# Supplementary material for: Investigating the diastereoselective synthesis of a macrocycle under Curtin–Hammett control
Source: Chem Sci. 2024 Mar 5;15(15):5516–24. doi: 10.1039/d3sc05715a (PMC11023033; doi:10.1039/d3sc05715a)
Supplement: SC-015-D3SC05715A-s001 [file SC-015-D3SC05715A-s001.zip]

Archive with 8 entries (8 files):
- Hetero_homochiral_macrocycles_structures/M_1a_lowest_GFN2_xTB_opt.xyz
- Hetero_homochiral_macrocycles_structures/MM_2a_lowest_B973c_CHCl3_opt.xyz
- Hetero_homochiral_macrocycles_structures/MM_2b_lowest_B973c_CHCl3_opt.xyz
- Hetero_homochiral_macrocycles_structures/P_1a_lowest_GFN2_xTB_opt.xyz
- Hetero_homochiral_macrocycles_structures/PM_2b_B973c_CHCl3_opt.xyz
- Hetero_homochiral_macrocycles_structures/PM_2b_star_constructed_B973c_CHCl3_opt.xyz
- Hetero_homochiral_macrocycles_structures/PP_2a_lowest_B973c_CHCl3_opt.xyz
- Hetero_homochiral_macrocycles_structures/PP_2b_lowest_B973c_CHCl3_opt.xyz
