# Supplementary material for: Investigating the diastereoselective synthesis of a macrocycle under Curtin–Hammett control
Source: Chem Sci. 2024 Mar 5;15(15):5516–24. doi: 10.1039/d3sc05715a (PMC11023033; doi:10.1039/d3sc05715a)
Supplement: SC-015-D3SC05715A-s001 [file SC-015-D3SC05715A-s001.zip › Hetero_homochiral_macrocycles_structures/M_1a_lowest_GFN2_xTB_opt.xyz]

142

O         -6.11055       -1.40651        1.98862
C         -5.47566       -0.60282        1.33744
N         -6.11695        0.39150        0.61552
C         -7.55538        0.39239        0.66431
C         -8.25759       -0.45959       -0.18517
C         -7.54708       -1.38674       -1.14215
C         -7.73479       -2.83653       -0.68909
C         -8.03457       -1.17916       -2.57700
C         -9.64417       -0.44947       -0.11494
C        -10.30232        0.39385        0.75868
C         -9.58488        1.23661        1.58486
C         -8.19672        1.24535        1.55969
C         -7.42121        2.17275        2.46453
C         -7.63416        3.62172        2.02004
C         -7.81287        1.97177        3.92939
C         -4.00687       -0.60156        1.26315
C         -3.33557        0.39300        0.52776
C         -1.92073        0.40896        0.50388
C         -1.25180        1.49831       -0.10600
C         -1.98011        2.37508       -0.92028
C         -1.28867        3.24344       -1.86211
C         -0.22883        2.86853       -2.67359
N          0.06530        3.97693       -3.37727
C          1.10393        4.18617       -4.35514
C          2.13141        3.05688       -4.36734
C          2.92696        2.95368       -3.05865
C          3.32641        1.51308       -2.74463
O          2.13536        0.77946       -2.53530
C          2.19494       -0.57996       -2.37240
C          0.98371       -1.25937       -2.46127
C          0.92527       -2.63359       -2.34053
C          2.08568       -3.36028       -2.09373
O          2.14841       -4.71427       -1.92278
C          1.04635       -5.51380       -2.31337
C          1.32676       -6.95564       -1.88826
C          1.65417       -7.10988       -0.40082
C          0.50077       -6.76613        0.54955
C          3.29351       -2.67628       -1.97999
C          3.35437       -1.30454       -2.12893
N         -0.76068        4.96171       -3.02916
N         -1.57455        4.53490       -2.14204
C         -3.37723        2.32179       -0.92738
C         -4.05375        1.38662       -0.17136
C         -5.52603        1.38463       -0.15036
O         -6.20362        2.18477       -0.75983
C         -1.19891       -0.66591        1.08621
C         -1.89340       -1.59460        1.85030
C         -3.27646       -1.55360        1.95201
C          0.24112       -0.70464        0.90735
C          0.88538        0.53321        0.64661
C          0.15187        1.66831        0.21565
C          0.78505        2.90630        0.18210
C          2.14253        3.02764        0.43375
C          2.91026        1.90378        0.69090
C          4.36189        2.02821        0.87027
N          5.03814        0.85701        1.18161
C          6.44827        0.98240        1.44430
C          7.35809        0.73733        0.41887
C          6.89815        0.33529       -0.96105
C          7.44548        1.28440       -2.02791
C          7.29118       -1.11713       -1.23894
C          8.71158        0.85716        0.70290
C          9.13838        1.22598        1.96343
C          8.21832        1.47451        2.96318
C          6.85619        1.34951        2.72528
C          5.85952        1.63438        3.82352
C          5.86110        3.13195        4.14021
C          6.15177        0.79779        5.07006
C          4.49628       -0.41511        1.28067
O          5.20103       -1.37535        1.51787
O          4.96300        3.07790        0.75533
C          2.28606        0.64881        0.80633
C          3.04380       -0.50611        1.08217
C          2.42082       -1.73371        1.11561
C          1.02872       -1.85941        1.02094
C          0.50241       -3.20664        0.88772
C          1.13658       -4.41589        1.13766
N          0.29306       -5.34934        0.65787
N         -0.78545       -4.76110        0.14917
N         -0.67538       -3.49887        0.27995
H         -6.47420       -1.16732       -1.12591
H         -7.37469       -2.95377        0.33067
H         -8.78508       -3.11600       -0.71859
H         -7.17727       -3.50962       -1.33720
H         -7.92520       -0.13484       -2.86148
H         -7.44767       -1.78930       -3.26067
H         -9.07938       -1.45848       -2.68270
H        -10.21635       -1.10623       -0.75191
H        -11.38200        0.39453        0.79570
H        -10.11122        1.89441        2.25910
H         -6.35251        1.94888        2.37794
H         -7.34027        3.73604        0.97897
H         -8.67974        3.90366        2.11627
H         -7.03515        4.29540        2.62933
H         -7.69059        0.92763        4.20945
H         -7.17827        2.58043        4.57040
H         -8.84658        2.25776        4.10387
H          0.28793        1.93880       -2.75663
H          0.63629        4.27422       -5.34221
H          1.58015        5.14378       -4.12426
H          1.61782        2.11246       -4.55327
H          2.81210        3.22760       -5.20247
H          3.82925        3.56295       -3.10746
H          2.32616        3.31392       -2.22257
H          3.89634        1.07735       -3.57638
H          3.95177        1.50046       -1.84302
H          0.07900       -0.69762       -2.63583
H         -0.03407       -3.11658       -2.42895
H          0.11398       -5.16491       -1.85898
H          0.92618       -5.46810       -3.40503
H          0.45545       -7.56006       -2.14535
H          2.18108       -7.32478       -2.45803
H          1.93686       -8.14807       -0.21970
H          2.51377       -6.47991       -0.16763
H         -0.43826       -7.19345        0.19052
H          0.71829       -7.16569        1.54531
H          4.19113       -3.23905       -1.77845
H          4.31124       -0.81514       -2.05301
H         -3.93506        3.03156       -1.51963
H         -1.35373       -2.35573        2.38930
H         -3.80839       -2.27757        2.55027
H          0.21049        3.79393       -0.03236
H          2.62810        3.99194        0.40974
H          5.80548        0.40036       -0.99391
H          7.03093        1.03141       -3.00229
H          7.17331        2.31049       -1.78947
H          8.52814        1.22018       -2.09179
H          6.92285       -1.43143       -2.21406
H          8.37203       -1.23181       -1.22487
H          6.86485       -1.76481       -0.47578
H          9.43917        0.66289       -0.07003
H         10.19469        1.32174        2.16783
H          8.56441        1.76870        3.94186
H          4.85553        1.36560        3.47754
H          5.64690        3.70182        3.23860
H          5.10421        3.36056        4.88767
H          6.83054        3.44291        4.52153
H          7.10162        1.07611        5.51832
H          5.36879        0.94906        5.81033
H          6.18690       -0.25854        4.81209
H          3.04128       -2.60874        1.22832
H          2.06193       -4.66519        1.61049
