# Supplementary material for: Investigating the diastereoselective synthesis of a macrocycle under Curtin–Hammett control
Source: Chem Sci. 2024 Mar 5;15(15):5516–24. doi: 10.1039/d3sc05715a (PMC11023033; doi:10.1039/d3sc05715a)
Supplement: SC-015-D3SC05715A-s001 [file SC-015-D3SC05715A-s001.zip › Hetero_homochiral_macrocycles_structures/MM_2a_lowest_B973c_CHCl3_opt.xyz]

164
Energy =
O    -5.6258065   -2.3044655   -2.2486044 
O     5.6523836   -1.0085564   -2.4259775 
O     5.7230226   -2.5124473    1.8775237 
O     1.8501342    1.7435282    0.9167306 
O    -1.9328470    1.7838374   -0.7357695 
O    -5.5706647   -1.4977165    2.2395811 
N    -5.5831040   -1.8961481   -0.0055373 
N     5.6722727   -1.7517382   -0.2707093 
N    -0.5478772   -1.2422289    4.7054478 
N     0.3393374   -0.5530589    5.3817894 
N     0.8261509    0.4029167    4.5562442 
N     0.6718468   -0.4552585   -4.8423224 
N    -0.2009907    0.3246826   -5.4330628 
N    -0.7193538    1.1420295   -4.4877823 
C    -4.9574150   -2.0962540   -1.2457948 
C    -7.3153325   -5.3929315   -0.6708464 
C    -7.2755943   -4.9671300    1.8200952 
C    -6.9859913   -4.3930819    0.4354131 
C    -7.7065632   -3.0835136    0.2234301 
C    -9.0979888   -3.0383496    0.2355171 
C    -9.7750728   -1.8457641    0.0436584 
C    -9.0712889   -0.6711881   -0.1657446 
C    -7.1626275    1.6140488    0.7256223 
C    -7.2490033    1.2347306   -1.7722740 
C    -6.9273877    0.6231418   -0.4117268 
C    -7.6801026   -0.6663284   -0.1873268 
C    -7.0260544   -1.8844040    0.0107040 
C    -2.7473150   -1.3366825    2.3093482 
C    -1.3515123   -1.2886159    2.3017663 
C    -0.6501814   -1.5955147    1.1233529 
C    -1.3697765   -1.6886145   -0.0933388 
C     1.4293897   -0.8554393   -2.4622048 
C     2.8265492   -0.8731537   -2.4701580 
C     5.0501987   -2.1654684    0.9170339 
C     7.5124290   -5.2707874   -0.2277172 
C     7.4137971   -4.4087590   -2.6006410 
C     7.1354235   -4.0994947   -1.1315745 
C     7.8239680   -2.8273976   -0.6990282 
C     9.2135641   -2.7425199   -0.7105988 
C     9.8609157   -1.5826823   -0.3189982 
C     9.1286081   -0.4837246    0.0991811 
C     7.0832796    1.8363343   -0.4132857 
C     7.3309853    1.1162730    1.9967007 
C     6.9524737    0.6860588    0.5827582 
C     7.7380441   -0.5218448    0.1309316 
C     7.1143994   -1.7025109   -0.2786067 
C     5.0131230   -1.3482575   -1.4403568 
C     3.5457376   -1.3384851   -1.3888391 
C     0.7812945   -1.8552178    1.0649582 
C     0.2438917    0.3242411    3.3493056 
C    -0.6157149   -0.7446418    3.4390172 
C     1.5158781   -2.3287577    2.1484319 
C     2.8932710   -2.4842894    2.0740857 
C     3.5847354   -2.1269062    0.9299407 
C     2.8712499   -1.7092040   -0.2079443 
C     1.4542983   -1.6530341   -0.1687074 
C     0.7317450   -1.3648485   -1.3539827 
C    -0.6960437   -1.6561458   -1.3435605 
C     0.1783075    4.0570818   -1.3701966 
C    -0.9539162    4.9004449   -1.4283897 
C    -1.1598001    5.7338955   -2.4972007 
C    -0.2566336    5.7525795   -3.5746703 
C     0.8636811    4.9631483   -3.5401383 
C     1.1247548    4.1227547   -2.4373566 
C     2.3021775    3.3557814   -2.3431285 
C     2.5580146    2.5926570   -1.2379983 
C     1.9177677    1.2833991    4.9751628 
C     2.5706785    1.9742412    3.7926543 
C     3.2173452    1.0464957    2.7654816 
C     3.2150247    1.6021555    1.3590321 
C     1.6180470    2.5138009   -0.1902819 
C     0.4098550    3.1901271   -0.2697193 
C    -0.6195030    3.0288986    0.7796450 
C    -0.4645744    3.6409008    2.0513280 
C     0.6078792    4.5166259    2.3323481 
C     0.7367350    5.1038554    3.5648349 
C    -0.1876684    4.8310516    4.5883160 
C    -1.2524740    4.0027423    4.3431524 
C    -1.4336026    3.4110110    3.0753451 
C    -2.5563759    2.6144253    2.7770211 
C    -2.7385843    2.0975253    1.5246692 
C    -1.7752623    2.3083588    0.5182780 
C    -3.2719794    1.7033472   -1.2623827 
C    -3.1993789    1.4279589   -2.7468095 
C    -2.5245713    2.5382846   -3.5515719 
C    -1.7995410    2.0777999   -4.8024801 
C    -0.1733271    0.8828876   -3.2883976 
C     0.6983334   -0.1552700   -3.5135032 
C    -1.4261351   -1.9474221   -2.4922985 
C    -2.7994979   -2.1471339   -2.4440976 
C    -3.4937283   -2.0132270   -1.2546211 
C    -4.9277423   -1.6689967    1.2134305 
C    -3.4612462   -1.6269815    1.1645475 
C    -2.7845824   -1.7787537   -0.0625534 
H     1.0167116   -2.5741033    3.0704902 
H    -0.9274202   -2.0166269   -3.4442168 
H    -8.3686968   -5.6684751   -0.6561966 
H    -7.0896241   -4.9776108   -1.6506227 
H    -6.7328273   -6.3043724   -0.5432677 
H    -7.0216246   -4.2521430    2.5995075 
H    -6.6929669   -5.8728518    1.9835505 
H    -8.3276076   -5.2263640    1.9306106 
H    -5.9161217   -4.2013774    0.3857426 
H    -9.6587767   -3.9475223    0.3973099 
H   -10.8561034   -1.8312097    0.0572509 
H    -9.6105284    0.2535267   -0.3134471 
H    -8.2036681    1.9297754    0.7654324 
H    -6.9090667    1.1713663    1.6863012 
H    -6.5517504    2.5055658    0.5868613 
H    -8.2943174    1.5313850   -1.8384405 
H    -7.0489004    0.5283796   -2.5749547 
H    -6.6452318    2.1263319   -1.9402126 
H    -5.8658783    0.3881013   -0.4138802 
H    -3.2808151   -1.1201624    3.2219873 
H     3.3556144   -0.5003795   -3.3337303 
H     8.5707729   -5.5131437   -0.3115660 
H     7.3009996   -5.0428699    0.8148403 
H     6.9465992   -6.1592055   -0.5049058 
H     6.8529794   -5.2878767   -2.9157467 
H     8.4702425   -4.6115306   -2.7695978 
H     7.1251766   -3.5743488   -3.2363064 
H     6.0618512   -3.9518674   -1.0327793 
H     9.7965252   -3.5938123   -1.0316203 
H    10.9409143   -1.5353095   -0.3377339 
H     9.6452403    0.4154883    0.4031433 
H     8.1099924    2.1948182   -0.4661542 
H     6.7859080    1.5240622   -1.4118720 
H     6.4547750    2.6745682   -0.1136763 
H     7.2110163    0.2946351    2.6997578 
H     6.6992419    1.9419304    2.3233656 
H     8.3635210    1.4562755    2.0489819 
H     5.9023520    0.4044554    0.6094063 
H     0.4759706    0.9714329    2.5285483 
H     3.4437262   -2.8479495    2.9279136 
H    -1.6603986    4.8815763   -0.6119008 
H    -2.0303172    6.3745018   -2.5175033 
H    -0.4406850    6.4000628   -4.4201754 
H     1.5754366    4.9858060   -4.3545519 
H     3.0169341    3.3867512   -3.1538794 
H     3.4723725    2.0242488   -1.1820436 
H     2.6215465    0.6633500    5.5250927 
H     1.5159191    2.0237774    5.6632568 
H     3.3123370    2.6620475    4.1957813 
H     1.8300822    2.6017588    3.3085839 
H     2.7214146    0.0811144    2.7434169 
H     4.2521171    0.8373080    3.0354001 
H     3.7453923    0.9209056    0.6946655 
H     3.7040184    2.5766226    1.3128195 
H     1.3304461    4.7214357    1.5564414 
H     1.5635056    5.7736374    3.7557948 
H    -0.0640332    5.2856956    5.5608865 
H    -1.9810950    3.8018356    5.1170341 
H    -3.2880845    2.4250370    3.5501671 
H    -3.6118335    1.5018918    1.3143829 
H    -3.8104676    0.8951204   -0.7696385 
H    -3.7909310    2.6399466   -1.0509082 
H    -2.6862697    0.4806717   -2.8832760 
H    -4.2168714    1.2633310   -3.0996311 
H    -3.2604003    3.2773484   -3.8629938 
H    -1.8240705    3.0772914   -2.9241512 
H    -1.3735080    2.9327070   -5.3222443 
H    -2.4628616    1.5619977   -5.4921896 
H    -0.4393095    1.3943668   -2.3863605 
H    -3.3452302   -2.3712827   -3.3475097 
