# Supplementary material for: Investigating the diastereoselective synthesis of a macrocycle under Curtin–Hammett control
Source: Chem Sci. 2024 Mar 5;15(15):5516–24. doi: 10.1039/d3sc05715a (PMC11023033; doi:10.1039/d3sc05715a)
Supplement: SC-015-D3SC05715A-s001 [file SC-015-D3SC05715A-s001.zip › Hetero_homochiral_macrocycles_structures/MM_2b_lowest_B973c_CHCl3_opt.xyz]

176
Energy =
O     1.7920449    1.6293780    0.4532779 
O    -1.7870636    1.6288105   -0.4649671 
O     5.6666534   -2.7299078    1.8946557 
O     5.5441152   -1.5517383   -2.5083193 
O    -5.5471132   -1.5346300    2.5191761 
O    -5.6712017   -2.7354782   -1.8776131 
N     0.9126554   -0.6822725   -4.8457250 
N     0.2442382    0.1607340   -5.5878299 
N    -0.4070978    1.0057071   -4.7566375 
N     5.5901923   -2.1399609   -0.3058372 
N    -0.9160170   -0.6517940    4.8505210 
N    -0.2470072    0.1950964    5.5876114 
N     0.4058234    1.0339807    4.7514353 
N    -5.5939510   -2.1346355    0.3199156 
C    -2.4208299    2.4507869    1.7371567 
C    -2.1412858    3.2470952    2.8121247 
C    -1.0186717    4.0968979    2.8165069 
C    -0.7263803    4.9482555    3.9030587 
C     0.3608234    5.7834214    3.8711591 
C     1.1963844    5.8016198    2.7401931 
C     0.9456736    4.9788365    1.6728264 
C    -0.1576044    4.0958692    1.6766387 
C     1.2483467    2.0989778    5.2797067 
C     2.7295043    1.7475087    5.2875942 
C     3.3394510    1.4637557    3.9219822 
C     3.2508067    2.6294075    2.9484707 
C     3.8543064    2.3459946    1.5800562 
C     3.1376566    1.2639458    0.8047864 
C     1.5812549    2.4409709   -0.6268792 
C     2.4284908    2.4346980   -1.7542257 
C     2.1507537    3.2235920   -2.8351002 
C    -0.9348529    4.9672684   -1.7106280 
C    -1.1835213    5.7829995   -2.7838583 
C    -0.3468873    5.7560174   -3.9138254 
C     0.7391927    4.9191708   -3.9389764 
C     1.0293114    4.0748627   -2.8463935 
C     0.1673478    4.0829970   -1.7072699 
C     0.4482140    3.2362406   -0.6038125 
C    -0.4402777    3.2413543    0.5796043 
C    -1.5743558    2.4477707    0.6092076 
C    -3.1332696    1.2608697   -0.8114818 
C    -3.8520644    2.3379118   -1.5916702 
C    -3.2509722    2.6137414   -2.9627002 
C    -3.3401288    1.4422898   -3.9291908 
C    -2.7303796    1.7176288   -5.2965959 
C    -1.2489657    2.0681124   -5.2911199 
C    -0.1620012    0.6896386   -3.4717770 
C     0.6803985   -0.3998338   -3.5315487 
C     1.3450344   -1.0621195   -2.4164185 
C     2.7386579   -1.1923244   -2.4651216 
C     3.4611709   -1.6342836   -1.3781741 
C     2.8077591   -1.8502610   -0.1484600 
C     4.9198792   -1.7649245   -1.4786256 
C     7.0195261   -5.8129705   -0.1479192 
C     6.9499934   -5.0949448   -2.5697728 
C     6.7509864   -4.6651031   -1.1185420 
C     7.5910045   -3.4574419   -0.7800869 
C     8.9794778   -3.5246074   -0.8577954 
C     9.7646968   -2.4274863   -0.5463205 
C     9.1750424   -1.2410283   -0.1416518 
C     7.3296683    1.2529703   -0.6776347 
C     7.7011126    0.6370577    1.7458013 
C     7.1646428    0.1768155    0.3934139 
C     7.7916634   -1.1268335   -0.0437655 
C     7.0269755   -2.2468815   -0.3761865 
C     4.9878075   -2.3904990    0.9359018 
C     3.5361302   -2.1988940    1.0029773 
C     2.8781170   -2.3269854    2.2138333 
C     1.5211959   -2.0554014    2.3144344 
C     0.7675084   -1.6991699    1.1987962 
C     1.4039236   -1.6773727   -0.0700102 
C     0.6577786   -1.4442409   -1.2553235 
C    -2.8822742   -2.3374340   -2.1990122 
C    -1.5251162   -2.0676057   -2.3012830 
C    -0.7710020   -1.7056476   -1.1877777 
C    -4.9232188   -1.7534978    1.4905053 
C    -3.4644700   -1.6238216    1.3890178 
C    -2.7416224   -1.1756369    2.4732068 
C     0.1610240    0.7100435    3.4684603 
C    -0.6827360   -0.3780344    3.5346961 
C    -1.3479095   -1.0465478    2.4236083 
C    -0.6610437   -1.4361649    1.2647760 
C    -1.4073693   -1.6757496    0.0808772 
C    -2.8113212   -1.8473227    0.1604950 
C    -3.5400976   -2.2018783   -0.9888728 
C    -7.3311843    1.2614144    0.6746117 
C    -7.7026690    0.6330864   -1.7457218 
C    -7.1667499    0.1796148   -0.3908162 
C    -7.7946942   -1.1212685    0.0531057 
C    -9.1780988   -1.2338609    0.1517883 
C    -9.7686328   -2.4177834    0.5625496 
C    -8.9842279   -3.5139203    0.8795087 
C    -7.0259490   -5.8073919    0.1813153 
C    -6.9559374   -5.0770092    2.5994280 
C    -6.7565778   -4.6547360    1.1460290 
C    -7.5956849   -3.4481852    0.8013459 
C    -7.0308103   -2.2401541    0.3910975 
C    -4.9919587   -2.3918668   -0.9206280 
H    -3.2842609    1.8072964    1.7759265 
H    -2.7895546    3.2264324    3.6772233 
H    -1.3796318    4.9314221    4.7652972 
H     0.5739623    6.4320899    4.7089108 
H     2.0475706    6.4674675    2.7151509 
H     1.5963351    4.9949456    0.8116533 
H     1.0486324    2.9907568    4.6950639 
H     0.8981904    2.2828665    6.2902614 
H     3.2443747    2.5892767    5.7532533 
H     2.8808170    0.8897870    5.9424987 
H     4.3863431    1.1891752    4.0637155 
H     2.8635193    0.5772200    3.5015839 
H     2.2168698    2.9344382    2.8082810 
H     3.7514557    3.4958714    3.3831246 
H     3.8742267    3.2580273    0.9825857 
H     4.8936179    2.0315264    1.6917076 
H     3.7029770    0.9752153   -0.0776955 
H     3.0194377    0.3702588    1.4048397 
H     3.2910313    1.7897115   -1.7877632 
H     2.7995774    3.1957686   -3.6996129 
H    -1.5863648    4.9900846   -0.8502186 
H    -2.0338718    6.4501063   -2.7642103 
H    -0.5583693    6.3992343   -4.7561933 
H     1.3932740    4.8955804   -4.8004507 
H    -3.0158742    0.3637616   -1.4065278 
H    -3.6965931    0.9769752    0.0738641 
H    -4.8913028    2.0219628   -1.6997397 
H    -3.8716563    3.2533745   -0.9994819 
H    -3.7529683    3.4772335   -3.4017027 
H    -2.2170484    2.9203684   -2.8258813 
H    -2.8642972    0.5581954   -3.5035773 
H    -4.3871238    1.1671256   -4.0689862 
H    -2.8824217    0.8561737   -5.9463936 
H    -3.2447944    2.5569941   -5.7670835 
H    -0.8989154    2.2456880   -6.3028500 
H    -1.0484751    2.9632214   -4.7118887 
H    -0.5459172    1.2468191   -2.6389777 
H     3.2599954   -0.9292747   -3.3723876 
H     6.8570253   -5.4995871    0.8813074 
H     8.0442462   -6.1720830   -0.2320185 
H     6.3560155   -6.6504846   -0.3592353 
H     7.9704149   -5.4304451   -2.7489979 
H     6.7406499   -4.2735010   -3.2516156 
H     6.2828357   -5.9203116   -2.8147519 
H     5.7039105   -4.3905506   -1.0066293 
H     9.4518641   -4.4458547   -1.1673281 
H    10.8414059   -2.4976004   -0.6159721 
H     9.7994381   -0.3929705    0.0996952 
H     6.8153983    2.1676932   -0.3834053 
H     6.9228906    0.9215964   -1.6305321 
H     8.3798554    1.4974198   -0.8288215 
H     7.5565165   -0.1304398    2.5030660 
H     7.1866837    1.5399292    2.0729077 
H     8.7630319    0.8697684    1.6980187 
H     6.0966443    0.0084123    0.5166815 
H     3.4398290   -2.6168672    3.0883090 
H     1.0464162   -2.1372930    3.2776673 
H    -3.4443127   -2.6318056   -3.0717790 
H    -1.0505312   -2.1553925   -3.2640827 
H    -3.2627369   -0.9068726    3.3789309 
H     0.5460951    1.2615407    2.6324018 
H    -6.9249658    0.9344930    1.6292959 
H    -8.3812151    1.5074981    0.8242631 
H    -6.8161006    2.1741915    0.3758355 
H    -7.5585769   -0.1386087   -2.4988201 
H    -7.1874511    1.5337724   -2.0775749 
H    -8.7644142    0.8668618   -1.6993145 
H    -6.0988289    0.0098795   -0.5130216 
H    -9.8018806   -0.3865150   -0.0936607 
H   -10.8453883   -2.4867302    0.6326744 
H    -9.4572649   -4.4332034    1.1938345 
H    -6.3630546   -6.6442941    0.3969304 
H    -6.8632129   -5.4994902   -0.8495340 
H    -8.0509406   -6.1653039    0.2672644 
H    -6.7459543   -4.2522517    3.2770737 
H    -6.2894216   -5.9016316    2.8486458 
H    -7.9766140   -5.4107901    2.7803632 
H    -5.7092888   -4.3815306    1.0327370 
