# Supplementary material for: Investigating the diastereoselective synthesis of a macrocycle under Curtin–Hammett control
Source: Chem Sci. 2024 Mar 5;15(15):5516–24. doi: 10.1039/d3sc05715a (PMC11023033; doi:10.1039/d3sc05715a)
Supplement: SC-015-D3SC05715A-s001 [file SC-015-D3SC05715A-s001.zip › Hetero_homochiral_macrocycles_structures/P_1a_lowest_GFN2_xTB_opt.xyz]

142

O         -6.11033       -1.40798       -1.99033
C         -5.47609       -0.60472       -1.33800
N         -6.11776        0.38889       -0.61566
C         -7.55615        0.39032       -0.66540
C         -8.25930       -0.46250        0.18242
C         -7.54993       -1.39084        1.13907
C         -7.74004       -2.84039        0.68634
C         -8.03677       -1.18210        2.57400
C         -9.64584       -0.45158        0.11139
C        -10.30304        0.39327       -0.76146
C         -9.58468        1.23692       -1.58594
C         -8.19654        1.24503       -1.55983
C         -7.42007        2.17390       -2.46235
C         -7.63332        3.62212       -2.01552
C         -7.81024        1.97550       -3.92796
C         -4.00719       -0.60331       -1.26310
C         -3.33629        0.39121       -0.52731
C         -1.92147        0.40774       -0.50332
C         -1.25304        1.49728        0.10681
C         -1.98179        2.37339        0.92140
C         -1.29104        3.24168        1.86374
C         -0.23009        2.86764        2.67418
N          0.06197        3.97546        3.37962
C          1.10041        4.18523        4.35758
C          2.12890        3.05688        4.36933
C          2.92543        2.95578        3.06105
C          3.32707        1.51594        2.74630
O          2.13704        0.78099        2.53574
C          2.19816       -0.57834        2.37277
C          0.98766       -1.25904        2.46155
C          0.93067       -2.63328        2.34042
C          2.09182       -3.35869        2.09329
O          2.15573       -4.71257        1.92168
C          1.05492       -5.51321        2.31355
C          1.33605       -6.95477        1.88800
C          1.66067       -7.10882        0.39994
C          0.50510       -6.76620       -0.54822
C          3.29895       -2.67341        1.97983
C          3.35836       -1.30164        2.12919
N         -0.76623        4.95910        3.03348
N         -1.57953        4.53208        2.14596
C         -3.37890        2.31941        0.92856
C         -4.05496        1.38422        0.17219
C         -5.52720        1.38144        0.15126
O         -6.20513        2.18069        0.76156
C         -1.19921       -0.66683       -1.08565
C         -1.89332       -1.59581       -1.84973
C         -3.27636       -1.55510       -1.95187
C          0.24083       -0.70490       -0.90671
C          0.88456        0.53321       -0.64582
C          0.15057        1.66796       -0.21477
C          0.78327        2.90620       -0.18099
C          2.14072        3.02811       -0.43249
C          2.90894        1.90459       -0.68970
C          4.36053        2.02960       -0.86916
N          5.03717        0.85877       -1.18112
C          6.44686        0.98471       -1.44586
C          7.35856        0.73874       -0.42231
C          6.90111        0.33592        0.95821
C          7.45345        1.28200        2.02519
C          7.29146       -1.11784        1.23293
C          8.71155        0.85812       -0.70893
C          9.13608        1.22763       -1.97003
C          8.21417        1.47736       -2.96779
C          6.85247        1.35262       -2.72737
C          5.85386        1.63838       -3.82360
C          5.85525        3.13612       -4.13952
C          6.14361        0.80234       -5.07110
C          4.49582       -0.41357       -1.27992
O          5.20088       -1.37355       -1.51726
O          4.96129        3.07945       -0.75393
C          2.28521        0.64942       -0.80535
C          3.04344       -0.50516       -1.08125
C          2.42100       -1.73300       -1.11489
C          1.02894       -1.85929       -1.02032
C          0.50342       -3.20681       -0.88696
C          1.13827       -4.41559       -1.13733
N          0.29599       -5.34961       -0.65650
N         -0.78249       -4.76214       -0.14685
N         -0.67359       -3.49983       -0.27802
H         -6.47670       -1.17318        1.12248
H         -7.37975       -2.95851       -0.33326
H         -8.79080       -3.11809        0.71555
H         -7.18390       -3.51426        1.33484
H         -7.92603       -0.13781        2.85802
H         -7.45046       -1.79269        3.25777
H         -9.08192       -1.46007        2.68002
H        -10.21872       -1.10885        0.74722
H        -11.38269        0.39451       -0.79919
H        -10.11032        1.89601       -2.25948
H         -6.35147        1.94983       -2.37510
H         -7.03377        4.29681       -2.62314
H         -7.34027        3.73462       -0.97401
H         -8.67880        3.90430       -2.11211
H         -7.68700        0.93198       -4.20993
H         -7.17543        2.58582       -4.56718
H         -8.84397        2.26113       -4.10285
H          0.28857        1.93881        2.75552
H          0.63258        4.27246        5.34463
H          1.57582        5.14338        4.12719
H          1.61605        2.11181        4.55396
H          2.80890        3.22737        5.20506
H          3.82679        3.56633        3.11088
H          2.32461        3.31572        2.22485
H          3.89700        1.08038        3.57813
H          3.95305        1.50472        1.84510
H          0.08236       -0.69830        2.63630
H         -0.02817       -3.11727        2.42879
H          0.12165       -5.16519        1.86039
H          0.93609       -5.46768        3.40537
H          0.46586       -7.56005        2.14685
H          2.19185       -7.32296        2.45614
H          1.94393       -8.14678        0.21835
H          2.51925       -6.47811        0.16502
H         -0.43288       -7.19424       -0.18729
H          0.72102       -7.16580       -1.54432
H          4.19717       -3.23515        1.77810
H          4.31469       -0.81117        2.05351
H         -3.93698        3.02866        1.52119
H         -1.35332       -2.35694       -2.38843
H         -3.80799       -2.27912       -2.55035
H          0.20829        3.79353        0.03360
H          2.62588        3.99262       -0.40839
H          5.80869        0.40369        0.99388
H          7.03958        1.02935        2.99995
H          7.18445        2.30930        1.78836
H          8.53598        1.21393        2.08735
H          6.86152       -1.76344        0.47004
H          6.92519       -1.43266        2.20865
H          8.37201       -1.23493        1.21561
H          9.44057        0.66286        0.06240
H         10.19203        1.32293       -2.17645
H          8.55848        1.77208       -3.94694
H          4.85042        1.36972       -3.47596
H          6.82405        3.44705       -4.52247
H          5.64285        3.70558       -3.23722
H          5.09703        3.36531       -4.88545
H          7.09215        1.08148       -5.52162
H          5.35870        0.95324       -5.80940
H          6.18013       -0.25403       -4.81350
H          3.04183       -2.60775       -1.22762
H          2.06331       -4.66422       -1.61112
