# Supplementary material for: Investigating the diastereoselective synthesis of a macrocycle under Curtin–Hammett control
Source: Chem Sci. 2024 Mar 5;15(15):5516–24. doi: 10.1039/d3sc05715a (PMC11023033; doi:10.1039/d3sc05715a)
Supplement: SC-015-D3SC05715A-s001 [file SC-015-D3SC05715A-s001.zip › Hetero_homochiral_macrocycles_structures/PM_2b_B973c_CHCl3_opt.xyz]

176
Energy =
O    -1.9627881   -0.0047191   -1.8496814 
O    -3.5902067    2.9148018    0.0267635 
C    -5.3047897    2.9546151   -1.7086597 
C    -5.6327106    2.7712858   -3.0236985 
C    -4.6570133    2.4398894   -3.9816426 
C    -4.9795628    2.2377328   -5.3405300 
C    -4.0109479    1.9151493   -6.2548482 
C    -2.6725287    1.7903282   -5.8384949 
C    -2.3269243    1.9820834   -4.5257729 
C    -3.3014203    2.3032585   -3.5525755 
C     0.0295683   -5.6928433   -3.4914248 
C    -0.3757995   -4.8686217   -4.7064450 
C    -0.8689557   -3.4569585   -4.4191480 
C    -2.0981986   -3.3667062   -3.5213761 
C    -2.4810904   -1.9415641   -3.1402361 
C    -1.4593457   -1.2819116   -2.2433226 
C    -1.0802269    1.0035828   -1.6189147 
C     0.2650309    0.7739031   -1.2703325 
C     1.1062606    1.8267967   -1.0382017 
C    -1.1511567    4.7267766   -1.6216717 
C    -0.3049923    5.7736681   -1.3607163 
C     1.0288797    5.5400007   -0.9770825 
C     1.4943083    4.2549697   -0.8752043 
C     0.6528786    3.1547539   -1.1415953 
C    -0.7106848    3.3882877   -1.5058096 
C    -1.5747082    2.2916828   -1.7416390 
C    -2.9720808    2.4854153   -2.1853104 
C    -3.9705282    2.7999820   -1.2764545 
C    -4.5571881    3.3018222    1.0179499 
C    -4.8107075    4.7959699    1.0397232 
C    -3.5835876    5.6317304    1.3824096 
C    -3.1372882    5.4975575    2.8310313 
C    -1.8718711    6.2674429    3.1782411 
C    -0.6182666    5.7954573    2.4544165 
H    -6.0833935    3.1992431   -1.0062330 
H    -6.6621865    2.8800081   -3.3372500 
H    -6.0117381    2.3420966   -5.6484639 
H    -4.2693023    1.7613334   -7.2931128 
H    -1.9086601    1.5442469   -6.5635034 
H    -1.2959210    1.8852001   -4.2205920 
H    -1.1547874   -5.4388404   -5.2145215 
H     0.4706660   -4.8190953   -5.3909594 
H    -1.0985234   -2.9765570   -5.3713272 
H    -0.0451650   -2.8782298   -4.0021235 
H    -1.9570231   -3.9458791   -2.6048447 
H    -2.9415182   -3.8378356   -4.0268652 
H    -3.4373822   -1.9446532   -2.6224923 
H    -2.6110820   -1.3278735   -4.0320735 
H    -0.5104058   -1.1575075   -2.7613855 
H    -1.2844972   -1.8835608   -1.3460798 
H     0.6336386   -0.2333249   -1.1664927 
H     2.1338470    1.6422625   -0.7570088 
H    -2.1740246    4.9121689   -1.9137198 
H    -0.6646536    6.7894000   -1.4498339 
H     1.6823423    6.3744780   -0.7658868 
H     2.5192825    4.0657004   -0.5841821 
H    -4.1241368    2.9657795    1.9544492 
H    -5.4776822    2.7370356    0.8859874 
H    -5.6029019    4.9810656    1.7690946 
H    -5.2060866    5.1090569    0.0737636 
H    -3.7999669    6.6816714    1.1768547 
H    -2.7777152    5.3572227    0.7024123 
H    -2.9901941    4.4474785    3.0871611 
H    -3.9407913    5.8454178    3.4824684 
H    -1.6930486    6.2060632    4.2512297 
H    -1.9974720    7.3253211    2.9418133 
H    -9.4912404   -3.1218569    1.8119827 
H    -8.3917392   -2.5636894   -0.3104001 
C    -8.4227082   -2.9582623    1.7868186 
C    -7.8003732   -2.6444817    0.5896640 
C    -7.6797808   -3.0674244    2.9502060 
H    -8.1760135   -3.3183591    3.8767582 
C    -6.4262394   -2.4306987    0.5307500 
H    -7.1788380   -3.0395092   -2.1263686 
H    -4.6867483   -2.1315961   -0.6333254 
C    -6.1184109   -3.0689178   -1.8841715 
C    -5.7640075   -2.0769650   -0.7806152 
H    -5.8666607   -4.0867062   -1.5927814 
C    -6.3040535   -2.8549616    2.9435977 
C    -5.7070762   -2.5332191    1.7236514 
H    -5.8935011   -0.9340172    4.8502202 
H    -6.9903742   -2.1121500    5.5653561 
C    -5.9606105   -1.9415001    5.2547167 
H    -5.5742136   -2.8319478   -2.7970972 
C    -6.0867503   -0.6410487   -1.1888966 
C    -5.5118082   -2.9746250    4.2239680 
H    -5.8112314    0.0595969   -0.4051933 
O    -3.8948248   -4.4833197    1.2868256 
H    -5.5416350   -0.3614536   -2.0889186 
N    -4.2878189   -2.2759166    1.6965446 
O    -4.6949370   -0.0844357    2.1810408 
H    -5.3335405   -1.9958018    6.1435350 
H    -4.9462049   -4.4821302    5.6668133 
H    -4.4678979   -2.7676648    3.9971930 
C    -5.5761366   -4.3944546    4.7826990 
C    -3.4356881   -3.3613196    1.4527381 
C    -3.8745227   -0.9605219    1.9476054 
H    -7.1510839   -0.5226842   -1.3894198 
H    -5.2345377   -5.1183310    4.0459983 
H    -6.5914159   -4.6619090    5.0716190 
C    -2.0004339   -3.0630099    1.3901457 
C    -2.4286672   -0.7203505    1.9060928 
H    -1.4400576   -5.0981674    1.0930496 
C    -1.0916784   -4.0788798    1.1545893 
H    -2.6428888    1.3105479    2.4282320 
C    -1.5300438   -1.7525340    1.5929340 
C    -1.9404924    0.5310341    2.1874156 
C     0.2445076   -3.7796163    0.9428320 
C    -0.1451923   -1.4528450    1.4779224 
C    -0.5703005    0.8220651    2.2233759 
N     1.0808686   -5.0824970   -2.6863653 
H     0.0779623   -3.4891334   -1.7213570 
C     0.9927473   -4.0186258   -1.8705459 
N     0.2380926    2.6442928    3.7730583 
C     0.7133773   -2.4686528    0.9705103 
C    -0.2957253    2.2210347    2.5874938 
C     0.3605523   -0.1780893    1.8751435 
H     0.9242866   -4.5803727    0.7096468 
N     2.3350242   -5.5881428   -2.6653316 
N     0.2037123    3.9498910    3.8202038 
C    -0.6997671    3.3371665    1.8921244 
N    -0.3570471    4.3794461    2.6738884 
C     2.2458587   -3.8706584   -1.3183881 
N     3.0371154   -4.8545116   -1.8471604 
C     2.0394856   -2.0972586    0.5055328 
H    -1.1854662    3.4493313    0.9437955 
C     1.8105330   -0.0078489    1.8373197 
C     2.7833588   -2.8287103   -0.4449258 
C     2.5981137   -0.9129248    1.0608708 
C     2.4710737    1.0237078    2.4980244 
H     1.9345028    1.6487057    3.1844105 
C     4.1257190   -2.4912505   -0.6648366 
C     3.9733488   -0.6224444    0.8454047 
C     3.8245402    1.2712206    2.3170687 
H     4.6995929   -3.0650557   -1.3737777 
C     4.7296700   -1.4459171   -0.0095497 
C     4.5757653    0.4850740    1.4693229 
H     4.2973036    2.0904438    2.8361614 
C     6.1529761   -1.1691490   -0.2594639 
C     5.9959066    0.7900396    1.2581055 
O     6.8255441   -1.8023321   -1.0596384 
H     7.4558265   -2.8108642    1.3026171 
N     6.7215372   -0.1269230    0.4828292 
C     8.4319471   -2.7791020    1.7770582 
H     9.1610345   -3.1445148    1.0569610 
O     6.5433968    1.7762056    1.7275508 
H     8.4111874   -3.4671983    2.6214564 
H     6.4439337    1.2902151   -1.3741061 
H     6.8102587    1.5582400   -3.7654541 
C     7.4276673    1.6240810   -1.6952949 
H     6.6351974    3.5722624   -2.1943873 
C     7.6058162    1.1576722   -3.1383163 
C     8.1216404    0.1541384    0.2699476 
H     6.7572836   -0.9817020    2.9695214 
H     7.8816609   -1.4869483    4.2081307 
C     7.7857877   -0.8841680    3.3064467 
C     7.4370063    3.1477881   -1.5913374 
C     8.7870714   -1.3744483    2.2629904 
H     8.5547418    1.4967649   -3.5505562 
C     8.4625396    1.0044705   -0.7854588 
C     9.0749528   -0.4189398    1.1188391 
H     8.3766749    3.5647391   -1.9502133 
H     7.5782920    0.0722472   -3.2030602 
H     9.7413601   -1.4656180    2.7836174 
H     7.2968336    3.4683480   -0.5615663 
H     7.9575155    0.1552730    3.5739923 
C     9.8116938    1.2784154   -0.9916365 
C    10.4105062   -0.1080206    0.8680655 
C    10.7801631    0.7273610   -0.1726981 
H    10.1052590    1.9318078   -1.8004829 
H    11.1725386   -0.5340138    1.5062503 
H    11.8246692    0.9497864   -0.3417883 
H     0.2536547    6.3416350    2.8016710 
H    -0.6906634    5.9346676    1.3812730 
H     0.4177245   -6.6570330   -3.8019338 
H    -0.8175845   -5.8761409   -2.8354852 
