# Supplementary material for: Investigating the diastereoselective synthesis of a macrocycle under Curtin–Hammett control
Source: Chem Sci. 2024 Mar 5;15(15):5516–24. doi: 10.1039/d3sc05715a (PMC11023033; doi:10.1039/d3sc05715a)
Supplement: SC-015-D3SC05715A-s001 [file SC-015-D3SC05715A-s001.zip › Hetero_homochiral_macrocycles_structures/PM_2b_star_constructed_B973c_CHCl3_opt.xyz]

176
Energy =
O    -3.1881250    0.0179516   -2.0401632 
O    -0.0221655   -0.5593004   -0.9311107 
C    -0.4695685    0.5880734    1.1592957 
C    -0.9451427    1.6886615    1.8165542 
C    -1.4780128    2.7826208    1.1079072 
C    -1.9446560    3.9403603    1.7644401 
C    -2.4654177    4.9909207    1.0548993 
C    -2.5339111    4.9210129   -0.3479934 
C    -2.0955139    3.8065046   -1.0150873 
C    -1.5590339    2.7017526   -0.3162928 
C    -4.6709922   -0.6284195    2.4705559 
C    -5.6945442    0.4830802    2.2503724 
C    -5.8877371    0.9029349    0.7991245 
C    -4.6869418    1.5643761    0.1380885 
C    -4.8448337    1.7044615   -1.3721575 
C    -4.5725715    0.4274628   -2.1355820 
C    -2.3311253    0.6239301   -2.9227375 
C    -2.5076675    0.4182052   -4.3056676 
C    -1.6753240    1.0094532   -5.2116487 
C     0.6324781    2.8762262   -2.9617901 
C     1.4203665    3.5274946   -3.8762183 
C     1.2076777    3.3555182   -5.2551415 
C     0.2060869    2.5286747   -5.6941590 
C    -0.6283646    1.8510729   -4.7803223 
C    -0.4164439    2.0256383   -3.3767748 
C    -1.2790214    1.3828253   -2.4458008 
C    -1.0989827    1.5368079   -0.9845260 
C    -0.5149255    0.5201529   -0.2485066 
C     1.1607994   -1.2007861   -0.4041984 
C     2.3339507   -0.2530015   -0.2406905 
C     2.7541310    0.4559583   -1.5263273 
C     3.7563461   -0.3222998   -2.3657707 
C     3.9940120    0.2460582   -3.7603566 
C     2.8058451    0.1335895   -4.7133921 
H    -0.0560394   -0.2333916    1.7236057 
H    -0.9065677    1.7293119    2.8966847 
H    -1.8832460    3.9842155    2.8438159 
H    -2.8193941    5.8739680    1.5678572 
H    -2.9375618    5.7548545   -0.9053757 
H    -2.1520459    3.7675884   -2.0920657 
H    -5.3821852    1.3349468    2.8568513 
H    -6.6503856    0.1481961    2.6493539 
H    -6.7341292    1.5897900    0.7548298 
H    -6.2007660    0.0313190    0.2218361 
H    -3.7728597    1.0078367    0.3376873 
H    -4.5285531    2.5476193    0.5812154 
H    -4.1849081    2.4826629   -1.7499600 
H    -5.8617704    2.0231066   -1.6139855 
H    -4.8538900    0.5331130   -3.1825808 
H    -5.1386887   -0.4026859   -1.7283068 
H    -3.3008034   -0.2339057   -4.6351802 
H    -1.8139948    0.8397480   -6.2703374 
H     0.8018288    3.0155766   -1.9051385 
H     2.2131524    4.1781461   -3.5345319 
H     1.8375543    3.8719665   -5.9653775 
H     0.0384216    2.3852502   -6.7531365 
H     1.3762242   -1.9761218   -1.1330128 
H     0.9296868   -1.7027985    0.5367456 
H     3.1665929   -0.8330485    0.1632638 
H     2.0872311    0.4816023    0.5229125 
H     3.1865799    1.4261826   -1.2800648 
H     1.8626588    0.6807384   -2.1063406 
H     3.4485622   -1.3660215   -2.4485118 
H     4.7112056   -0.3480978   -1.8395150 
H     4.8421994   -0.2639712   -4.2137070 
H     4.2583300    1.3029407   -3.6972372 
H     4.9913645   -8.3912531    4.5778214 
H     4.4627405   -5.9909589    4.6062369 
C     4.2920798   -7.9857376    3.8597082 
C     3.9926262   -6.6332110    3.8739600 
C     3.6948500   -8.8148307    2.9283518 
H     3.9322252   -9.8688767    2.9228420 
C     3.0968004   -6.0735307    2.9653075 
H     4.4324810   -4.0884020    1.6446208 
H     3.4219620   -4.2665087    3.9333628 
C     3.4162978   -3.7834503    1.8825634 
C     2.8494324   -4.5775568    3.0586802 
H     3.4281243   -2.7227039    2.1308750 
C     2.7914183   -8.3096179    1.9972235 
C     2.5116309   -6.9422836    2.0367766 
H     3.7948430   -9.0939475   -0.4226305 
H     3.8838594  -10.5061892    0.6270813 
C     3.2039847   -9.8613227    0.0721943 
H     2.8170757   -3.8987898    0.9839628 
C     1.4028695   -4.1760269    3.3404229 
C     2.1553897   -9.2369056    0.9894618 
H     0.9558629   -4.7945588    4.1144755 
O    -0.1575789   -7.0082960    2.4242016 
H     1.3730319   -3.1392647    3.6735439 
N     1.5803954   -6.4054452    1.0748561 
O     3.2688826   -6.2027353   -0.4472258 
H     2.7227221  -10.4686677   -0.6933632 
H     1.9106432  -10.9619768    2.2916035 
H     1.4897304   -8.6514168    0.3599748 
C     1.3023832  -10.3016454    1.6753778 
C     0.2152386   -6.4625410    1.3961149 
C     2.0941073   -6.0143877   -0.1685898 
H     0.7775463   -4.2444931    2.4547835 
H     0.7962370  -10.9162752    0.9321083 
H     0.5477395   -9.8452209    2.3120058 
C    -0.6999957   -5.8114637    0.4518744 
C     1.1508072   -5.3380637   -1.0684282 
H    -2.4210981   -6.2019319    1.6429602 
C    -2.0493898   -5.7345912    0.7444389 
H     2.6888310   -4.6773054   -2.3740483 
C    -0.2150918   -5.2429007   -0.7396848 
C     1.6264045   -4.6915530   -2.1855361 
C    -2.9132627   -5.0472167   -0.0933321 
C    -1.1035399   -4.5841501   -1.6311331 
C     0.7727699   -3.9941756   -3.0494201 
N    -4.8560931   -1.7128435    1.5120566 
H    -3.2104608   -1.4304385    0.1848423 
C    -4.1312992   -1.9363624    0.4016697 
N     2.5131234   -3.3566145   -4.7227637 
C    -2.4639817   -4.4229201   -1.2551373 
C     1.4216292   -3.0577754   -3.9604961 
C    -0.6157771   -4.0542972   -2.8569435 
H    -3.9563360   -5.0038919    0.1686627 
N    -6.0000205   -2.4299087    1.4863980 
N     3.0327021   -2.2458282   -5.1772846 
C     1.2644449   -1.6886263   -3.9595786 
N     2.2795403   -1.2259178   -4.7131171 
C    -4.8775520   -2.8302116   -0.3345723 
N    -6.0143114   -3.1068107    0.3643594 
C    -3.3524160   -3.6786574   -2.1292137 
H     0.5639503   -1.0457929   -3.4608063 
C    -1.5888017   -3.6528861   -3.8607600 
C    -4.6028865   -3.1892545   -1.7228763 
C    -2.9436950   -3.4666123   -3.4712554 
C    -1.2593542   -3.4971134   -5.2054574 
H    -0.2559898   -3.6975288   -5.5382250 
C    -5.5324605   -2.7809107   -2.6830275 
C    -3.8880937   -3.0089996   -4.4286723 
C    -2.1948150   -3.0875736   -6.1423205 
H    -6.5096170   -2.4503403   -2.3662528 
C    -5.2049404   -2.7190980   -4.0196367 
C    -3.4974600   -2.8147989   -5.7657929 
H    -1.9096639   -2.9636340   -7.1753180 
C    -6.1928022   -2.2134597   -4.9798287 
C    -4.4486198   -2.2960171   -6.7542660 
O    -7.3207403   -1.8685813   -4.6600430 
H    -6.9111021   -4.4839294   -5.9237009 
N    -5.7692780   -2.1174672   -6.3147979 
C    -7.7802926   -4.5356338   -6.5734255 
H    -8.6073063   -4.0414789   -6.0703876 
O    -4.1334422   -2.0157612   -7.9021184 
H    -8.0307486   -5.5895273   -6.6861642 
H    -5.2315319    0.1330848   -5.9372608 
H    -7.3120078    1.0440701   -4.9685355 
C    -5.8714429    0.7490804   -6.5636004 
H    -4.2681501    2.1669691   -6.8589981 
C    -6.6838521    1.6402013   -5.6264346 
C    -6.7095138   -1.5590069   -7.2575557 
H    -5.3781827   -4.3910149   -7.9626660 
H    -6.3957031   -5.6099180   -8.7078846 
C    -6.2588466   -4.5366975   -8.5807996 
C    -4.9507003    1.5710159   -7.4629837 
C    -7.5100045   -3.9290289   -7.9483512 
H    -6.0200419    2.2473875   -5.0115171 
C    -6.7621460   -0.1668448   -7.3725643 
C    -7.5284950   -2.4123288   -8.0043962 
H    -5.5182219    2.2541313   -8.0925388 
H    -7.3269220    2.3191133   -6.1838863 
H    -8.3461690   -4.2318747   -8.5802102 
H    -4.3616552    0.9255260   -8.1103961 
H    -6.0549980   -4.1008039   -9.5565432 
C    -7.6727282    0.3784795   -8.2722969 
C    -8.4216331   -1.8122020   -8.8903588 
C    -8.4973038   -0.4360142   -9.0266912 
H    -7.7364213    1.4515040   -8.3821931 
H    -9.0698130   -2.4427286   -9.4831505 
H    -9.2019711   -0.0001582   -9.7212959 
H     3.0953529    0.3903009   -5.7275842 
H     1.9899867    0.7840643   -4.4259214 
H    -4.7527073   -1.0371890    3.4736328 
H    -3.6527115   -0.2756739    2.3367572 
