# Supplementary material for: Investigating the diastereoselective synthesis of a macrocycle under Curtin–Hammett control
Source: Chem Sci. 2024 Mar 5;15(15):5516–24. doi: 10.1039/d3sc05715a (PMC11023033; doi:10.1039/d3sc05715a)
Supplement: SC-015-D3SC05715A-s001 [file SC-015-D3SC05715A-s001.zip › Hetero_homochiral_macrocycles_structures/PP_2a_lowest_B973c_CHCl3_opt.xyz]

164
Energy =
O     5.6257929   -2.3051017   -2.2486528 
O    -5.6521751   -1.0074900   -2.4266876 
O    -5.7234957   -2.5109212    1.8769477 
O    -1.8497832    1.7433487    0.9180660 
O     1.9328841    1.7839096   -0.7357969 
O     5.5705224   -1.4976703    2.2394087 
N     5.5830452   -1.8964771   -0.0056457 
N    -5.6723848   -1.7509250   -0.2715258 
N     0.5464092   -1.2450947    4.7048458 
N    -0.3403549   -0.5557236    5.3816051 
N    -0.8254559    0.4019604    4.5571036 
N    -0.6705334   -0.4558274   -4.8424668 
N     0.2024001    0.3241207   -5.4330781 
N     0.7199649    1.1420534   -4.4879082 
C     4.9573913   -2.0967845   -1.2458603 
C     7.3157390   -5.3926695   -0.6727976 
C     7.2759842   -4.9681297    1.8183739 
C     6.9862676   -4.3934367    0.4339832 
C     7.7066628   -3.0836679    0.2226303 
C     9.0980846   -3.0383521    0.2346164 
C     9.7750141   -1.8455704    0.0434405 
C     9.0710742   -0.6709633   -0.1652888 
C     7.1612932    1.6129316    0.7282798 
C     7.2493591    1.2364572   -1.7699969 
C     6.9269985    0.6232593   -0.4103535 
C     7.6798849   -0.6662589   -0.1868079 
C     7.0259909   -1.8845240    0.0106083 
C     2.7471431   -1.3372574    2.3091417 
C     1.3513375   -1.2894759    2.3015931 
C     0.6500188   -1.5961408    1.1231193 
C     1.3696941   -1.6891530   -0.0935514 
C    -1.4291359   -0.8553135   -2.4625497 
C    -2.8262852   -0.8725780   -2.4705679 
C    -5.0505223   -2.1644165    0.9163832 
C    -7.5135201   -5.2699098   -0.2249582 
C    -7.4133480   -4.4100708   -2.5986066 
C    -7.1357129   -4.0995340   -1.1296676 
C    -7.8241609   -2.8268368   -0.6987330 
C    -9.2137466   -2.7418231   -0.7105094 
C    -9.8610018   -1.5814438   -0.3203449 
C    -9.1286038   -0.4820575    0.0965615 
C    -7.0852833    1.8383678   -0.4165189 
C    -7.3291748    1.1177089    1.9936988 
C    -6.9524179    0.6879991    0.5791146 
C    -7.7380409   -0.5202955    0.1284483 
C    -7.1144964   -1.7015184   -0.2796197 
C    -5.0130405   -1.3474204   -1.4410800 
C    -3.5456675   -1.3378646   -1.3893688 
C    -0.7815150   -1.8555051    1.0645904 
C    -0.2425955    0.3241831    3.3503592 
C     0.6156565   -0.7458517    3.4391443 
C    -1.5163235   -2.3288353    2.1479943 
C    -2.8937777   -2.4838981    2.0735528 
C    -3.5850429   -2.1263538    0.9293609 
C    -2.8713511   -1.7088585   -0.2084795 
C    -1.4543825   -1.6530743   -0.1691241 
C    -0.7316781   -1.3650143   -1.3543420 
C     0.6960574   -1.6565358   -1.3438275 
C    -0.1790883    4.0565227   -1.3700493 
C     0.9531459    4.8998287   -1.4289784 
C     1.1584481    5.7331637   -2.4979937 
C     0.2546706    5.7517880   -3.5749487 
C    -0.8656169    4.9623568   -3.5397299 
C    -1.1260990    4.1220910   -2.4367156 
C    -2.3034667    3.3551295   -2.3417992 
C    -2.5587272    2.5921076   -1.2364672 
C    -1.9163187    1.2831409    4.9764887 
C    -2.5698367    1.9737326    3.7941464 
C    -3.2163828    1.0457949    2.7671052 
C    -3.2145328    1.6015073    1.3606815 
C    -1.6182352    2.5133697   -0.1892091 
C    -0.4100800    3.1897200   -0.2693389 
C     0.6196522    3.0289187    0.7797320 
C     0.4648861    3.6410545    2.0513817 
C    -0.6078098    4.5164236    2.3326339 
C    -0.7365629    5.1036767    3.5651224 
C     0.1881939    4.8312626    4.5883905 
C     1.2532070    4.0032903    4.3430172 
C     1.4342131    3.4115314    3.0752061 
C     2.5571016    2.6151775    2.7767294 
C     2.7390775    2.0980512    1.5244377 
C     1.7755012    2.3085454    0.5182117 
C     3.2720234    1.7023964   -1.2622107 
C     3.1994799    1.4270745   -2.7466482 
C     2.5254421    2.5378339   -3.5514293 
C     1.8001516    2.0778906   -4.8024040 
C     0.1732906    0.8833425   -3.2887045 
C    -0.6978613   -0.1552382   -3.5138067 
C     1.4261952   -1.9478027   -2.4925401 
C     2.7995393   -2.1476613   -2.4442543 
C     3.4937020   -2.0137984   -1.2547481 
C     4.9276358   -1.6692661    1.2133114 
C     3.4611346   -1.6274710    1.1643763 
C     2.7844992   -1.7793184   -0.0627091 
H    -1.0173592   -2.5743389    3.0701130 
H     0.9275882   -2.0167939   -3.4445275 
H     8.3690928   -5.6682567   -0.6581549 
H     7.0901450   -4.9767712   -1.6523541 
H     6.7331771   -6.3041540   -0.5458302 
H     7.0217614   -4.2536367    2.5981566 
H     6.6936532   -5.8741347    1.9813260 
H     8.3280862   -5.2270562    1.9288054 
H     5.9163733   -4.2018534    0.3844306 
H     9.6589931   -3.9475605    0.3957841 
H    10.8560438   -1.8309002    0.0569332 
H     9.6102005    0.2539147   -0.3123818 
H     8.2022449    1.9288384    0.7690607 
H     6.9072379    1.1690602    1.6882763 
H     6.5503041    2.5044746    0.5901867 
H     8.2946152    1.5335272   -1.8351605 
H     7.0500203    0.5309275   -2.5735960 
H     6.6454005    2.1280401   -1.9373406 
H     5.8655541    0.3879621   -0.4134681 
H     3.2805924   -1.1206098    3.2217781 
H    -3.3551589   -0.4994759   -3.3341153 
H    -8.5718102   -5.5122845   -0.3094054 
H    -7.3028512   -5.0409786    0.8175302 
H    -6.9475148   -6.1586298   -0.5008128 
H    -6.8526836   -5.2896944   -2.9125763 
H    -8.4697768   -4.6126258   -2.7679568 
H    -7.1240621   -3.5763606   -3.2348928 
H    -6.0621613   -3.9520890   -1.0304060 
H    -9.7967784   -3.5934666   -1.0304672 
H   -10.9409925   -1.5339586   -0.3392567 
H    -9.6451604    0.4175925    0.3993657 
H    -8.1121389    2.1967038   -0.4675203 
H    -6.7895686    1.5262642   -1.4156488 
H    -6.4563921    2.6766666   -0.1179164 
H    -7.2075736    0.2960528    2.6964477 
H    -6.6976097    1.9438111    2.3195913 
H    -8.3619339    1.4568306    2.0474494 
H    -5.9020961    0.4069720    0.6041440 
H    -0.4737509    0.9725255    2.5302477 
H    -3.4444096   -2.8472789    2.9273872 
H     1.6601406    4.8809353   -0.6129278 
H     2.0290065    6.3736979   -2.5188643 
H     0.4382434    6.3992828   -4.4205486 
H    -1.5778110    4.9849109   -4.3537650 
H    -3.0186678    3.3860483   -3.1521631 
H    -3.4730735    2.0237380   -1.1800018 
H    -2.6198451    0.6635643    5.5272548 
H    -1.5136968    2.0237245    5.6639187 
H    -3.3116081    2.6612942    4.1974876 
H    -1.8295727    2.6014978    3.3098870 
H    -2.7200529    0.0806277    2.7448764 
H    -4.2510275    0.8362426    3.0371922 
H    -3.7447902    0.9200636    0.6964278 
H    -3.7038667    2.5758030    1.3146083 
H    -1.3307324    4.7208126    1.5569453 
H    -1.5635683    5.7731188    3.7562537 
H     0.0646341    5.2859515    5.5609519 
H     1.9820947    3.8026529    5.1167132 
H     3.2891051    2.4261641    3.5496861 
H     3.6123690    1.5024973    1.3141074 
H     3.8097939    0.8937491   -0.7693804 
H     3.7916777    2.6385893   -1.0506812 
H     2.6857951    0.4801217   -2.8832154 
H     4.2169296    1.2618546   -3.0993139 
H     3.2617369    3.2764662   -3.8627818 
H     1.8252408    3.0772420   -2.9240155 
H     1.3741449    2.9330561   -5.3217648 
H     2.4632558    1.5622402   -5.4924307 
H     0.4386374    1.3953238   -2.3867650 
H     3.3453472   -2.3718075   -3.3476210 
