# Supplementary material for: Investigating the diastereoselective synthesis of a macrocycle under Curtin–Hammett control
Source: Chem Sci. 2024 Mar 5;15(15):5516–24. doi: 10.1039/d3sc05715a (PMC11023033; doi:10.1039/d3sc05715a)
Supplement: SC-015-D3SC05715A-s001 [file SC-015-D3SC05715A-s001.zip › Hetero_homochiral_macrocycles_structures/PP_2b_lowest_B973c_CHCl3_opt.xyz]

176
Energy =
O    -1.7919258    1.6306843    0.4541873 
O     1.7870372    1.6300626   -0.4657866 
O    -5.6667606   -2.7285015    1.8946436 
O    -5.5439038   -1.5530020   -2.5090302 
O     5.5468874   -1.5356502    2.5197329 
O     5.6712259   -2.7340362   -1.8777159 
N    -0.9122705   -0.6814354   -4.8457913 
N    -0.2439906    0.1617560   -5.5878261 
N     0.4067239    1.0071343   -4.7565841 
N    -5.5900847   -2.1400710   -0.3062368 
N     0.9156209   -0.6509700    4.8505295 
N     0.2467748    0.1961374    5.5875324 
N    -0.4054860    1.0353732    4.7512832 
N     5.5937786   -2.1347046    0.3202111 
C     2.4219385    2.4521695    1.7359891 
C     2.1427791    3.2483938    2.8111163 
C     1.0199542    4.0979027    2.8161447 
C     0.7280288    4.9491230    3.9028938 
C    -0.3594080    5.7840033    3.8716278 
C    -1.1955981    5.8020220    2.7411247 
C    -0.9452785    4.9793264    1.6735960 
C     0.1582868    4.0967151    1.6767237 
C    -1.2477336    2.1006647    5.2793984 
C    -2.7288837    1.7491866    5.2880927 
C    -3.3393405    1.4647980    3.9228389 
C    -3.2515381    2.6301760    2.9489164 
C    -3.8548872    2.3458712    1.5806094 
C    -3.1372555    1.2642418    0.8056710 
C    -1.5815837    2.4421872   -0.6260906 
C    -2.4294740    2.4362414   -1.7529415 
C    -2.1521466    3.2251436   -2.8339123 
C     0.9346720    4.9677804   -1.7111791 
C     1.1829842    5.7834567   -2.7845382 
C     0.3457240    5.7567276   -3.9140485 
C    -0.7406211    4.9202095   -3.9386006 
C    -1.0304391    4.0760457   -2.8458316 
C    -0.1678543    4.0839144   -1.7071713 
C    -0.4483672    3.2372408   -0.6035707 
C     0.4405924    3.2423298    0.5795020 
C     1.5748317    2.4489333    0.6085198 
C     3.1329437    1.2610978   -0.8123315 
C     3.8526974    2.3377215   -1.5922072 
C     3.2517022    2.6144708   -2.9631009 
C     3.3398691    1.4432587   -3.9299794 
C     2.7297523    1.7193224   -5.2970720 
C     1.2483446    2.0698045   -5.2909282 
C     0.1614507    0.6911196   -3.4717362 
C    -0.6804743   -0.3987128   -3.5315890 
C    -1.3450622   -1.0611313   -2.4165004 
C    -2.7386441   -1.1917230   -2.4653198 
C    -3.4611312   -1.6337706   -1.3783909 
C    -2.8077706   -1.8493980   -0.1485899 
C    -4.9197514   -1.7652691   -1.4790928 
C    -7.0161089   -5.8135889   -0.1437059 
C    -6.9478945   -5.0991647   -2.5666683 
C    -6.7488582   -4.6669529   -1.1161461 
C    -7.5898482   -3.4595333   -0.7792495 
C    -8.9782640   -3.5278995   -0.8568912 
C    -9.7643558   -2.4309952   -0.5468330 
C    -9.1756410   -1.2435657   -0.1436351 
C    -7.3336111    1.2516612   -0.6820732 
C    -7.7021412    0.6372267    1.7421635 
C    -7.1663726    0.1765317    0.3896455 
C    -7.7923538   -1.1281615   -0.0458847 
C    -7.0267785   -2.2480350   -0.3768078 
C    -4.9878206   -2.3896784    0.9357562 
C    -3.5361596   -2.1979940    1.0028477 
C    -2.8781757   -2.3260061    2.2137227 
C    -1.5212676   -2.0543351    2.3143700 
C    -0.7675697   -1.6980512    1.1987517 
C    -1.4039633   -1.6763119   -0.0700704 
C    -0.6577980   -1.4431183   -1.2553626 
C     2.8822648   -2.3363428   -2.1990095 
C     1.5251219   -2.0664136   -2.3013126 
C     0.7709953   -1.7044754   -1.1878021 
C     4.9230415   -1.7537591    1.4908676 
C     3.4643670   -1.6233531    1.3891614 
C     2.7415443   -1.1751235    2.4733429 
C    -0.1605618    0.7114210    3.4683279 
C     0.6827499   -0.3769941    3.5346707 
C     1.3478714   -1.0456549    2.4236351 
C     0.6609929   -1.4351127    1.2647562 
C     1.4073371   -1.6747063    0.0808731 
C     2.8112608   -1.8464915    0.1605513 
C     3.5400506   -2.2009440   -0.9888385 
C     7.3347521    1.2600809    0.6787374 
C     7.7038509    0.6333403   -1.7423572 
C     7.1684006    0.1793225   -0.3874461 
C     7.7953176   -1.1225843    0.0549241 
C     9.1786377   -1.2363741    0.1534817 
C     9.7682403   -2.4212257    0.5629126 
C     8.9829690   -3.5170923    0.8786491 
C     7.0228004   -5.8081518    0.1775773 
C     6.9535912   -5.0807356    2.5966142 
C     6.7544317   -4.6564901    1.1437614 
C     7.5944818   -3.4501850    0.8005208 
C     7.0305498   -2.2412657    0.3915840 
C     4.9918958   -2.3910137   -0.9205874 
H     3.2856549    1.8090332    1.7742100 
H     2.7915758    3.2279478    3.6758290 
H     1.3817113    4.9323756    4.7648075 
H    -0.5722501    6.4326035    4.7095079 
H    -2.0469589    6.4676632    2.7165660 
H    -1.5965136    4.9951745    0.8128458 
H    -1.0482367    2.9921164    4.6941916 
H    -0.8970725    2.2851157    6.2896761 
H    -3.2436110    2.5911295    5.7535928 
H    -2.8798739    0.8917360    5.9434233 
H    -4.3860794    1.1898972    4.0650814 
H    -2.8632587    0.5782984    3.5025283 
H    -2.2178104    2.9358449    2.8085654 
H    -3.7527590    3.4964408    3.3833065 
H    -3.8756284    3.2577296    0.9829033 
H    -4.8939108    2.0304847    1.6923734 
H    -3.7022175    0.9747239   -0.0767787 
H    -3.0183111    0.3708467    1.4060054 
H    -3.2923041    1.7916194   -1.7859711 
H    -2.8015751    3.1976931   -3.6979867 
H     1.5867687    4.9902597   -0.8511976 
H     2.0335383    6.4503155   -2.7653494 
H     0.5569515    6.3998579   -4.7565460 
H    -1.3950737    4.8966940   -4.7997955 
H     3.0147818    0.3642829   -1.4076580 
H     3.6959430    0.9764125    0.0729619 
H     4.8916378    2.0208406   -1.7004349 
H     3.8731569    3.2529885   -0.9997498 
H     3.7543153    3.4777129   -3.4018887 
H     2.2180206    2.9218259   -2.8260743 
H     2.8636950    0.5592966   -3.5044631 
H     4.3866706    1.1675771   -4.0702077 
H     2.8815477    0.8581851   -5.9473450 
H     3.2440480    2.5589068   -5.7672947 
H     0.8979133    2.2478709   -6.3024373 
H     1.0480149    2.9646328   -4.7112218 
H     0.5449897    1.2485399   -2.6389230 
H    -3.2599321   -0.9289715   -3.3726989 
H    -6.8536393   -5.4984653    0.8849926 
H    -8.0405300   -6.1737462   -0.2270135 
H    -6.3518592   -6.6508018   -0.3538991 
H    -7.9680771   -5.4357963   -2.7451273 
H    -6.7394745   -4.2785856   -3.2498411 
H    -6.2801206   -5.9243519   -2.8105676 
H    -5.7019955   -4.3913105   -1.0049406 
H    -9.4499287   -4.4499435   -1.1651558 
H   -10.8410051   -2.5020225   -0.6164924 
H    -9.8007092   -0.3956780    0.0965720 
H    -6.8195057    2.1669682   -0.3893590 
H    -6.9279765    0.9196840   -1.6352433 
H    -8.3841627    1.4953363   -0.8319789 
H    -7.5554983   -0.1292639    2.5000468 
H    -7.1888753    1.5412928    2.0678025 
H    -8.7645026    0.8681127    1.6952386 
H    -6.0980758    0.0094115    0.5120294 
H    -3.4398419   -2.6160715    3.0881651 
H    -1.0465412   -2.1362448    3.2776292 
H     3.4442741   -2.6307744   -3.0717698 
H     1.0505662   -2.1541693   -3.2641321 
H     3.2626079   -0.9066991    3.3791938 
H    -0.5452926    1.2631087    2.6322371 
H     6.9293577    0.9325626    1.6335604 
H     8.3851117    1.5053363    0.8274576 
H     6.8199496    2.1734656    0.3813145 
H     7.5579651   -0.1373530   -2.4961285 
H     7.1897408    1.5351669   -2.0728345 
H     8.7659972    0.8654321   -1.6965782 
H     6.1002175    0.0107957   -0.5089951 
H     9.8030927   -0.3892507   -0.0910281 
H    10.8449389   -2.4910838    0.6330118 
H     9.4552887   -4.4371192    1.1918797 
H     6.3592524   -6.6447917    0.3921872 
H     6.8601873   -5.4988043   -0.8528606 
H     8.0475237   -6.1669602    0.2629755 
H     6.7442371   -4.2567014    3.2753350 
H     6.2865418   -5.9052259    2.8448371 
H     7.9740595   -5.4154251    2.7770677 
H     5.7073528   -4.3823080    1.0309040 
