# Supplementary material for: Investigating the diastereoselective synthesis of a macrocycle under Curtin–Hammett control
Source: Chem Sci. 2024 Mar 5;15(15):5516–24. doi: 10.1039/d3sc05715a (PMC11023033; doi:10.1039/d3sc05715a)
Supplement: SC-015-D3SC05715A-s003 [file SC-015-D3SC05715A-s003.cif]

# Electronic Supplementary Material (ESI) for Chemical Science.
# This journal is © The Royal Society of Chemistry 2024

####################################################################### 
# 
# This file contains crystal structure data downloaded from the 
# Cambridge Structural Database (CSD) hosted by the Cambridge 
# Crystallographic Data Centre (CCDC).
# 
# Full information about CCDC data access policies and citation 
# guidelines are available at http://www.ccdc.cam.ac.uk/access/V1 
# 
# Audit and citation data items may have been added by the CCDC. 
# Please retain this information to preserve the provenance of 
# this file and to allow appropriate attribution of the data. 
# 
#######################################################################

data_hydroquinone_pdi_macrocycle
_database_code_depnum_ccdc_archive 'CCDC 2249179'
loop_
_audit_author_name
_audit_author_address
'Georgia Orton'
;University of Birmingham
United Kingdom
;
_audit_update_record             
;
2023-03-16 deposited with the CCDC.	2024-03-05 downloaded from the CCDC.
;
_audit_creation_date             2023-03-03
_audit_creation_method           
;
Olex2 1.5
(compiled 2023.02.24 svn.rf166f9f3 for OlexSys, GUI svn.r6725)
;
_shelx_SHELXL_version_number     2018/3
loop_
_audit_author_email
''
''
''
_chemical_name_common            ?
_chemical_name_systematic        hydroquinone_PDI_macrocycle
_chemical_formula_moiety         '0.83(C H Cl3), C66 H61.85 N8 O6'
_chemical_formula_sum            'C66.83 H62.68 Cl2.49 N8 O6'
_chemical_formula_weight         1162.16
_chemical_melting_point          ?
_chemical_oxdiff_formula         'C66 H62 N7 O6'
loop_
_atom_type_symbol
_atom_type_description
_atom_type_scat_dispersion_real
_atom_type_scat_dispersion_imag
_atom_type_scat_source
C C 0.0181 0.0091 'International Tables Vol C Tables 4.2.6.8 and 6.1.1.4'
H H 0.0000 0.0000 'International Tables Vol C Tables 4.2.6.8 and 6.1.1.4'
Cl Cl 0.3639 0.7018 'International Tables Vol C Tables 4.2.6.8 and 6.1.1.4'
N N 0.0311 0.0180 'International Tables Vol C Tables 4.2.6.8 and 6.1.1.4'
O O 0.0492 0.0322 'International Tables Vol C Tables 4.2.6.8 and 6.1.1.4'

_shelx_space_group_comment       
;
The symmetry employed for this shelxl refinement is uniquely defined
by the following loop, which should always be used as a source of
symmetry information in preference to the above space-group names.
They are only intended as comments.
;
_space_group_crystal_system      monoclinic
_space_group_IT_number           13
_space_group_name_H-M_alt        'P 1 2/n 1'
_space_group_name_Hall           '-P 2yac'
loop_
_space_group_symop_operation_xyz
'x, y, z'
'-x+1/2, y, -z+1/2'
'-x, -y, -z'
'x-1/2, -y, z-1/2'

_cell_length_a                   14.39140(10)
_cell_length_b                   14.94010(10)
_cell_length_c                   33.6959(2)
_cell_angle_alpha                90
_cell_angle_beta                 91.1850(10)
_cell_angle_gamma                90
_cell_volume                     7243.37(8)
_cell_formula_units_Z            4
_cell_measurement_reflns_used    60928
_cell_measurement_temperature    100.00(10)
_cell_measurement_theta_max      77.7870
_cell_measurement_theta_min      2.9310
_shelx_estimated_absorpt_T_max   0.896
_shelx_estimated_absorpt_T_min   0.681
_exptl_absorpt_coefficient_mu    1.369
_exptl_absorpt_correction_T_max  1.00000
_exptl_absorpt_correction_T_min  0.72052
_exptl_absorpt_correction_type   multi-scan
_exptl_absorpt_process_details   
;
CrysAlisPro 1.171.41.123a (Rigaku Oxford Diffraction, 2022)
Empirical absorption correction using spherical harmonics,
implemented in SCALE3 ABSPACK scaling algorithm.
;
_exptl_absorpt_special_details   ?
_exptl_crystal_colour            'dark red'
_exptl_crystal_colour_lustre     .
_exptl_crystal_colour_modifier   dark
_exptl_crystal_colour_primary    red
_exptl_crystal_density_diffrn    1.066
_exptl_crystal_density_meas      ?
_exptl_crystal_density_method    ?
_exptl_crystal_description       rhombohedral
_exptl_crystal_F_000             2440
loop_
_exptl_crystal_face_index_h
_exptl_crystal_face_index_k
_exptl_crystal_face_index_l
_exptl_crystal_face_perp_dist
-9 0 -8 0.0971
0 0 22 0.1116
9 0 3 0.1432
0 0 -22 0.0915
3 0 -21 0.1062
-1 10 0 0.0566
1 10 -1 0.0531
0 -10 1 0.0252

_exptl_crystal_preparation       'see experimental'
_exptl_crystal_recrystallization_method 'see experimental'
_exptl_crystal_size_max          0.304
_exptl_crystal_size_mid          0.203
_exptl_crystal_size_min          0.082
loop_
_exptl_oxdiff_crystal_face_indexfrac_h
_exptl_oxdiff_crystal_face_indexfrac_k
_exptl_oxdiff_crystal_face_indexfrac_l
_exptl_oxdiff_crystal_face_x
_exptl_oxdiff_crystal_face_y
_exptl_oxdiff_crystal_face_z
-8.9926 0.0132 -8.0002 0.5636 0.0099 0.8706
-0.0008 -0.0113 22.0147 -0.9870 0.0576 0.1916
8.9928 -0.0107 2.9969 -0.3393 -0.0230 -0.9141
0.0008 0.0113 -22.0147 0.9870 -0.0576 -0.1916
2.9984 0.0077 -21.0158 0.8739 -0.0653 -0.4963
-0.9928 10.0041 0.0201 -0.0284 -1.0256 0.1478
1.0057 10.0026 -0.9818 -0.0290 -1.0351 -0.0699
-0.0065 -10.0036 0.9812 0.0062 1.0317 -0.0346

_exptl_transmission_factor_max   ?
_exptl_transmission_factor_min   ?
_diffrn_reflns_av_R_equivalents  0.0433
_diffrn_reflns_av_unetI/netI     0.0229
_diffrn_reflns_Laue_measured_fraction_full 0.999
_diffrn_reflns_Laue_measured_fraction_max 0.955
_diffrn_reflns_limit_h_max       12
_diffrn_reflns_limit_h_min       -18
_diffrn_reflns_limit_k_max       18
_diffrn_reflns_limit_k_min       -18
_diffrn_reflns_limit_l_max       42
_diffrn_reflns_limit_l_min       -42
_diffrn_reflns_number            134698
_diffrn_reflns_point_group_measured_fraction_full 0.999
_diffrn_reflns_point_group_measured_fraction_max 0.955
_diffrn_reflns_theta_full        67.684
_diffrn_reflns_theta_max         78.431
_diffrn_reflns_theta_min         2.958
_diffrn_ambient_environment      N~2~
_diffrn_ambient_temperature      100.00(10)
_diffrn_detector                 'Hybrid Pixel Array Detector'
_diffrn_detector_area_resol_mean 10.0000
_diffrn_detector_type            HyPix
_diffrn_measured_fraction_theta_full 0.999
_diffrn_measured_fraction_theta_max 0.955
_diffrn_measurement_details      
;
List of Runs (angles in degrees, time in seconds):

  # Type    Start    End  Width  t~exp~   \w     \q     \k     \f   Frames
#--------------------------------------------------------------------------
  1  \w   -120.00 -71.00   0.50    0.51    --  -49.15-129.00  50.00   98
  2  \w   -120.00 -63.00   0.50    0.51    --  -49.15-141.00-121.00  114
  3  \w    -98.00 -21.00   0.50    0.51    --  -49.15 141.00 -64.00  154
  4  \w    -89.00 -15.00   0.50    0.51    --  -49.15 129.00 123.00  148
  5  \w     37.00  98.00   0.50    0.51    --   49.15-129.00  50.00  122
  6  \w     43.00 105.00   0.50    0.51    --   49.15-141.00-121.00  124
  7  \w   -161.00 -71.00   0.50    2.04    --  -90.00-129.00  50.00  180
  8  \w    -89.00 -18.00   0.50    2.04    --  -90.00 129.00 123.00  142
  9  \w   -156.00 -63.00   0.50    2.04    --  -90.00-141.00-121.00  186
 10  \w     38.00 115.00   0.50    2.04    --  110.16-129.00  50.00  154
 11  \w     84.00 173.00   0.50    2.04    --  110.16 141.00 -64.00  178
 12  \w     43.00 123.00   0.50    2.04    --  110.16-141.00-121.00  160
 13  \w     93.00 178.00   0.50    2.04    --  110.16 129.00 123.00  170
 14  \w   -120.00 -94.00   0.50    0.51    --  -49.15 -57.00 -30.00   52
 15  \w   -120.00 -94.00   0.50    0.51    --  -49.15 -57.00  60.00   52
 16  \w   -120.00 -94.00   0.50    0.51    --  -49.15 -57.00 150.00   52
 17  \w   -120.00 -94.00   0.50    0.51    --  -49.15 -57.00  90.00   52
 18  \w   -120.00 -94.00   0.50    0.51    --  -49.15 -57.00 -90.00   52
 19  \w   -120.00 -94.00   0.50    0.51    --  -49.15 -57.00 -60.00   52
 20  \w   -120.00 -94.00   0.50    0.51    --  -49.15 -57.00-150.00   52
 21  \w   -120.00 -94.00   0.50    0.51    --  -49.15 -57.00-180.00   52
 22  \w   -120.00 -94.00   0.50    0.51    --  -49.15 -57.00  30.00   52
 23  \w   -120.00 -94.00   0.50    0.51    --  -49.15 -57.00   0.00   52
 24  \w   -120.00 -94.00   0.50    0.51    --  -49.15 -57.00 120.00   52
 25  \w     94.00 121.00   0.50    0.51    --   49.15  57.00-150.00   54
 26  \w    -24.00  26.00   0.50    0.51    --   49.15 -19.00 120.00  100
 27  \w     63.00 121.00   0.50    0.51    --   49.15 178.00  30.00  116
 28  \w    -47.00 -19.00   0.50    2.04    --  -90.00  38.00 -90.00   56
 29  \w   -149.00-123.00   0.50    2.04    --  -90.00 -52.00 113.63   52
 30  \w   -160.00-114.00   0.50    2.04    --  -90.00 -77.00  90.00   92
 31  \w    -43.00 -18.00   0.50    2.04    --  -90.00  38.00  90.00   50
 32  \w   -152.00 -94.00   0.50    2.04    --  -90.00 -57.00 -94.29  116
 33  \w    -47.00 -18.00   0.50    2.04    --  -90.00  38.00 150.00   58
 34  \w   -161.00 -94.00   0.50    2.04    --  -90.00 -56.00-126.98  134
 35  \w    -47.00 -19.00   0.50    2.04    --  -90.00  38.00  60.00   56
 36  \w    -45.00 -18.00   0.50    2.04    --  -90.00  38.00   0.00   54
 37  \w    -48.00 -20.00   0.50    2.04    --  -90.00  38.00-120.00   56
 38  \w   -152.00-109.00   0.50    2.04    --  -90.00 -77.00 -90.00   86
 39  \w   -159.00-109.00   0.50    2.04    --  -90.00 -77.00 120.00  100
 40  \w    -47.00 -18.00   0.50    2.04    --  -90.00  38.00 -30.00   58
 41  \w   -161.00-106.00   0.50    2.04    --  -90.00 -77.00-180.00  110
 42  \w   -105.00 -80.00   0.50    2.04    --  -90.00 -52.00 113.63   50
 43  \w    -47.00 -19.00   0.50    2.04    --  -90.00  38.00 120.00   56
 44  \w    -84.00 -59.00   0.50    2.04    --  -90.00 141.00 -64.00   50
 45  \w     43.00 100.00   0.50    2.04    --  110.16 -99.00 150.00  114
 46  \w     39.00 101.00   0.50    2.04    --  110.16 -99.00  60.00  124
 47  \w     87.00 112.00   0.50    2.04    --  110.16-125.00   0.00   50
 48  \w     39.00  67.00   0.50    2.04    --  110.16-125.00   0.00   56
 49  \w     46.00  87.00   0.50    2.04    --  110.16 -77.00-150.00   82
 50  \w     48.00 104.00   0.50    2.04    --  110.16 -99.00 -30.00  112
 51  \w     63.00 105.00   0.50    2.04    --  110.16 -99.00-120.00   84
 52  \w     73.00 107.00   0.50    2.04    --  110.16-105.00 120.82   68
 53  \w    102.00 141.00   0.50    2.04    --  110.16  38.00-150.00   78
 54  \w     71.00 110.00   0.50    2.04    --  110.16-125.00 -30.00   78
 55  \w     47.00  73.00   0.50    2.04    --  110.16 -77.00  90.00   52
 56  \w     39.00  97.00   0.50    2.04    --  110.16 -77.00  60.00  116
 57  \w     65.00 104.00   0.50    2.04    --  110.16 -99.00  30.00   78
 58  \w     40.00  68.00   0.50    2.04    --  110.16 -77.00 -90.00   56
 59  \w     43.00  83.00   0.50    2.04    --  110.16 -77.00-120.00   80
;
_diffrn_measurement_device       'four-circle diffractometer'
_diffrn_measurement_device_type  'XtaLAB Synergy, Dualflex, HyPix'
_diffrn_measurement_method       '\w scans'
_diffrn_orient_matrix_type       
'CrysAlisPro convention (1999,Acta A55,543-557)'
_diffrn_orient_matrix_UB_11      -0.0227944000
_diffrn_orient_matrix_UB_12      -0.0050066000
_diffrn_orient_matrix_UB_13      -0.0448381000
_diffrn_orient_matrix_UB_21      -0.0035400000
_diffrn_orient_matrix_UB_22      -0.1028766000
_diffrn_orient_matrix_UB_23      0.0025653000
_diffrn_orient_matrix_UB_31      -0.1045430000
_diffrn_orient_matrix_UB_32      0.0043810000
_diffrn_orient_matrix_UB_33      0.0087020000
_diffrn_radiation_monochromator  mirror
_diffrn_radiation_probe          x-ray
_diffrn_radiation_type           'Cu K\a'
_diffrn_radiation_wavelength     1.54184
_diffrn_source                   'micro-focus sealed X-ray tube'
_diffrn_source_type              'PhotonJet (Cu) X-ray Source'
_diffrn_special_details          ?
_reflns_Friedel_coverage         0.000
_reflns_Friedel_fraction_full    .
_reflns_Friedel_fraction_max     .
_reflns_number_gt                13167
_reflns_number_total             14866
_reflns_special_details          
;
 Reflections were merged by SHELXL according to the crystal
 class for the calculation of statistics and refinement.
 
 Structure factors included contributions from the .fab file.
 
 _reflns_Friedel_fraction is defined as the number of unique
 Friedel pairs measured divided by the number that would be
 possible theoretically, ignoring centric projections and
 systematic absences.
;
_reflns_threshold_expression     'I > 2\s(I)'
_computing_cell_refinement       'CrysAlisPro 1.171.41.123a (Rigaku OD, 2022)'
_computing_data_collection       'CrysAlisPro 1.171.41.123a (Rigaku OD, 2022)'
_computing_data_reduction        'CrysAlisPro 1.171.41.123a (Rigaku OD, 2022)'
_computing_molecular_graphics    'Olex2 1.5 (Dolomanov et al., 2009)'
_computing_publication_material  'Olex2 1.5 (Dolomanov et al., 2009)'
_computing_structure_refinement  'SHELXL 2018/3 (Sheldrick, 2015)'
_computing_structure_solution    'SHELXT 2018/2 (Sheldrick, 2018)'
_refine_diff_density_max         1.567
_refine_diff_density_min         -1.398
_refine_diff_density_rms         0.084
_refine_ls_extinction_coef       .
_refine_ls_extinction_method     none
_refine_ls_goodness_of_fit_ref   1.014
_refine_ls_hydrogen_treatment    constr
_refine_ls_matrix_type           full
_refine_ls_number_parameters     734
_refine_ls_number_reflns         14866
_refine_ls_number_restraints     0
_refine_ls_R_factor_all          0.0882
_refine_ls_R_factor_gt           0.0829
_refine_ls_restrained_S_all      1.014
_refine_ls_shift/su_max          0.000
_refine_ls_shift/su_mean         0.000
_refine_ls_structure_factor_coef Fsqd
_refine_ls_weighting_details     
'w=1/[\s^2^(Fo^2^)+(0.1283P)^2^+13.7931P] where P=(Fo^2^+2Fc^2^)/3'
_refine_ls_weighting_scheme      calc
_refine_ls_wR_factor_gt          0.2357
_refine_ls_wR_factor_ref         0.2406
_refine_special_details          
;
Positional disorder is modelled for one of the straps between the PDI and hydroquinone moieties (carbon atoms C28-C36 and oxygen atom O5). The occupancies of the two sites were refined and constrained to sum to unity with values of 0.85 and 0.15 respectively. All atoms were refined with anisotropic displacement parameters with the exception of carbon atom C30B and oxygen atom O5B which form part of the low occupancy (part 2) disordered strap which could not be modelled satisfactorily anisotropically. The ADPs of carbons C31B, C32B, C33B, C34B, C35B, C36B, which form part of the low occupancy (part 2) disordered strap, were constrained to be equal (EADP). Hydrogen atoms were geometrically placed and refined using a riding model.
The occupancy of the chloroform residue Cl 1-3, C74, H74 was allowed to freely refine and settle before being fixed at 0.83. Although evidence for additional molecules of chloroform was seen in the electron density map  these disordered solvent molecules could not be sensibly modelled, so the structure was treated with a Solvent Mask, implemented by Olex. 
A solvent mask was calculated and 576 electrons were found in a volume of 1790\A^3 in 1 void per unit cell. This is consistent with the presence of 2.5 chloroform molecules per Asymmetric Unit which account for 580 electrons per unit cell.
;
_olex2_refinement_description    
;
1. Fixed Uiso
 At 1.2 times of:
  All C(H) groups, {H53A,H53B,H53} of C53, All C(H,H) groups, All C(H,H,H,H)
  groups
 At 1.5 times of:
  {H33A,H33B,H33C} of C33, {H48A,H48B,H48C} of C48, {H35A,H35B,H35C} of C35,
  {H44A,H44B,H44C} of C44, {H45A,H45B,H45C} of C45, {H36A,H36B,H36C} of C36,
  {H32A,H32B,H32C} of C32, {H47A,H47B,H47C} of C47
2. Uiso/Uaniso restraints and constraints
Uanis(C57B) = Uanis(C55B) = Uanis(C59B) = Uanis(C60B) = Uanis(C58B) =
Uanis(C56B)
3. Others
 Fixed Sof: Cl1(0.83) Cl2(0.83) Cl3(0.83) C67(0.83) H67(0.83) H53A(0.85)
 H53B(0.85) H53(0.15) H51A(0.85) H51B(0.85) H51C(0.15) H51D(0.15) O5A(0.85)
 C54A(0.85) H54A(0.85) H54B(0.85) C56A(0.85) H56A(0.85) C55A(0.85) C60A(0.85)
 H60A(0.85) C59A(0.85) H59A(0.85) C58A(0.85) C57A(0.85) H57A(0.85) C52A(0.85)
 H52A(0.85) H52B(0.85) O5B(0.15) C54B(0.15) H54C(0.15) H54D(0.15) C55B(0.15)
 C60B(0.15) H60B(0.15) C59B(0.15) H59B(0.15) C58B(0.15) C57B(0.15) H57B(0.15)
 C56B(0.15) H56B(0.15) C52B(0.15) H52C(0.15) H52D(0.15)
4.a Ternary CH refined with riding coordinates:
 C67(H67), C46(H46), C34(H34), C31(H31), C43(H43)
4.b Secondary CH2 refined with riding coordinates:
 C53(H53A,H53B), C62(H62A,H62B), C51(H51A,H51B), C51(H51C,H51D), C61(H61A,
 H61B), C63(H63A,H63B), C64(H64A,H64B), C54A(H54A,H54B), C52A(H52A,H52B),
 C54B(H54C,H54D), C52B(H52C,H52D)
4.c Aromatic/amide H refined with riding coordinates:
 C53(H53), C65(H65), C50(H50), C41(H41), C40(H40), C39(H39), C3(H3), C27(H27),
 C28(H28), C29(H29), C4(H4), C8(H8), C13(H13), C14(H14), C18(H18), C56A(H56A),
 C60A(H60A), C59A(H59A), C57A(H57A), C60B(H60B), C59B(H59B), C57B(H57B),
 C56B(H56B)
4.d Fitted hexagon refined as free rotating group:
 C38(C37,C42,C41,C40,C39), C25(C26,C27,C28,C29,C30), C8(C7,C6,C23,C24,C9),
 C16(C22,C21,C19,C18,C17), C56A(C55A,C60A,C59A,C58A,C57A), C55B(C60B,C59B,C58B,
 C57B,C56B)
4.e Idealised Me refined as rotating group:
 C36(H36A,H36B,H36C), C45(H45A,H45B,H45C), C32(H32A,H32B,H32C), C47(H47A,H47B,
 H47C), C33(H33A,H33B,H33C), C35(H35A,H35B,H35C), C48(H48A,H48B,H48C), C44(H44A,
 H44B,H44C)
;
_atom_sites_solution_hydrogens   geom
_atom_sites_solution_primary     dual
_atom_sites_solution_secondary   ?
loop_
_atom_site_label
_atom_site_type_symbol
_atom_site_fract_x
_atom_site_fract_y
_atom_site_fract_z
_atom_site_U_iso_or_equiv
_atom_site_adp_type
_atom_site_occupancy
_atom_site_site_symmetry_order
_atom_site_calc_flag
_atom_site_refinement_flags_posn
_atom_site_refinement_flags_adp
_atom_site_refinement_flags_occupancy
_atom_site_disorder_assembly
_atom_site_disorder_group
Cl1 Cl 0.86189(8) 1.02636(11) 0.58006(4) 0.0658(3) Uani 0.83 1 d . . P . .
Cl2 Cl 0.73273(10) 0.88716(7) 0.55608(4) 0.0612(3) Uani 0.83 1 d . . P . .
Cl3 Cl 0.66659(8) 1.06120(9) 0.57798(5) 0.0669(4) Uani 0.83 1 d . . P . .
C67 C 0.7566(3) 1.0020(3) 0.55571(14) 0.0430(9) Uani 0.83 1 d . . P . .
H67 H 0.760777 1.022077 0.527483 0.052 Uiso 0.83 1 calc R U P . .
O4 O 0.60135(13) 0.43585(14) 0.68901(6) 0.0332(4) Uani 1 1 d . . . . .
O3 O 0.47804(13) 0.57380(15) 0.57964(6) 0.0350(5) Uani 1 1 d . . . . .
O2 O 1.18246(14) 0.84879(15) 0.50508(6) 0.0365(5) Uani 1 1 d . . . . .
O1 O 1.22933(14) 0.87409(15) 0.63862(6) 0.0357(5) Uani 1 1 d . . . . .
O6 O 0.79692(14) 0.40543(16) 0.54178(6) 0.0383(5) Uani 1 1 d . . . . .
N1 N 1.20265(15) 0.86379(15) 0.57206(7) 0.0276(5) Uani 1 1 d . . . . .
N5 N 1.02965(15) 0.41127(16) 0.73030(7) 0.0286(5) Uani 1 1 d . . . . .
N7 N 0.8150(2) 0.63976(19) 0.43043(8) 0.0430(7) Uani 1 1 d . . . . .
N2 N 0.53938(14) 0.50840(16) 0.63530(7) 0.0261(5) Uani 1 1 d . . . . .
N6 N 0.82092(17) 0.55705(17) 0.44613(7) 0.0328(5) Uani 1 1 d . . . . .
N3 N 1.03979(15) 0.49811(17) 0.67975(7) 0.0315(5) Uani 1 1 d . . . . .
N4 N 1.08829(15) 0.44748(18) 0.70418(7) 0.0330(5) Uani 1 1 d . . . . .
N8 N 0.86024(19) 0.69495(18) 0.45464(8) 0.0393(6) Uani 1 1 d . . . . .
C53 C 1.0505(3) 0.1948(3) 0.72628(11) 0.0541(9) Uani 1 1 d . . . . .
H53A H 1.117064 0.180337 0.730547 0.065 Uiso 0.85 1 calc R U P A 1
H53B H 1.014953 0.138374 0.728485 0.065 Uiso 0.85 1 calc R U P A 1
H53 H 1.064716 0.135350 0.734297 0.065 Uiso 0.15 1 calc R U P B 2
C46 C 0.4945(2) 0.3339(2) 0.60332(10) 0.0388(7) Uani 1 1 d . . . . .
H46 H 0.554099 0.368177 0.602317 0.047 Uiso 1 1 calc R U . . .
C36 C 1.0842(2) 1.0771(2) 0.52661(12) 0.0478(8) Uani 1 1 d . . . . .
H36A H 1.114729 1.133529 0.519850 0.072 Uiso 1 1 calc R U . . .
H36B H 1.017411 1.087221 0.529344 0.072 Uiso 1 1 calc R U . . .
H36C H 1.094402 1.033171 0.505518 0.072 Uiso 1 1 calc R U . . .
C45 C 0.4168(4) 0.6212(3) 0.72486(12) 0.0626(11) Uani 1 1 d . . . . .
H45A H 0.359300 0.601047 0.737116 0.094 Uiso 1 1 calc R U . . .
H45B H 0.429585 0.683264 0.732634 0.094 Uiso 1 1 calc R U . . .
H45C H 0.468457 0.582919 0.733781 0.094 Uiso 1 1 calc R U . . .
C65 C 0.87013(19) 0.5587(2) 0.48064(8) 0.0297(6) Uani 1 1 d . . . . .
H65 H 0.884772 0.509606 0.497565 0.036 Uiso 1 1 calc R U . . .
C34 C 1.1250(2) 1.0416(2) 0.56565(11) 0.0419(7) Uani 1 1 d . . . . .
H34 H 1.093411 0.983680 0.571574 0.050 Uiso 1 1 calc R U . . .
C20 C 1.15738(18) 0.82805(18) 0.53828(8) 0.0277(5) Uani 1 1 d . . . . .
C50 C 0.94227(18) 0.43958(19) 0.72289(8) 0.0275(5) Uani 1 1 d . . . . .
H50 H 0.888010 0.424586 0.737036 0.033 Uiso 1 1 calc R U . . .
C62 C 0.6893(2) 0.4329(2) 0.48918(10) 0.0373(7) Uani 1 1 d . . . . .
H62A H 0.697054 0.497565 0.494755 0.045 Uiso 1 1 calc R U . . .
H62B H 0.624190 0.423182 0.480125 0.045 Uiso 1 1 calc R U . . .
C38 C 0.42874(10) 0.38551(11) 0.63041(5) 0.0305(6) Uani 1 1 d G . . . .
C37 C 0.45007(9) 0.47128(11) 0.64374(5) 0.0285(5) Uani 1 1 d G . . . .
C42 C 0.38641(11) 0.51863(9) 0.66602(5) 0.0298(6) Uani 1 1 d G . . . .
C41 C 0.30140(10) 0.48022(12) 0.67497(5) 0.0318(6) Uani 1 1 d G . . . .
H41 H 0.257888 0.512584 0.690200 0.038 Uiso 1 1 calc R U . . .
C40 C 0.28006(9) 0.39445(12) 0.66165(6) 0.0329(6) Uani 1 1 d G . . . .
H40 H 0.221967 0.368204 0.667764 0.040 Uiso 1 1 calc R U . . .
C39 C 0.34373(12) 0.34710(10) 0.63937(6) 0.0326(6) Uani 1 1 d G . . . .
H39 H 0.329147 0.288483 0.630258 0.039 Uiso 1 1 calc R U . . .
C32 C 1.4411(2) 0.7968(2) 0.52574(11) 0.0466(8) Uani 1 1 d . . . . .
H32A H 1.495096 0.833833 0.519579 0.070 Uiso 1 1 calc R U . . .
H32B H 1.393509 0.803653 0.504721 0.070 Uiso 1 1 calc R U . . .
H32C H 1.460001 0.733904 0.527515 0.070 Uiso 1 1 calc R U . . .
C47 C 0.5169(3) 0.2411(2) 0.61948(12) 0.0501(8) Uani 1 1 d . . . . .
H47A H 0.542789 0.246352 0.646520 0.075 Uiso 1 1 calc R U . . .
H47B H 0.562447 0.212071 0.602488 0.075 Uiso 1 1 calc R U . . .
H47C H 0.460039 0.205098 0.619855 0.075 Uiso 1 1 calc R U . . .
C1 C 1.18475(18) 0.84005(19) 0.61133(9) 0.0289(5) Uani 1 1 d . . . . .
C2 C 1.10968(17) 0.77445(18) 0.61749(8) 0.0270(5) Uani 1 1 d . . . . .
C3 C 1.08845(18) 0.74645(19) 0.65529(8) 0.0285(5) Uani 1 1 d . . . . .
H3 H 1.123494 0.768449 0.677408 0.034 Uiso 1 1 calc R U . . .
C25 C 1.26579(11) 0.93631(10) 0.56572(6) 0.0307(6) Uani 1 1 d G . . . .
C26 C 1.36049(11) 0.92135(9) 0.56181(7) 0.0334(6) Uani 1 1 d G . . . .
C27 C 1.41978(9) 0.99269(12) 0.55458(7) 0.0386(7) Uani 1 1 d G . . . .
H27 H 1.484500 0.982468 0.551909 0.046 Uiso 1 1 calc R U . . .
C28 C 1.38437(12) 1.07899(11) 0.55126(7) 0.0423(7) Uani 1 1 d G . . . .
H28 H 1.424894 1.127745 0.546314 0.051 Uiso 1 1 calc R U . . .
C29 C 1.28967(13) 1.09394(9) 0.55517(7) 0.0402(7) Uani 1 1 d G . . . .
H29 H 1.265472 1.152925 0.552895 0.048 Uiso 1 1 calc R U . . .
C30 C 1.23038(9) 1.02261(12) 0.56240(7) 0.0355(6) Uani 1 1 d G . . . .
C4 C 1.01659(18) 0.68661(19) 0.66128(8) 0.0285(5) Uani 1 1 d . . . . .
H4 H 1.005090 0.666340 0.687446 0.034 Uiso 1 1 calc R U . . .
C5 C 0.96085(17) 0.65540(18) 0.63009(8) 0.0243(5) Uani 1 1 d . . . . .
C8 C 0.78284(11) 0.49905(12) 0.67437(4) 0.0275(5) Uani 1 1 d G . . . .
H8 H 0.774928 0.462158 0.697008 0.033 Uiso 1 1 calc R U . . .
C7 C 0.86957(9) 0.53520(12) 0.66658(5) 0.0261(5) Uani 1 1 d G . . . .
C6 C 0.88115(8) 0.58918(12) 0.63345(5) 0.0280(5) Uani 1 1 d G . . . .
C23 C 0.80599(10) 0.60701(11) 0.60810(4) 0.0263(5) Uani 1 1 d G . . . .
C24 C 0.71926(9) 0.57086(12) 0.61589(4) 0.0249(5) Uani 1 1 d G . . . .
C9 C 0.70768(8) 0.51688(12) 0.64902(5) 0.0268(5) Uani 1 1 d G . . . .
C31 C 1.40167(19) 0.8263(2) 0.56512(10) 0.0360(6) Uani 1 1 d . . . . .
H31 H 1.349682 0.784634 0.571470 0.043 Uiso 1 1 calc R U . . .
C33 C 1.4747(3) 0.8184(3) 0.59853(11) 0.0485(8) Uani 1 1 d . . . . .
H33A H 1.496338 0.756351 0.600431 0.073 Uiso 1 1 calc R U . . .
H33B H 1.447307 0.836256 0.623708 0.073 Uiso 1 1 calc R U . . .
H33C H 1.527403 0.857672 0.592860 0.073 Uiso 1 1 calc R U . . .
C35 C 1.1060(3) 1.1054(3) 0.59946(12) 0.0489(8) Uani 1 1 d . . . . .
H35A H 1.130762 1.080060 0.624344 0.073 Uiso 1 1 calc R U . . .
H35B H 1.038821 1.114317 0.601541 0.073 Uiso 1 1 calc R U . . .
H35C H 1.136136 1.162936 0.594390 0.073 Uiso 1 1 calc R U . . .
C49 C 0.94843(17) 0.49524(18) 0.69025(8) 0.0257(5) Uani 1 1 d . . . . .
C51 C 1.0635(2) 0.3476(2) 0.76075(9) 0.0340(6) Uani 1 1 d . . . . .
H51A H 1.131414 0.340162 0.757851 0.041 Uiso 0.85 1 calc R U P C 1
H51B H 1.053220 0.374042 0.787243 0.041 Uiso 0.85 1 calc R U P C 1
H51C H 1.012152 0.331852 0.778538 0.041 Uiso 0.15 1 calc R U P D 2
H51D H 1.113506 0.376024 0.776990 0.041 Uiso 0.15 1 calc R U P D 2
C61 C 0.7065(2) 0.3809(2) 0.52730(10) 0.0406(7) Uani 1 1 d . . . . .
H61A H 0.659049 0.396249 0.547043 0.049 Uiso 1 1 calc R U . . .
H61B H 0.703575 0.315773 0.522100 0.049 Uiso 1 1 calc R U . . .
C10 C 0.61407(17) 0.48405(19) 0.66038(8) 0.0268(5) Uani 1 1 d . . . . .
C63 C 0.7537(2) 0.4067(2) 0.45597(10) 0.0380(7) Uani 1 1 d . . . . .
H63A H 0.725936 0.355346 0.441425 0.046 Uiso 1 1 calc R U . . .
H63B H 0.813469 0.386263 0.467921 0.046 Uiso 1 1 calc R U . . .
C11 C 0.54742(18) 0.55806(19) 0.60021(8) 0.0282(5) Uani 1 1 d . . . . .
C66 C 0.89431(18) 0.64643(19) 0.48592(8) 0.0269(5) Uani 1 1 d . . . . .
C12 C 0.64116(17) 0.58849(18) 0.58982(8) 0.0258(5) Uani 1 1 d . . . . .
C13 C 0.65443(18) 0.63553(19) 0.55517(8) 0.0279(5) Uani 1 1 d . . . . .
H13 H 0.602650 0.650365 0.538504 0.033 Uiso 1 1 calc R U . . .
C14 C 0.74348(18) 0.66133(18) 0.54455(8) 0.0272(5) Uani 1 1 d . . . . .
H14 H 0.751840 0.691174 0.519990 0.033 Uiso 1 1 calc R U . . .
C15 C 0.82047(16) 0.64451(17) 0.56900(8) 0.0234(5) Uani 1 1 d . . . . .
C48 C 0.4531(3) 0.3304(3) 0.56097(10) 0.0487(8) Uani 1 1 d . . . . .
H48A H 0.392765 0.300077 0.561261 0.073 Uiso 1 1 calc R U . . .
H48B H 0.495291 0.297402 0.543792 0.073 Uiso 1 1 calc R U . . .
H48C H 0.444963 0.391421 0.550834 0.073 Uiso 1 1 calc R U . . .
C16 C 0.91940(9) 0.66694(12) 0.55890(5) 0.0282(5) Uani 1 1 d G . . . .
C22 C 0.97469(11) 0.69481(12) 0.59088(4) 0.0263(5) Uani 1 1 d G . . . .
C21 C 1.05484(10) 0.74414(12) 0.58437(4) 0.0249(5) Uani 1 1 d G . . . .
C19 C 1.07969(9) 0.76560(11) 0.54588(5) 0.0268(5) Uani 1 1 d G . . . .
C18 C 1.02440(11) 0.73773(12) 0.51390(4) 0.0274(5) Uani 1 1 d G . . . .
H18 H 1.041391 0.752395 0.487593 0.033 Uiso 1 1 calc R U . . .
C17 C 0.94426(10) 0.68840(12) 0.52041(4) 0.0257(5) Uani 1 1 d G . . . .
C43 C 0.4061(2) 0.6155(2) 0.67992(9) 0.0329(6) Uani 1 1 d . . . . .
H43 H 0.465971 0.635159 0.668135 0.039 Uiso 1 1 calc R U . . .
C44 C 0.3302(3) 0.6789(3) 0.66538(15) 0.0579(10) Uani 1 1 d . . . . .
H44A H 0.324288 0.675280 0.636399 0.087 Uiso 1 1 calc R U . . .
H44B H 0.346224 0.740315 0.673150 0.087 Uiso 1 1 calc R U . . .
H44C H 0.271054 0.662090 0.677217 0.087 Uiso 1 1 calc R U . . .
C64 C 0.7735(2) 0.4808(2) 0.42634(9) 0.0383(7) Uani 1 1 d . . . . .
H64A H 0.813169 0.457175 0.405090 0.046 Uiso 1 1 calc R U . . .
H64B H 0.714378 0.501559 0.413955 0.046 Uiso 1 1 calc R U . . .
O5A O 0.9380(2) 0.2351(2) 0.67717(9) 0.0515(7) Uani 0.85 1 d . . P E 1
C54A C 1.0368(3) 0.2316(3) 0.68451(13) 0.0517(10) Uani 0.85 1 d . . P E 1
H54A H 1.064210 0.292184 0.682487 0.062 Uiso 0.85 1 calc R U P E 1
H54B H 1.066747 0.192078 0.664975 0.062 Uiso 0.85 1 calc R U P E 1
C56A C 0.8157(2) 0.2610(2) 0.63209(9) 0.0513(11) Uani 0.85 1 d G . P E 1
H56A H 0.779346 0.222427 0.647926 0.062 Uiso 0.85 1 calc R U P E 1
C55A C 0.9084(2) 0.27647(19) 0.64222(8) 0.0397(8) Uani 0.85 1 d G . P E 1
C60A C 0.96163(16) 0.3330(2) 0.61906(8) 0.0400(9) Uani 0.85 1 d G . P E 1
H60A H 1.025010 0.343507 0.625978 0.048 Uiso 0.85 1 calc R U P E 1
C59A C 0.92207(17) 0.3740(2) 0.58577(9) 0.0357(9) Uani 0.85 1 d G . P E 1
H59A H 0.958426 0.412623 0.569937 0.043 Uiso 0.85 1 calc R U P E 1
C58A C 0.82933(17) 0.3586(3) 0.57564(9) 0.0313(9) Uani 0.85 1 d G . P E 1
C57A C 0.77614(17) 0.3021(3) 0.59880(10) 0.0465(11) Uani 0.85 1 d G . P E 1
H57A H 0.712761 0.291545 0.591884 0.056 Uiso 0.85 1 calc R U P E 1
C52A C 1.0200(3) 0.2589(3) 0.75937(12) 0.0398(8) Uani 0.85 1 d . . P E 1
H52A H 0.951932 0.267398 0.756672 0.048 Uiso 0.85 1 calc R U P E 1
H52B H 1.032297 0.229210 0.785201 0.048 Uiso 0.85 1 calc R U P E 1
O5B O 1.0015(8) 0.2616(7) 0.6633(3) 0.018(2) Uiso 0.15 1 d . . P E 2
C54B C 0.9636(14) 0.2079(14) 0.6970(6) 0.030(4) Uiso 0.15 1 d . . P E 2
H54C H 0.939437 0.149480 0.687546 0.036 Uiso 0.15 1 calc R U P E 2
H54D H 0.913033 0.240689 0.710229 0.036 Uiso 0.15 1 calc R U P E 2
C55B C 0.9484(11) 0.2976(10) 0.6329(4) 0.031(3) Uani 0.15 1 d G . P E 2
C60B C 0.9878(9) 0.3628(10) 0.6091(4) 0.031(3) Uani 0.15 1 d G . P E 2
H60B H 1.050069 0.381560 0.614039 0.037 Uiso 0.15 1 calc R U P E 2
C59B C 0.9361(12) 0.4007(13) 0.5781(5) 0.031(3) Uani 0.15 1 d G . P E 2
H59B H 0.963033 0.445241 0.561850 0.037 Uiso 0.15 1 calc R U P E 2
C58B C 0.8450(12) 0.3732(16) 0.5709(6) 0.031(3) Uani 0.15 1 d G . P E 2
C57B C 0.8056(9) 0.3080(14) 0.5947(6) 0.031(3) Uani 0.15 1 d G . P E 2
H57B H 0.743387 0.289275 0.589725 0.037 Uiso 0.15 1 calc R U P E 2
C56B C 0.8573(11) 0.2702(10) 0.6257(4) 0.031(3) Uani 0.15 1 d G . P E 2
H56B H 0.830421 0.225594 0.641915 0.037 Uiso 0.15 1 calc R U P E 2
C52B C 1.1032(11) 0.2572(10) 0.7401(5) 0.021(3) Uani 0.15 1 d . . P E 2
H52C H 1.142320 0.277065 0.717911 0.025 Uiso 0.15 1 calc R U P E 2
H52D H 1.145651 0.228843 0.759872 0.025 Uiso 0.15 1 calc R U P E 2

loop_
_atom_site_aniso_label
_atom_site_aniso_U_11
_atom_site_aniso_U_22
_atom_site_aniso_U_33
_atom_site_aniso_U_23
_atom_site_aniso_U_13
_atom_site_aniso_U_12
Cl1 0.0358(5) 0.0895(9) 0.0721(8) 0.0003(7) -0.0024(5) -0.0081(5)
Cl2 0.0859(9) 0.0354(5) 0.0631(7) 0.0014(5) 0.0169(6) -0.0091(5)
Cl3 0.0387(5) 0.0567(7) 0.1061(10) -0.0201(7) 0.0185(6) -0.0023(5)
C67 0.037(2) 0.035(2) 0.057(2) 0.0014(17) 0.0077(17) -0.0044(15)
O4 0.0199(9) 0.0432(12) 0.0366(10) 0.0084(9) 0.0026(7) -0.0039(8)
O3 0.0181(9) 0.0469(12) 0.0398(11) 0.0062(9) -0.0035(8) -0.0023(8)
O2 0.0327(10) 0.0408(12) 0.0363(11) 0.0019(9) 0.0061(8) -0.0126(9)
O1 0.0302(10) 0.0373(11) 0.0395(11) -0.0008(9) -0.0043(8) -0.0107(8)
O6 0.0296(10) 0.0463(13) 0.0388(11) 0.0053(9) -0.0059(8) -0.0085(9)
N1 0.0211(10) 0.0248(11) 0.0370(12) 0.0022(9) 0.0010(9) -0.0042(8)
N5 0.0194(10) 0.0343(12) 0.0322(11) 0.0043(10) 0.0014(8) 0.0048(9)
N7 0.0553(17) 0.0345(14) 0.0385(14) 0.0061(11) -0.0195(12) -0.0108(12)
N2 0.0162(10) 0.0317(12) 0.0305(11) -0.0010(9) 0.0021(8) -0.0007(8)
N6 0.0327(12) 0.0344(13) 0.0310(12) 0.0003(10) -0.0066(9) -0.0044(10)
N3 0.0174(10) 0.0392(13) 0.0381(13) 0.0068(10) 0.0020(9) 0.0004(9)
N4 0.0186(10) 0.0417(14) 0.0388(13) 0.0091(11) 0.0038(9) 0.0020(9)
N8 0.0454(15) 0.0351(14) 0.0370(13) 0.0057(11) -0.0112(11) -0.0064(11)
C53 0.065(2) 0.048(2) 0.049(2) -0.0022(16) -0.0092(17) 0.0232(18)
C46 0.0284(14) 0.0398(17) 0.0488(17) -0.0132(14) 0.0109(12) -0.0082(12)
C36 0.0381(17) 0.0395(18) 0.066(2) -0.0067(16) -0.0054(15) 0.0023(14)
C45 0.098(3) 0.042(2) 0.047(2) -0.0078(17) -0.007(2) 0.001(2)
C65 0.0267(13) 0.0317(14) 0.0304(13) 0.0020(11) -0.0038(10) -0.0037(10)
C34 0.0308(15) 0.0286(15) 0.066(2) 0.0027(14) 0.0037(14) -0.0001(12)
C20 0.0212(12) 0.0254(13) 0.0367(14) 0.0019(11) 0.0013(10) -0.0030(10)
C50 0.0183(11) 0.0336(14) 0.0306(13) 0.0030(11) 0.0018(9) 0.0040(10)
C62 0.0300(14) 0.0347(16) 0.0469(17) 0.0030(13) -0.0087(12) -0.0044(12)
C38 0.0222(12) 0.0380(15) 0.0314(13) -0.0037(11) 0.0014(10) -0.0021(11)
C37 0.0189(12) 0.0354(14) 0.0310(13) 0.0010(11) -0.0005(10) -0.0036(10)
C42 0.0199(12) 0.0382(15) 0.0315(13) 0.0002(11) 0.0002(10) 0.0024(10)
C41 0.0176(12) 0.0450(17) 0.0329(14) 0.0027(12) 0.0026(10) 0.0037(11)
C40 0.0172(12) 0.0466(17) 0.0351(14) 0.0036(12) 0.0008(10) -0.0048(11)
C39 0.0248(13) 0.0376(15) 0.0353(14) -0.0021(12) -0.0007(11) -0.0057(11)
C32 0.0412(17) 0.0421(18) 0.056(2) -0.0097(15) -0.0012(15) 0.0040(14)
C47 0.0393(17) 0.0444(19) 0.067(2) -0.0087(17) 0.0103(16) 0.0044(14)
C1 0.0210(12) 0.0269(13) 0.0386(14) -0.0006(11) -0.0017(10) -0.0028(10)
C2 0.0191(11) 0.0252(13) 0.0365(14) 0.0000(11) -0.0010(10) -0.0024(9)
C3 0.0221(12) 0.0317(14) 0.0317(13) 0.0002(11) -0.0035(10) -0.0021(10)
C25 0.0250(13) 0.0273(14) 0.0399(15) 0.0009(11) 0.0017(11) -0.0073(10)
C26 0.0248(13) 0.0317(15) 0.0436(16) -0.0022(12) 0.0048(11) -0.0055(11)
C27 0.0254(14) 0.0373(16) 0.0533(18) -0.0027(14) 0.0065(12) -0.0111(12)
C28 0.0388(16) 0.0345(16) 0.0537(19) 0.0007(14) 0.0063(14) -0.0153(13)
C29 0.0421(17) 0.0235(14) 0.0549(19) 0.0035(13) 0.0029(14) -0.0060(12)
C30 0.0301(14) 0.0261(14) 0.0504(17) 0.0005(12) 0.0032(12) -0.0023(11)
C4 0.0208(12) 0.0337(14) 0.0308(13) 0.0029(11) -0.0007(10) -0.0010(10)
C5 0.0186(11) 0.0257(13) 0.0288(12) 0.0003(10) 0.0002(9) -0.0002(9)
C8 0.0201(12) 0.0315(14) 0.0311(13) 0.0037(11) 0.0003(10) 0.0003(10)
C7 0.0205(12) 0.0301(13) 0.0278(12) 0.0009(10) 0.0009(9) -0.0008(10)
C6 0.0176(11) 0.0336(14) 0.0329(13) 0.0049(11) 0.0016(10) 0.0008(10)
C23 0.0215(12) 0.0269(13) 0.0305(13) 0.0022(10) 0.0003(10) -0.0005(10)
C24 0.0171(11) 0.0266(13) 0.0310(13) -0.0025(10) 0.0004(9) 0.0001(9)
C9 0.0175(11) 0.0310(14) 0.0319(13) -0.0004(11) 0.0001(10) -0.0014(10)
C31 0.0222(13) 0.0308(15) 0.0551(18) -0.0016(13) 0.0048(12) -0.0028(11)
C33 0.0449(19) 0.046(2) 0.054(2) -0.0017(16) -0.0006(15) 0.0062(15)
C35 0.0438(18) 0.0445(19) 0.059(2) 0.0059(16) 0.0062(16) 0.0060(15)
C49 0.0180(11) 0.0304(13) 0.0287(12) 0.0001(10) 0.0011(9) -0.0002(9)
C51 0.0258(13) 0.0417(16) 0.0344(14) 0.0085(12) 0.0014(11) 0.0112(12)
C61 0.0312(15) 0.0431(18) 0.0472(18) 0.0062(14) -0.0058(13) -0.0105(13)
C10 0.0198(12) 0.0307(14) 0.0299(13) -0.0025(11) 0.0027(10) -0.0018(10)
C63 0.0390(16) 0.0303(15) 0.0442(17) -0.0039(13) -0.0114(13) -0.0040(12)
C11 0.0203(12) 0.0307(14) 0.0335(14) -0.0007(11) -0.0013(10) 0.0007(10)
C66 0.0222(12) 0.0301(14) 0.0283(13) 0.0026(11) -0.0010(10) -0.0020(10)
C12 0.0193(12) 0.0274(13) 0.0307(13) -0.0021(10) -0.0003(9) 0.0003(9)
C13 0.0198(12) 0.0295(14) 0.0342(14) 0.0011(11) -0.0032(10) -0.0002(10)
C14 0.0250(12) 0.0282(13) 0.0285(13) 0.0020(10) 0.0000(10) -0.0005(10)
C15 0.0166(11) 0.0232(12) 0.0304(13) 0.0001(10) 0.0003(9) -0.0018(9)
C48 0.051(2) 0.053(2) 0.0424(18) -0.0139(16) 0.0154(15) -0.0121(16)
C16 0.0259(13) 0.0261(13) 0.0327(13) 0.0014(11) 0.0001(10) -0.0058(10)
C22 0.0206(12) 0.0281(13) 0.0303(13) 0.0009(10) 0.0022(9) -0.0017(10)
C21 0.0168(11) 0.0246(12) 0.0331(13) 0.0010(10) 0.0003(9) 0.0005(9)
C19 0.0201(12) 0.0255(13) 0.0347(14) 0.0012(11) 0.0014(10) -0.0034(9)
C18 0.0227(12) 0.0280(13) 0.0316(13) 0.0028(11) 0.0000(10) -0.0001(10)
C17 0.0224(12) 0.0246(12) 0.0301(13) 0.0022(10) -0.0009(10) -0.0012(10)
C43 0.0252(13) 0.0324(15) 0.0410(15) -0.0010(12) 0.0041(11) 0.0025(11)
C44 0.047(2) 0.041(2) 0.085(3) 0.0043(19) -0.0102(19) 0.0083(16)
C64 0.0404(16) 0.0354(16) 0.0386(16) -0.0021(13) -0.0106(13) -0.0061(13)
O5A 0.0512(17) 0.0514(17) 0.0514(17) 0.0030(14) -0.0118(14) -0.0024(14)
C54A 0.051(2) 0.053(3) 0.051(2) -0.015(2) -0.0054(19) 0.015(2)
C56A 0.053(3) 0.055(3) 0.046(2) 0.015(2) -0.002(2) -0.008(2)
C55A 0.050(2) 0.036(2) 0.0334(19) -0.0041(15) -0.0059(18) 0.0057(17)
C60A 0.033(2) 0.051(3) 0.036(2) -0.0080(19) -0.0046(16) 0.0041(18)
C59A 0.0270(19) 0.046(3) 0.034(2) -0.0034(17) 0.0019(15) -0.0020(16)
C58A 0.0279(18) 0.033(2) 0.033(2) 0.0004(15) 0.0011(15) 0.0001(14)
C57A 0.038(2) 0.051(3) 0.051(3) 0.012(2) -0.0011(19) -0.010(2)
C52A 0.0362(18) 0.041(2) 0.0416(19) 0.0024(16) -0.0053(15) 0.0039(15)
C55B 0.037(6) 0.030(5) 0.027(5) 0.016(4) 0.018(5) -0.004(4)
C60B 0.037(6) 0.030(5) 0.027(5) 0.016(4) 0.018(5) -0.004(4)
C59B 0.037(6) 0.030(5) 0.027(5) 0.016(4) 0.018(5) -0.004(4)
C58B 0.037(6) 0.030(5) 0.027(5) 0.016(4) 0.018(5) -0.004(4)
C57B 0.037(6) 0.030(5) 0.027(5) 0.016(4) 0.018(5) -0.004(4)
C56B 0.037(6) 0.030(5) 0.027(5) 0.016(4) 0.018(5) -0.004(4)
C52B 0.027(8) 0.015(7) 0.019(7) 0.006(6) -0.005(6) 0.013(6)

_geom_special_details            
;
 All esds (except the esd in the dihedral angle between two l.s. planes)
 are estimated using the full covariance matrix.  The cell esds are taken
 into account individually in the estimation of esds in distances, angles
 and torsion angles; correlations between esds in cell parameters are only
 used when they are defined by crystal symmetry.  An approximate (isotropic)
 treatment of cell esds is used for estimating esds involving l.s. planes.
;
loop_
_geom_bond_atom_site_label_1
_geom_bond_atom_site_label_2
_geom_bond_distance
_geom_bond_site_symmetry_2
_geom_bond_publ_flag
Cl1 C67 1.746(4) . ?
Cl2 C67 1.750(4) . ?
Cl3 C67 1.750(4) . ?
C67 H67 1.0000 . ?
O4 C10 1.221(3) . ?
O3 C11 1.226(3) . ?
O2 C20 1.222(3) . ?
O1 C1 1.221(3) . ?
O6 C61 1.428(4) . ?
O6 C58A 1.410(3) . ?
O6 C58B 1.282(12) . ?
N1 C20 1.405(4) . ?
N1 C1 1.399(4) . ?
N1 C25 1.433(2) . ?
N5 N4 1.345(3) . ?
N5 C50 1.345(3) . ?
N5 C51 1.474(4) . ?
N7 N6 1.346(4) . ?
N7 N8 1.322(4) . ?
N2 C37 1.434(2) . ?
N2 C10 1.401(3) . ?
N2 C11 1.403(4) . ?
N6 C65 1.349(4) . ?
N6 C64 1.479(4) . ?
N3 N4 1.309(3) . ?
N3 C49 1.369(3) . ?
N8 C66 1.362(4) . ?
C53 H53A 0.9900 . ?
C53 H53B 0.9900 . ?
C53 H53 0.9500 . ?
C53 C54A 1.520(6) . ?
C53 C52A 1.540(5) . ?
C53 C54B 1.59(2) . ?
C53 C52B 1.284(18) . ?
C46 H46 1.0000 . ?
C46 C38 1.536(3) . ?
C46 C47 1.522(5) . ?
C46 C48 1.536(5) . ?
C36 H36A 0.9800 . ?
C36 H36B 0.9800 . ?
C36 H36C 0.9800 . ?
C36 C34 1.524(5) . ?
C45 H45A 0.9800 . ?
C45 H45B 0.9800 . ?
C45 H45C 0.9800 . ?
C45 C43 1.521(5) . ?
C65 H65 0.9500 . ?
C65 C66 1.367(4) . ?
C34 H34 1.0000 . ?
C34 C30 1.549(3) . ?
C34 C35 1.514(5) . ?
C20 C19 1.482(3) . ?
C50 H50 0.9500 . ?
C50 C49 1.383(4) . ?
C62 H62A 0.9900 . ?
C62 H62B 0.9900 . ?
C62 C61 1.517(4) . ?
C62 C63 1.519(5) . ?
C38 C37 1.3900 . ?
C38 C39 1.3900 . ?
C37 C42 1.3900 . ?
C42 C41 1.3900 . ?
C42 C43 1.546(3) . ?
C41 H41 0.9500 . ?
C41 C40 1.3900 . ?
C40 H40 0.9500 . ?
C40 C39 1.3900 . ?
C39 H39 0.9500 . ?
C32 H32A 0.9800 . ?
C32 H32B 0.9800 . ?
C32 H32C 0.9800 . ?
C32 C31 1.519(5) . ?
C47 H47A 0.9800 . ?
C47 H47B 0.9800 . ?
C47 H47C 0.9800 . ?
C1 C2 1.476(4) . ?
C2 C3 1.381(4) . ?
C2 C21 1.427(3) . ?
C3 H3 0.9500 . ?
C3 C4 1.385(4) . ?
C25 C26 1.3900 . ?
C25 C30 1.3900 . ?
C26 C27 1.3900 . ?
C26 C31 1.542(3) . ?
C27 H27 0.9500 . ?
C27 C28 1.3900 . ?
C28 H28 0.9500 . ?
C28 C29 1.3900 . ?
C29 H29 0.9500 . ?
C29 C30 1.3900 . ?
C4 H4 0.9500 . ?
C4 C5 1.390(4) . ?
C5 C6 1.521(3) . ?
C5 C22 1.464(3) . ?
C8 H8 0.9500 . ?
C8 C7 1.3900 . ?
C8 C9 1.3900 . ?
C7 C6 1.3900 . ?
C7 C49 1.498(3) . ?
C6 C23 1.3900 . ?
C23 C24 1.3900 . ?
C23 C15 1.451(3) . ?
C24 C9 1.3900 . ?
C24 C12 1.436(3) . ?
C9 C10 1.491(3) . ?
C31 H31 1.0000 . ?
C31 C33 1.529(5) . ?
C33 H33A 0.9800 . ?
C33 H33B 0.9800 . ?
C33 H33C 0.9800 . ?
C35 H35A 0.9800 . ?
C35 H35B 0.9800 . ?
C35 H35C 0.9800 . ?
C51 H51A 0.9900 . ?
C51 H51B 0.9900 . ?
C51 H51C 0.9900 . ?
C51 H51D 0.9900 . ?
C51 C52A 1.466(5) . ?
C51 C52B 1.628(15) . ?
C61 H61A 0.9900 . ?
C61 H61B 0.9900 . ?
C63 H63A 0.9900 . ?
C63 H63B 0.9900 . ?
C63 C64 1.522(5) . ?
C11 C12 1.473(4) . ?
C66 C17 1.492(3) . ?
C12 C13 1.379(4) . ?
C13 H13 0.9500 . ?
C13 C14 1.392(4) . ?
C14 H14 0.9500 . ?
C14 C15 1.390(4) . ?
C15 C16 1.508(3) . ?
C48 H48A 0.9800 . ?
C48 H48B 0.9800 . ?
C48 H48C 0.9800 . ?
C16 C22 1.3900 . ?
C16 C17 1.3900 . ?
C22 C21 1.3900 . ?
C21 C19 1.3900 . ?
C19 C18 1.3900 . ?
C18 H18 0.9500 . ?
C18 C17 1.3900 . ?
C43 H43 1.0000 . ?
C43 C44 1.520(5) . ?
C44 H44A 0.9800 . ?
C44 H44B 0.9800 . ?
C44 H44C 0.9800 . ?
C64 H64A 0.9900 . ?
C64 H64B 0.9900 . ?
O5A C54A 1.439(5) . ?
O5A C55A 1.389(4) . ?
C54A H54A 0.9900 . ?
C54A H54B 0.9900 . ?
C56A H56A 0.9500 . ?
C56A C55A 1.3900 . ?
C56A C57A 1.3900 . ?
C55A C60A 1.3900 . ?
C60A H60A 0.9500 . ?
C60A C59A 1.3900 . ?
C59A H59A 0.9500 . ?
C59A C58A 1.3900 . ?
C58A C57A 1.3900 . ?
C57A H57A 0.9500 . ?
C52A H52A 0.9900 . ?
C52A H52B 0.9900 . ?
O5B C54B 1.50(2) . ?
O5B C55B 1.375(16) . ?
C54B H54C 0.9900 . ?
C54B H54D 0.9900 . ?
C55B C60B 1.3900 . ?
C55B C56B 1.3900 . ?
C60B H60B 0.9500 . ?
C60B C59B 1.3900 . ?
C59B H59B 0.9500 . ?
C59B C58B 1.3900 . ?
C58B C57B 1.3900 . ?
C57B H57B 0.9500 . ?
C57B C56B 1.3900 . ?
C56B H56B 0.9500 . ?
C52B H52C 0.9900 . ?
C52B H52D 0.9900 . ?

loop_
_geom_angle_atom_site_label_1
_geom_angle_atom_site_label_2
_geom_angle_atom_site_label_3
_geom_angle
_geom_angle_site_symmetry_1
_geom_angle_site_symmetry_3
_geom_angle_publ_flag
Cl1 C67 Cl2 111.7(2) . . ?
Cl1 C67 Cl3 109.6(2) . . ?
Cl1 C67 H67 108.4 . . ?
Cl2 C67 H67 108.4 . . ?
Cl3 C67 Cl2 110.2(2) . . ?
Cl3 C67 H67 108.4 . . ?
C58A O6 C61 115.7(2) . . ?
C58B O6 C61 129.7(8) . . ?
C20 N1 C25 116.8(2) . . ?
C1 N1 C20 125.3(2) . . ?
C1 N1 C25 117.5(2) . . ?
N4 N5 C51 120.8(2) . . ?
C50 N5 N4 110.4(2) . . ?
C50 N5 C51 128.8(2) . . ?
N8 N7 N6 107.7(2) . . ?
C10 N2 C37 117.4(2) . . ?
C10 N2 C11 124.7(2) . . ?
C11 N2 C37 117.5(2) . . ?
N7 N6 C65 110.5(2) . . ?
N7 N6 C64 120.3(2) . . ?
C65 N6 C64 129.2(3) . . ?
N4 N3 C49 108.8(2) . . ?
N3 N4 N5 108.1(2) . . ?
N7 N8 C66 108.1(2) . . ?
H53A C53 H53B 107.6 . . ?
C54A C53 H53A 108.7 . . ?
C54A C53 H53B 108.7 . . ?
C54A C53 C52A 114.3(3) . . ?
C52A C53 H53A 108.7 . . ?
C52A C53 H53B 108.7 . . ?
C54B C53 H53 117.0 . . ?
C52B C53 H53 117.0 . . ?
C52B C53 C54B 126.0(10) . . ?
C38 C46 H46 107.6 . . ?
C47 C46 H46 107.6 . . ?
C47 C46 C38 111.9(3) . . ?
C47 C46 C48 112.1(3) . . ?
C48 C46 H46 107.6 . . ?
C48 C46 C38 109.7(3) . . ?
H36A C36 H36B 109.5 . . ?
H36A C36 H36C 109.5 . . ?
H36B C36 H36C 109.5 . . ?
C34 C36 H36A 109.5 . . ?
C34 C36 H36B 109.5 . . ?
C34 C36 H36C 109.5 . . ?
H45A C45 H45B 109.5 . . ?
H45A C45 H45C 109.5 . . ?
H45B C45 H45C 109.5 . . ?
C43 C45 H45A 109.5 . . ?
C43 C45 H45B 109.5 . . ?
C43 C45 H45C 109.5 . . ?
N6 C65 H65 127.5 . . ?
N6 C65 C66 104.9(2) . . ?
C66 C65 H65 127.5 . . ?
C36 C34 H34 107.7 . . ?
C36 C34 C30 111.2(3) . . ?
C30 C34 H34 107.7 . . ?
C35 C34 C36 111.1(3) . . ?
C35 C34 H34 107.7 . . ?
C35 C34 C30 111.2(3) . . ?
O2 C20 N1 120.3(2) . . ?
O2 C20 C19 123.7(2) . . ?
N1 C20 C19 116.0(2) . . ?
N5 C50 H50 127.4 . . ?
N5 C50 C49 105.2(2) . . ?
C49 C50 H50 127.4 . . ?
H62A C62 H62B 107.7 . . ?
C61 C62 H62A 108.8 . . ?
C61 C62 H62B 108.8 . . ?
C61 C62 C63 113.6(3) . . ?
C63 C62 H62A 108.8 . . ?
C63 C62 H62B 108.8 . . ?
C37 C38 C46 121.33(15) . . ?
C37 C38 C39 120.0 . . ?
C39 C38 C46 118.53(15) . . ?
C38 C37 N2 119.04(14) . . ?
C42 C37 N2 120.93(14) . . ?
C42 C37 C38 120.0 . . ?
C37 C42 C41 120.0 . . ?
C37 C42 C43 121.42(15) . . ?
C41 C42 C43 118.53(15) . . ?
C42 C41 H41 120.0 . . ?
C42 C41 C40 120.0 . . ?
C40 C41 H41 120.0 . . ?
C41 C40 H40 120.0 . . ?
C39 C40 C41 120.0 . . ?
C39 C40 H40 120.0 . . ?
C38 C39 H39 120.0 . . ?
C40 C39 C38 120.0 . . ?
C40 C39 H39 120.0 . . ?
H32A C32 H32B 109.5 . . ?
H32A C32 H32C 109.5 . . ?
H32B C32 H32C 109.5 . . ?
C31 C32 H32A 109.5 . . ?
C31 C32 H32B 109.5 . . ?
C31 C32 H32C 109.5 . . ?
C46 C47 H47A 109.5 . . ?
C46 C47 H47B 109.5 . . ?
C46 C47 H47C 109.5 . . ?
H47A C47 H47B 109.5 . . ?
H47A C47 H47C 109.5 . . ?
H47B C47 H47C 109.5 . . ?
O1 C1 N1 120.2(2) . . ?
O1 C1 C2 123.0(3) . . ?
N1 C1 C2 116.8(2) . . ?
C3 C2 C1 120.5(2) . . ?
C3 C2 C21 119.7(2) . . ?
C21 C2 C1 119.7(2) . . ?
C2 C3 H3 119.7 . . ?
C2 C3 C4 120.7(2) . . ?
C4 C3 H3 119.7 . . ?
C26 C25 N1 121.24(14) . . ?
C26 C25 C30 120.0 . . ?
C30 C25 N1 118.74(14) . . ?
C25 C26 C31 121.16(15) . . ?
C27 C26 C25 120.0 . . ?
C27 C26 C31 118.84(15) . . ?
C26 C27 H27 120.0 . . ?
C28 C27 C26 120.0 . . ?
C28 C27 H27 120.0 . . ?
C27 C28 H28 120.0 . . ?
C27 C28 C29 120.0 . . ?
C29 C28 H28 120.0 . . ?
C28 C29 H29 120.0 . . ?
C30 C29 C28 120.0 . . ?
C30 C29 H29 120.0 . . ?
C25 C30 C34 121.49(16) . . ?
C29 C30 C34 118.49(16) . . ?
C29 C30 C25 120.0 . . ?
C3 C4 H4 119.1 . . ?
C3 C4 C5 121.8(3) . . ?
C5 C4 H4 119.1 . . ?
C4 C5 C6 125.9(2) . . ?
C4 C5 C22 117.4(2) . . ?
C22 C5 C6 116.48(19) . . ?
C7 C8 H8 120.0 . . ?
C7 C8 C9 120.0 . . ?
C9 C8 H8 120.0 . . ?
C8 C7 C6 120.0 . . ?
C8 C7 C49 114.72(14) . . ?
C6 C7 C49 123.84(14) . . ?
C7 C6 C5 122.71(14) . . ?
C23 C6 C5 114.08(14) . . ?
C23 C6 C7 120.0 . . ?
C6 C23 C24 120.0 . . ?
C6 C23 C15 120.50(14) . . ?
C24 C23 C15 117.89(14) . . ?
C23 C24 C9 120.0 . . ?
C23 C24 C12 120.52(15) . . ?
C9 C24 C12 119.48(15) . . ?
C8 C9 C10 118.35(14) . . ?
C24 C9 C8 120.0 . . ?
C24 C9 C10 121.40(14) . . ?
C32 C31 C26 110.7(3) . . ?
C32 C31 H31 107.5 . . ?
C32 C31 C33 110.9(3) . . ?
C26 C31 H31 107.5 . . ?
C33 C31 C26 112.4(3) . . ?
C33 C31 H31 107.5 . . ?
C31 C33 H33A 109.5 . . ?
C31 C33 H33B 109.5 . . ?
C31 C33 H33C 109.5 . . ?
H33A C33 H33B 109.5 . . ?
H33A C33 H33C 109.5 . . ?
H33B C33 H33C 109.5 . . ?
C34 C35 H35A 109.5 . . ?
C34 C35 H35B 109.5 . . ?
C34 C35 H35C 109.5 . . ?
H35A C35 H35B 109.5 . . ?
H35A C35 H35C 109.5 . . ?
H35B C35 H35C 109.5 . . ?
N3 C49 C50 107.6(2) . . ?
N3 C49 C7 124.8(2) . . ?
C50 C49 C7 127.1(2) . . ?
N5 C51 H51A 108.5 . . ?
N5 C51 H51B 108.5 . . ?
N5 C51 H51C 109.5 . . ?
N5 C51 H51D 109.5 . . ?
N5 C51 C52B 110.6(6) . . ?
H51A C51 H51B 107.5 . . ?
H51C C51 H51D 108.1 . . ?
C52A C51 N5 115.2(3) . . ?
C52A C51 H51A 108.5 . . ?
C52A C51 H51B 108.5 . . ?
C52B C51 H51C 109.5 . . ?
C52B C51 H51D 109.5 . . ?
O6 C61 C62 106.9(2) . . ?
O6 C61 H61A 110.4 . . ?
O6 C61 H61B 110.4 . . ?
C62 C61 H61A 110.4 . . ?
C62 C61 H61B 110.4 . . ?
H61A C61 H61B 108.6 . . ?
O4 C10 N2 120.3(2) . . ?
O4 C10 C9 123.2(2) . . ?
N2 C10 C9 116.5(2) . . ?
C62 C63 H63A 108.5 . . ?
C62 C63 H63B 108.5 . . ?
C62 C63 C64 114.9(3) . . ?
H63A C63 H63B 107.5 . . ?
C64 C63 H63A 108.5 . . ?
C64 C63 H63B 108.5 . . ?
O3 C11 N2 119.8(2) . . ?
O3 C11 C12 123.1(3) . . ?
N2 C11 C12 117.1(2) . . ?
N8 C66 C65 108.9(2) . . ?
N8 C66 C17 122.6(2) . . ?
C65 C66 C17 128.4(2) . . ?
C24 C12 C11 120.5(2) . . ?
C13 C12 C24 119.4(2) . . ?
C13 C12 C11 120.1(2) . . ?
C12 C13 H13 119.9 . . ?
C12 C13 C14 120.2(2) . . ?
C14 C13 H13 119.9 . . ?
C13 C14 H14 119.2 . . ?
C15 C14 C13 121.6(2) . . ?
C15 C14 H14 119.2 . . ?
C23 C15 C16 116.40(18) . . ?
C14 C15 C23 118.7(2) . . ?
C14 C15 C16 124.8(2) . . ?
C46 C48 H48A 109.5 . . ?
C46 C48 H48B 109.5 . . ?
C46 C48 H48C 109.5 . . ?
H48A C48 H48B 109.5 . . ?
H48A C48 H48C 109.5 . . ?
H48B C48 H48C 109.5 . . ?
C22 C16 C15 114.80(14) . . ?
C22 C16 C17 120.0 . . ?
C17 C16 C15 121.61(14) . . ?
C16 C22 C5 119.52(14) . . ?
C21 C22 C5 118.99(14) . . ?
C21 C22 C16 120.0 . . ?
C22 C21 C2 119.48(15) . . ?
C22 C21 C19 120.0 . . ?
C19 C21 C2 120.50(15) . . ?
C21 C19 C20 121.05(15) . . ?
C18 C19 C20 118.45(15) . . ?
C18 C19 C21 120.0 . . ?
C19 C18 H18 120.0 . . ?
C19 C18 C17 120.0 . . ?
C17 C18 H18 120.0 . . ?
C16 C17 C66 120.05(14) . . ?
C18 C17 C66 119.20(14) . . ?
C18 C17 C16 120.0 . . ?
C45 C43 C42 111.6(3) . . ?
C45 C43 H43 108.0 . . ?
C42 C43 H43 108.0 . . ?
C44 C43 C45 110.1(3) . . ?
C44 C43 C42 111.1(3) . . ?
C44 C43 H43 108.0 . . ?
C43 C44 H44A 109.5 . . ?
C43 C44 H44B 109.5 . . ?
C43 C44 H44C 109.5 . . ?
H44A C44 H44B 109.5 . . ?
H44A C44 H44C 109.5 . . ?
H44B C44 H44C 109.5 . . ?
N6 C64 C63 110.8(2) . . ?
N6 C64 H64A 109.5 . . ?
N6 C64 H64B 109.5 . . ?
C63 C64 H64A 109.5 . . ?
C63 C64 H64B 109.5 . . ?
H64A C64 H64B 108.1 . . ?
C55A O5A C54A 116.4(3) . . ?
C53 C54A H54A 110.5 . . ?
C53 C54A H54B 110.5 . . ?
O5A C54A C53 106.3(4) . . ?
O5A C54A H54A 110.5 . . ?
O5A C54A H54B 110.5 . . ?
H54A C54A H54B 108.7 . . ?
C55A C56A H56A 120.0 . . ?
C55A C56A C57A 120.0 . . ?
C57A C56A H56A 120.0 . . ?
O5A C55A C56A 114.2(3) . . ?
O5A C55A C60A 125.7(3) . . ?
C56A C55A C60A 120.0 . . ?
C55A C60A H60A 120.0 . . ?
C59A C60A C55A 120.0 . . ?
C59A C60A H60A 120.0 . . ?
C60A C59A H59A 120.0 . . ?
C60A C59A C58A 120.0 . . ?
C58A C59A H59A 120.0 . . ?
C59A C58A O6 114.60(19) . . ?
C59A C58A C57A 120.0 . . ?
C57A C58A O6 125.39(19) . . ?
C56A C57A H57A 120.0 . . ?
C58A C57A C56A 120.0 . . ?
C58A C57A H57A 120.0 . . ?
C53 C52A H52A 108.0 . . ?
C53 C52A H52B 108.0 . . ?
C51 C52A C53 117.2(3) . . ?
C51 C52A H52A 108.0 . . ?
C51 C52A H52B 108.0 . . ?
H52A C52A H52B 107.2 . . ?
C55B O5B C54B 124.6(13) . . ?
C53 C54B H54C 111.0 . . ?
C53 C54B H54D 111.0 . . ?
O5B C54B C53 104.0(12) . . ?
O5B C54B H54C 111.0 . . ?
O5B C54B H54D 111.0 . . ?
H54C C54B H54D 109.0 . . ?
O5B C55B C60B 118.5(11) . . ?
O5B C55B C56B 121.5(11) . . ?
C60B C55B C56B 120.0 . . ?
C55B C60B H60B 120.0 . . ?
C55B C60B C59B 120.0 . . ?
C59B C60B H60B 120.0 . . ?
C60B C59B H59B 120.0 . . ?
C58B C59B C60B 120.0 . . ?
C58B C59B H59B 120.0 . . ?
O6 C58B C59B 121.0(12) . . ?
O6 C58B C57B 118.9(12) . . ?
C57B C58B C59B 120.0 . . ?
C58B C57B H57B 120.0 . . ?
C58B C57B C56B 120.0 . . ?
C56B C57B H57B 120.0 . . ?
C55B C56B H56B 120.0 . . ?
C57B C56B C55B 120.0 . . ?
C57B C56B H56B 120.0 . . ?
C53 C52B C51 123.2(11) . . ?
C53 C52B H52C 106.5 . . ?
C53 C52B H52D 106.5 . . ?
C51 C52B H52C 106.5 . . ?
C51 C52B H52D 106.5 . . ?
H52C C52B H52D 106.5 . . ?

loop_
_geom_torsion_atom_site_label_1
_geom_torsion_atom_site_label_2
_geom_torsion_atom_site_label_3
_geom_torsion_atom_site_label_4
_geom_torsion
_geom_torsion_site_symmetry_1
_geom_torsion_site_symmetry_2
_geom_torsion_site_symmetry_3
_geom_torsion_site_symmetry_4
_geom_torsion_publ_flag
O3 C11 C12 C24 177.6(3) . . . . ?
O3 C11 C12 C13 -1.3(4) . . . . ?
O2 C20 C19 C21 179.6(2) . . . . ?
O2 C20 C19 C18 -8.6(3) . . . . ?
O1 C1 C2 C3 -2.0(4) . . . . ?
O1 C1 C2 C21 174.0(2) . . . . ?
O6 C58A C57A C56A -178.6(4) . . . . ?
O6 C58B C57B C56B 178(2) . . . . ?
N1 C20 C19 C21 -0.5(3) . . . . ?
N1 C20 C19 C18 171.39(17) . . . . ?
N1 C1 C2 C3 179.1(2) . . . . ?
N1 C1 C2 C21 -4.9(4) . . . . ?
N1 C25 C26 C27 178.2(2) . . . . ?
N1 C25 C26 C31 -1.4(3) . . . . ?
N1 C25 C30 C34 0.4(3) . . . . ?
N1 C25 C30 C29 -178.2(2) . . . . ?
N5 C50 C49 N3 -0.4(3) . . . . ?
N5 C50 C49 C7 171.5(2) . . . . ?
N5 C51 C52A C53 75.4(4) . . . . ?
N5 C51 C52B C53 -78.2(13) . . . . ?
N7 N6 C65 C66 0.3(3) . . . . ?
N7 N6 C64 C63 -155.6(3) . . . . ?
N7 N8 C66 C65 0.6(4) . . . . ?
N7 N8 C66 C17 -176.0(2) . . . . ?
N2 C37 C42 C41 -177.88(19) . . . . ?
N2 C37 C42 C43 4.6(2) . . . . ?
N2 C11 C12 C24 -2.8(4) . . . . ?
N2 C11 C12 C13 178.2(2) . . . . ?
N6 N7 N8 C66 -0.4(4) . . . . ?
N6 C65 C66 N8 -0.6(3) . . . . ?
N6 C65 C66 C17 175.8(2) . . . . ?
N4 N5 C50 C49 0.6(3) . . . . ?
N4 N5 C51 C52A -120.8(3) . . . . ?
N4 N5 C51 C52B -63.7(7) . . . . ?
N4 N3 C49 C50 0.0(3) . . . . ?
N4 N3 C49 C7 -172.1(2) . . . . ?
N8 N7 N6 C65 0.1(4) . . . . ?
N8 N7 N6 C64 177.7(3) . . . . ?
N8 C66 C17 C16 131.1(2) . . . . ?
N8 C66 C17 C18 -58.8(3) . . . . ?
C46 C38 C37 N2 -6.4(2) . . . . ?
C46 C38 C37 C42 175.7(2) . . . . ?
C46 C38 C39 C40 -175.8(2) . . . . ?
C36 C34 C30 C25 -115.0(2) . . . . ?
C36 C34 C30 C29 63.6(3) . . . . ?
C65 N6 C64 C63 21.5(4) . . . . ?
C65 C66 C17 C16 -44.8(3) . . . . ?
C65 C66 C17 C18 125.2(3) . . . . ?
C20 N1 C1 O1 178.7(3) . . . . ?
C20 N1 C1 C2 -2.4(4) . . . . ?
C20 N1 C25 C26 -95.0(2) . . . . ?
C20 N1 C25 C30 83.2(2) . . . . ?
C20 C19 C18 C17 -171.95(19) . . . . ?
C50 N5 N4 N3 -0.6(3) . . . . ?
C50 N5 C51 C52A 56.9(4) . . . . ?
C50 N5 C51 C52B 114.0(7) . . . . ?
C62 C63 C64 N6 62.1(3) . . . . ?
C38 C37 C42 C41 0.0 . . . . ?
C38 C37 C42 C43 -177.5(2) . . . . ?
C37 N2 C10 O4 -2.8(4) . . . . ?
C37 N2 C10 C9 174.79(19) . . . . ?
C37 N2 C11 O3 5.4(4) . . . . ?
C37 N2 C11 C12 -174.2(2) . . . . ?
C37 C38 C39 C40 0.0 . . . . ?
C37 C42 C41 C40 0.0 . . . . ?
C37 C42 C43 C45 -113.8(3) . . . . ?
C37 C42 C43 C44 123.0(3) . . . . ?
C42 C41 C40 C39 0.0 . . . . ?
C41 C42 C43 C45 68.7(3) . . . . ?
C41 C42 C43 C44 -54.6(3) . . . . ?
C41 C40 C39 C38 0.0 . . . . ?
C39 C38 C37 N2 177.92(19) . . . . ?
C39 C38 C37 C42 0.0 . . . . ?
C47 C46 C38 C37 127.9(2) . . . . ?
C47 C46 C38 C39 -56.4(3) . . . . ?
C1 N1 C20 O2 -175.0(3) . . . . ?
C1 N1 C20 C19 5.0(4) . . . . ?
C1 N1 C25 C26 90.7(2) . . . . ?
C1 N1 C25 C30 -91.1(2) . . . . ?
C1 C2 C3 C4 178.4(3) . . . . ?
C1 C2 C21 C22 -169.00(19) . . . . ?
C1 C2 C21 C19 9.3(3) . . . . ?
C2 C3 C4 C5 -2.7(4) . . . . ?
C2 C21 C19 C20 -6.5(2) . . . . ?
C2 C21 C19 C18 -178.28(19) . . . . ?
C3 C2 C21 C22 7.0(3) . . . . ?
C3 C2 C21 C19 -174.7(2) . . . . ?
C3 C4 C5 C6 179.3(2) . . . . ?
C3 C4 C5 C22 -5.9(4) . . . . ?
C25 N1 C20 O2 11.2(4) . . . . ?
C25 N1 C20 C19 -168.73(19) . . . . ?
C25 N1 C1 O1 -7.6(4) . . . . ?
C25 N1 C1 C2 171.4(2) . . . . ?
C25 C26 C27 C28 0.0 . . . . ?
C25 C26 C31 C32 114.4(2) . . . . ?
C25 C26 C31 C33 -120.9(2) . . . . ?
C26 C25 C30 C34 178.6(2) . . . . ?
C26 C25 C30 C29 0.0 . . . . ?
C26 C27 C28 C29 0.0 . . . . ?
C27 C26 C31 C32 -65.3(3) . . . . ?
C27 C26 C31 C33 59.5(3) . . . . ?
C27 C28 C29 C30 0.0 . . . . ?
C28 C29 C30 C34 -178.7(2) . . . . ?
C28 C29 C30 C25 0.0 . . . . ?
C30 C25 C26 C27 0.0 . . . . ?
C30 C25 C26 C31 -179.6(2) . . . . ?
C4 C5 C6 C7 -16.7(3) . . . . ?
C4 C5 C6 C23 143.0(2) . . . . ?
C4 C5 C22 C16 -178.81(19) . . . . ?
C4 C5 C22 C21 15.1(3) . . . . ?
C5 C6 C23 C24 -160.32(18) . . . . ?
C5 C6 C23 C15 34.4(2) . . . . ?
C5 C22 C21 C2 -15.7(2) . . . . ?
C5 C22 C21 C19 166.01(19) . . . . ?
C8 C7 C6 C5 158.57(19) . . . . ?
C8 C7 C6 C23 0.0 . . . . ?
C8 C7 C49 N3 158.3(2) . . . . ?
C8 C7 C49 C50 -12.3(3) . . . . ?
C8 C9 C10 O4 -6.5(3) . . . . ?
C8 C9 C10 N2 176.03(18) . . . . ?
C7 C8 C9 C24 0.0 . . . . ?
C7 C8 C9 C10 -174.35(19) . . . . ?
C7 C6 C23 C24 0.0 . . . . ?
C7 C6 C23 C15 -165.24(19) . . . . ?
C6 C5 C22 C16 -3.6(3) . . . . ?
C6 C5 C22 C21 -169.65(15) . . . . ?
C6 C7 C49 N3 -7.9(3) . . . . ?
C6 C7 C49 C50 -178.5(2) . . . . ?
C6 C23 C24 C9 0.0 . . . . ?
C6 C23 C24 C12 -179.7(2) . . . . ?
C6 C23 C15 C14 179.98(19) . . . . ?
C6 C23 C15 C16 -3.2(3) . . . . ?
C23 C24 C9 C8 0.0 . . . . ?
C23 C24 C9 C10 174.2(2) . . . . ?
C23 C24 C12 C11 -173.64(19) . . . . ?
C23 C24 C12 C13 5.3(3) . . . . ?
C23 C15 C16 C22 -32.7(2) . . . . ?
C23 C15 C16 C17 168.69(15) . . . . ?
C24 C23 C15 C14 14.4(3) . . . . ?
C24 C23 C15 C16 -168.73(15) . . . . ?
C24 C9 C10 O4 179.2(2) . . . . ?
C24 C9 C10 N2 1.8(3) . . . . ?
C24 C12 C13 C14 3.5(4) . . . . ?
C9 C8 C7 C6 0.0 . . . . ?
C9 C8 C7 C49 -166.82(18) . . . . ?
C9 C24 C12 C11 6.6(3) . . . . ?
C9 C24 C12 C13 -174.4(2) . . . . ?
C31 C26 C27 C28 179.7(2) . . . . ?
C35 C34 C30 C25 120.7(2) . . . . ?
C35 C34 C30 C29 -60.7(3) . . . . ?
C49 N3 N4 N5 0.3(3) . . . . ?
C49 C7 C6 C5 -35.9(2) . . . . ?
C49 C7 C6 C23 165.6(2) . . . . ?
C51 N5 N4 N3 177.4(3) . . . . ?
C51 N5 C50 C49 -177.2(3) . . . . ?
C61 O6 C58A C59A 171.1(2) . . . . ?
C61 O6 C58A C57A -10.2(4) . . . . ?
C61 O6 C58B C59B 173.8(7) . . . . ?
C61 O6 C58B C57B -4(2) . . . . ?
C61 C62 C63 C64 -151.4(3) . . . . ?
C10 N2 C37 C38 -82.2(2) . . . . ?
C10 N2 C37 C42 95.7(2) . . . . ?
C10 N2 C11 O3 177.9(3) . . . . ?
C10 N2 C11 C12 -1.7(4) . . . . ?
C63 C62 C61 O6 65.5(3) . . . . ?
C11 N2 C37 C38 90.9(2) . . . . ?
C11 N2 C37 C42 -91.2(2) . . . . ?
C11 N2 C10 O4 -175.3(3) . . . . ?
C11 N2 C10 C9 2.3(4) . . . . ?
C11 C12 C13 C14 -177.5(3) . . . . ?
C12 C24 C9 C8 179.74(19) . . . . ?
C12 C24 C9 C10 -6.1(2) . . . . ?
C12 C13 C14 C15 -3.0(4) . . . . ?
C13 C14 C15 C23 -6.0(4) . . . . ?
C13 C14 C15 C16 177.4(2) . . . . ?
C14 C15 C16 C22 143.9(2) . . . . ?
C14 C15 C16 C17 -14.7(3) . . . . ?
C15 C23 C24 C9 165.62(19) . . . . ?
C15 C23 C24 C12 -14.1(2) . . . . ?
C15 C16 C22 C5 35.1(2) . . . . ?
C15 C16 C22 C21 -158.99(18) . . . . ?
C15 C16 C17 C66 -32.5(2) . . . . ?
C15 C16 C17 C18 157.53(19) . . . . ?
C48 C46 C38 C37 -107.0(2) . . . . ?
C48 C46 C38 C39 68.7(3) . . . . ?
C16 C22 C21 C2 178.30(19) . . . . ?
C16 C22 C21 C19 0.0 . . . . ?
C22 C5 C6 C7 168.53(15) . . . . ?
C22 C5 C6 C23 -31.7(2) . . . . ?
C22 C16 C17 C66 169.99(19) . . . . ?
C22 C16 C17 C18 0.0 . . . . ?
C22 C21 C19 C20 171.74(19) . . . . ?
C22 C21 C19 C18 0.0 . . . . ?
C21 C2 C3 C4 2.4(4) . . . . ?
C21 C19 C18 C17 0.0 . . . . ?
C19 C18 C17 C66 -170.07(19) . . . . ?
C19 C18 C17 C16 0.0 . . . . ?
C17 C16 C22 C5 -165.94(19) . . . . ?
C17 C16 C22 C21 0.0 . . . . ?
C43 C42 C41 C40 177.6(2) . . . . ?
C64 N6 C65 C66 -177.0(3) . . . . ?
O5A C55A C60A C59A -176.5(3) . . . . ?
C54A C53 C52A C51 -57.3(5) . . . . ?
C54A O5A C55A C56A 166.5(3) . . . . ?
C54A O5A C55A C60A -16.8(4) . . . . ?
C56A C55A C60A C59A 0.0 . . . . ?
C55A O5A C54A C53 172.8(3) . . . . ?
C55A C56A C57A C58A 0.0 . . . . ?
C55A C60A C59A C58A 0.0 . . . . ?
C60A C59A C58A O6 178.8(3) . . . . ?
C60A C59A C58A C57A 0.0 . . . . ?
C59A C58A C57A C56A 0.0 . . . . ?
C58A O6 C61 C62 -175.1(3) . . . . ?
C57A C56A C55A O5A 176.9(3) . . . . ?
C57A C56A C55A C60A 0.0 . . . . ?
C52A C53 C54A O5A -69.3(5) . . . . ?
O5B C55B C60B C59B -179.9(15) . . . . ?
O5B C55B C56B C57B 179.9(16) . . . . ?
C54B C53 C52B C51 49.8(18) . . . . ?
C54B O5B C55B C60B 164.8(13) . . . . ?
C54B O5B C55B C56B -15.1(19) . . . . ?
C55B O5B C54B C53 -172.3(12) . . . . ?
C55B C60B C59B C58B 0.0 . . . . ?
C60B C55B C56B C57B 0.0 . . . . ?
C60B C59B C58B O6 -178(2) . . . . ?
C60B C59B C58B C57B 0.0 . . . . ?
C59B C58B C57B C56B 0.0 . . . . ?
C58B O6 C61 C62 -172.9(16) . . . . ?
C58B C57B C56B C55B 0.0 . . . . ?
C56B C55B C60B C59B 0.0 . . . . ?
C52B C53 C54B O5B 52.6(17) . . . . ?

_smtbx_masks_special_details     
;
A solvent mask was calculated and 580 electrons were 
found in a volume of 1784\%A^3^ in 1 void per unit cell. 
This is consistent with the presence of 
2.5[HCCl3] per Asymmetric Unit 
which account for 580 electrons 
per unit cell.
;
loop_
_smtbx_masks_void_nr
_smtbx_masks_void_average_x
_smtbx_masks_void_average_y
_smtbx_masks_void_average_z
_smtbx_masks_void_volume
_smtbx_masks_void_count_electrons
_smtbx_masks_void_content
1 -0.573 0.056 0.250 892.4 289.9 '5 HCCl3'
2 -0.066 -0.056 0.750 892.4 290.0 '5 HCCl3'

_smtbx_masks_void_probe_radius   1.2
_smtbx_masks_void_truncation_radius 1.2
_shelx_fab_file                  
;
-18 0 -6 1.2875 -0.1081
-18 0 -4 -2.6193 0.0764
-18 0 -2 1.9924 -0.0190
-18 1 -5 0.1288 -0.0099
-18 1 -4 -1.9170 -0.0215
-18 1 -3 -0.0164 0.0075
-17 0 -13 5.7994 -0.0241
-17 0 -11 -4.8720 -0.0367
-17 0 -9 -1.7713 -0.0142
-17 0 -7 7.5548 0.0053
-17 0 -5 -6.7217 0.0215
-17 0 -3 1.1559 0.0215
-17 0 -1 2.8140 -0.0456
-17 0 1 -1.6520 0.0418
-17 0 3 -2.8567 -0.0405
-17 1 -14 -1.6887 0.0362
-17 1 -13 6.4477 0.0245
-17 1 -12 1.9972 -0.0493
-17 1 -11 -4.9982 -0.0589
-17 1 -10 0.3014 0.0272
-17 1 -9 -1.6612 -0.0405
-17 1 -8 -3.0485 0.0176
-17 1 -7 6.6982 0.0409
-17 1 -6 3.7498 -0.0121
-17 1 -5 -5.1093 -0.0110
-17 1 -4 -2.1243 -0.0182
-17 1 -3 -1.0013 0.0200
-17 1 -2 0.1023 -0.0100
-17 1 -1 5.4759 0.0453
-17 1 0 0.2413 0.0482
-17 1 1 -4.3826 -0.0617
-17 1 2 0.6823 -0.0034
-17 1 3 -0.5033 -0.0392
-17 1 4 -0.8151 -0.0491
-17 1 5 4.0129 0.0269
-17 2 -13 6.5950 0.0715
-17 2 -12 3.9704 -0.0419
-17 2 -11 -4.4633 -0.0586
-17 2 -10 -1.6994 -0.0107
-17 2 -9 -1.6149 -0.0106
-17 2 -8 -1.8771 0.0302
-17 2 -7 5.1412 0.0236
-17 2 -6 3.0550 0.0024
-17 2 -5 -2.7492 -0.0205
-17 2 -4 -1.0127 0.0114
-17 2 -3 -2.9310 0.0025
-17 2 -2 -0.8677 -0.0183
-17 2 -1 6.6345 0.0429
-17 2 0 -0.0497 -0.0167
-17 2 1 -5.2940 -0.0134
-17 2 2 1.6514 0.0120
-17 2 3 1.0799 -0.0461
-17 2 4 -0.9620 -0.0056
-17 2 5 1.2568 -0.0052
-17 2 10 -2.1798 -0.0000
-17 3 -12 3.4695 0.0599
-17 3 -11 -1.5253 -0.0346
-17 3 -10 -2.4263 -0.0621
-17 3 -9 -2.1585 0.0142
-17 3 -8 -0.5210 -0.0017
-17 3 -7 4.1658 0.0030
-17 3 -6 1.8381 0.0324
-17 3 -5 -2.2579 0.0055
-17 3 -4 0.1654 -0.0037
-17 3 -3 -1.0668 -0.0331
-17 3 -2 -1.9800 0.0149
-17 3 -1 2.0110 0.0099
-17 3 0 0.4563 -0.0145
-17 3 1 -0.1370 0.0339
-17 3 2 2.1929 -0.0461
-17 3 3 -1.9315 -0.0081
-17 3 4 -2.6122 0.0324
-17 3 5 2.5544 -0.0336
-17 3 6 1.0327 0.0220
-17 3 10 -2.3147 0.0167
-17 3 11 -1.2860 0.0043
-17 3 12 2.9081 -0.0543
-17 4 -12 1.4028 0.0974
-17 4 -11 0.8782 -0.0098
-17 4 -10 -0.0486 -0.0395
-17 4 -9 -1.8078 -0.0234
-17 4 -8 -2.4465 -0.0231
-17 4 -7 2.6095 0.0397
-17 4 -6 3.4627 0.0031
-17 4 -5 -1.3348 -0.0071
-17 4 -4 -1.4059 0.0041
-17 4 -3 -0.5619 -0.0206
-17 4 -2 -1.4082 0.0309
-17 4 -1 0.3614 -0.0168
-17 4 0 1.3972 -0.0056
-17 4 1 1.0680 0.0267
-17 4 2 1.4511 -0.0249
-17 4 3 -1.5358 0.0199
-17 4 4 -3.8366 -0.0230
-17 4 5 1.7424 -0.0200
-17 4 6 3.5241 0.0088
-17 4 10 -0.2471 0.0450
-17 4 11 -3.7421 0.0182
-17 4 12 0.4367 -0.1930
-17 5 -10 1.1127 -0.0176
-17 5 -9 -0.4442 -0.0563
-17 5 -8 -2.6485 0.0039
-17 5 -7 0.3358 0.0034
-17 5 -6 3.0120 -0.0532
-17 5 -5 0.8662 0.0288
-17 5 -4 -1.8625 0.0374
-17 5 -3 -2.2975 -0.0079
-17 5 -2 -0.3278 -0.0029
-17 5 -1 2.4522 -0.0266
-17 5 0 1.3270 0.0279
-17 5 1 -2.1111 0.0226
-17 5 2 0.4252 -0.0057
-17 5 3 2.4231 -0.0098
-17 5 4 -2.7116 -0.0566
-17 5 5 -2.4733 0.0031
-17 6 -7 -0.0034 -0.0742
-17 6 -6 0.4904 -0.0158
-17 6 -5 0.8184 0.0684
-17 6 -4 -0.1998 0.0102
-17 6 -3 -0.8658 -0.0074
-17 6 -2 -0.7369 -0.0011
-17 6 -1 0.5429 0.0076
-17 6 0 1.5807 0.0252
-17 6 1 -0.7616 -0.0352
-17 6 2 -0.9912 -0.0041
-17 6 3 1.5040 0.0171
-17 7 1 0.9967 -0.0423
-16 0 -14 -0.8769 -0.3409
-16 0 -12 5.3142 0.0319
-16 0 -10 -4.8007 0.0734
-16 0 -8 -0.6493 -0.0042
-16 0 -6 5.0340 0.0231
-16 0 -4 -2.5963 0.0129
-16 0 -2 -5.8863 -0.1046
-16 0 0 12.7792 0.0624
-16 0 2 -11.8631 0.0094
-16 0 4 5.5266 -0.0219
-16 0 6 -0.1015 0.0684
-16 0 8 -1.9078 -0.0675
-16 0 10 0.9493 -0.0209
-16 0 12 2.1100 0.0327
-16 0 14 -4.4150 -0.0100
-16 0 16 3.3253 0.0514
-16 0 18 -0.8803 0.0146
-16 0 20 0.4487 -0.1790
-16 1 -15 0.3516 -0.0789
-16 1 -14 1.2657 -0.1642
-16 1 -13 -1.9615 -0.0096
-16 1 -12 3.3040 -0.0119
-16 1 -11 3.3507 0.0408
-16 1 -10 -4.0238 0.0455
-16 1 -9 -3.1163 0.0213
-16 1 -8 -0.5565 0.0286
-16 1 -7 1.2102 -0.0002
-16 1 -6 5.2868 0.0163
-16 1 -5 0.5225 -0.0455
-16 1 -4 -4.2542 -0.0140
-16 1 -3 -0.4468 -0.0073
-16 1 -2 -2.3622 -0.0379
-16 1 -1 -1.6210 0.0459
-16 1 0 8.3274 -0.0194
-16 1 1 4.2536 0.0058
-16 1 2 -8.3292 0.0204
-16 1 3 -4.6641 -0.0194
-16 1 4 3.4859 0.0608
-16 1 5 1.7436 -0.0438
-16 1 6 1.3663 -0.0233
-16 1 7 1.3753 0.0492
-16 1 8 -3.3899 -0.0140
-16 1 9 -1.1551 0.0222
-16 1 10 2.6033 -0.0200
-16 1 11 -1.5323 -0.0310
-16 1 12 -0.3421 -0.0520
-16 1 13 3.5144 -0.0245
-16 1 14 -0.9052 0.0622
-16 1 15 -3.5646 0.0038
-16 1 16 -0.4638 0.0959
-16 1 17 2.4360 0.0546
-16 1 18 2.4087 -0.0019
-16 1 19 -1.3843 -0.0035
-16 1 20 -2.0554 -0.3185
-16 1 21 1.2967 -0.0630
-16 2 -15 -1.5219 -0.0651
-16 2 -14 4.1023 0.0159
-16 2 -13 -0.7711 -0.0692
-16 2 -12 0.8461 0.0069
-16 2 -11 1.4035 0.0902
-16 2 -10 -3.6183 0.0133
-16 2 -9 0.2958 0.0611
-16 2 -8 0.5988 0.0013
-16 2 -7 -2.7684 -0.0450
-16 2 -6 4.4946 -0.0274
-16 2 -5 3.7618 -0.0561
-16 2 -4 -5.5443 0.0282
-16 2 -3 -1.8141 -0.0030
-16 2 -2 1.7022 -0.0062
-16 2 -1 -2.3738 0.0352
-16 2 0 2.7232 -0.0100
-16 2 1 5.2549 0.0350
-16 2 2 -3.5717 -0.0041
-16 2 3 -3.2160 -0.0033
-16 2 4 0.5870 0.0025
-16 2 5 -2.6065 -0.0501
-16 2 6 2.8283 0.0178
-16 2 7 6.7316 -0.0094
-16 2 8 -3.5785 0.0128
-16 2 9 -5.8754 0.0310
-16 2 10 2.1855 -0.0198
-16 2 11 2.3282 0.0152
-16 2 12 -1.1184 -0.0549
-16 2 13 -0.0241 -0.0036
-16 2 14 1.5891 0.0199
-16 2 15 0.2564 -0.0250
-16 2 16 -3.1584 0.1089
-16 2 17 -1.6923 0.0059
-16 2 18 4.3549 0.0050
-16 2 19 2.2888 0.0465
-16 2 20 -3.6310 -0.2777
-16 3 -15 -1.9011 -0.0772
-16 3 -14 2.0733 -0.0106
-16 3 -13 -0.3029 -0.0242
-16 3 -12 2.2005 0.0718
-16 3 -11 -0.2141 0.0340
-16 3 -10 -4.6294 0.0262
-16 3 -9 2.8596 0.0366
-16 3 -8 2.2434 -0.0632
-16 3 -7 -4.8282 -0.0107
-16 3 -6 2.1443 -0.0224
-16 3 -5 4.7735 -0.0478
-16 3 -4 -3.5768 0.0166
-16 3 -3 -2.0822 -0.0033
-16 3 -2 0.8754 0.0373
-16 3 -1 -2.6002 0.0387
-16 3 0 2.6280 0.0124
-16 3 1 5.3726 0.0070
-16 3 2 -3.2048 -0.0280
-16 3 3 -2.9233 -0.0083
-16 3 4 1.0560 -0.0463
-16 3 5 -2.4140 -0.0124
-16 3 6 0.0120 0.0241
-16 3 7 5.6933 -0.0150
-16 3 8 2.0012 0.0615
-16 3 9 -5.2750 0.0134
-16 3 10 -4.5154 -0.0265
-16 3 11 3.0923 0.0307
-16 3 12 4.7397 -0.0422
-16 3 13 -1.8003 -0.0435
-16 3 14 -3.3091 -0.0098
-16 3 15 2.7253 0.0183
-16 3 16 1.8422 0.0766
-16 3 17 -4.5337 -0.0062
-16 3 18 -0.7483 0.0036
-16 3 19 4.5709 0.0914
-16 4 -15 -1.1931 -0.0355
-16 4 -14 -1.5017 0.0028
-16 4 -13 -1.4153 -0.0116
-16 4 -12 4.6160 0.0289
-16 4 -11 3.0944 0.0248
-16 4 -10 -5.3628 0.0348
-16 4 -9 -2.6217 -0.0207
-16 4 -8 2.7415 -0.0232
-16 4 -7 0.8029 0.0116
-16 4 -6 0.9788 -0.0539
-16 4 -5 1.1205 -0.0216
-16 4 -4 -2.8837 0.0089
-16 4 -3 -1.2555 0.0182
-16 4 -2 1.7743 0.0530
-16 4 -1 -1.4115 0.0094
-16 4 0 0.4240 0.0168
-16 4 1 4.5479 0.0028
-16 4 2 -0.7446 -0.0405
-16 4 3 -5.0859 -0.0342
-16 4 4 -0.2327 -0.0343
-16 4 5 3.2524 0.0009
-16 4 6 -0.8150 0.0115
-16 4 7 -1.3208 0.0360
-16 4 8 4.0310 0.0600
-16 4 9 0.6879 0.0126
-16 4 10 -5.9248 -0.0169
-16 4 11 -1.4248 -0.0449
-16 4 12 4.9702 -0.0488
-16 4 13 2.2233 -0.0070
-16 4 14 -3.0573 0.0277
-16 4 17 -0.7248 0.0810
-16 4 18 -1.2871 0.0047
-16 4 19 1.3799 0.0057
-16 5 -15 -1.7417 0.0657
-16 5 -14 -0.6238 -0.0226
-16 5 -13 -0.1959 -0.0527
-16 5 -12 3.8055 0.0172
-16 5 -11 4.3683 0.0134
-16 5 -10 -4.6268 0.0194
-16 5 -9 -6.8834 0.0079
-16 5 -8 1.6671 -0.0104
-16 5 -7 4.9897 -0.0388
-16 5 -6 2.7360 -0.0249
-16 5 -5 -0.4425 0.0297
-16 5 -4 -5.6960 0.0007
-16 5 -3 -2.6668 0.0089
-16 5 -2 6.0240 0.0251
-16 5 -1 2.1529 0.0067
-16 5 0 -4.9554 0.0215
-16 5 1 0.9401 -0.0114
-16 5 2 4.5209 -0.0426
-16 5 3 -3.9717 -0.0366
-16 5 4 -4.3456 -0.0070
-16 5 5 4.8855 0.0126
-16 5 6 2.5618 0.0201
-16 5 7 -3.6635 0.0469
-16 5 8 0.0758 0.0147
-16 5 9 2.1542 0.0010
-16 5 10 -0.8090 -0.0160
-16 5 11 -2.0240 -0.0369
-16 5 12 -0.7852 -0.0065
-16 5 13 2.9279 -0.0351
-16 5 14 2.5255 0.0019
-16 5 15 -3.2248 0.0152
-16 5 16 -2.8448 0.0171
-16 5 17 2.2810 0.1236
-16 5 18 1.9365 0.0060
-16 6 -14 -0.0570 -0.0687
-16 6 -13 0.7805 -0.0388
-16 6 -12 3.5048 0.0358
-16 6 -11 2.7729 -0.0265
-16 6 -10 -5.0016 0.0210
-16 6 -9 -6.0741 0.0030
-16 6 -8 1.8255 -0.0360
-16 6 -7 4.6083 0.0122
-16 6 -6 3.0879 0.0107
-16 6 -5 0.7680 -0.0083
-16 6 -4 -5.4747 0.0047
-16 6 -3 -5.4387 0.0217
-16 6 -2 4.8876 0.0063
-16 6 -1 6.4403 -0.0034
-16 6 0 -3.6652 -0.0130
-16 6 1 -3.9810 -0.0186
-16 6 2 3.2447 0.0052
-16 6 3 0.5313 -0.0100
-16 6 4 -3.0212 -0.0049
-16 6 5 0.7695 0.0108
-16 6 6 1.8666 0.0142
-16 6 7 0.8938 0.0199
-16 6 8 -0.0552 -0.0199
-16 6 9 -3.1729 0.0033
-16 6 10 -0.6767 0.0176
-16 6 11 3.7117 0.0043
-16 6 12 -0.4712 0.0107
-16 6 13 -2.4918 -0.0986
-16 6 14 1.8684 -0.0674
-16 6 15 0.9312 0.1025
-16 7 -12 3.2489 -0.0166
-16 7 -11 1.7212 -0.1067
-16 7 -10 -4.0019 0.0651
-16 7 -9 -4.6642 0.0409
-16 7 -8 0.9454 -0.0402
-16 7 -7 4.1315 -0.0037
-16 7 -6 3.1671 -0.0043
-16 7 -5 0.5848 0.0152
-16 7 -4 -4.1041 0.0209
-16 7 -3 -5.6131 -0.0055
-16 7 -2 2.0274 -0.0116
-16 7 -1 6.9626 -0.0035
-16 7 0 0.1100 -0.0107
-16 7 1 -4.3579 -0.0061
-16 7 2 -0.9147 0.0136
-16 7 3 0.9314 0.0026
-16 7 4 0.6168 0.0110
-16 7 5 0.0775 -0.0052
-16 7 6 -0.1354 -0.0250
-16 7 7 1.5983 0.0009
-16 7 8 0.7475 0.0104
-16 7 9 -3.5633 0.0517
-16 7 10 -2.0890 0.0059
-16 7 11 3.7912 -0.0544
-16 7 12 2.2660 0.0206
-16 7 13 -2.4461 -0.0605
-16 8 -8 -0.6169 -0.0571
-16 8 -7 3.3873 0.0213
-16 8 -6 2.8601 0.0187
-16 8 -5 -0.4639 -0.0202
-16 8 -4 -3.0042 -0.0188
-16 8 -3 -2.9209 0.0252
-16 8 -2 0.9699 0.0174
-16 8 -1 3.2941 -0.0038
-16 8 0 1.3800 -0.0013
-16 8 1 -0.6869 -0.0066
-16 8 2 -2.5225 -0.0119
-16 8 3 -1.8154 -0.0166
-16 8 4 1.7716 0.0132
-16 8 5 2.4016 0.0195
-16 8 6 0.0911 -0.0086
-16 8 7 -1.6686 -0.0149
-16 8 8 -0.8990 0.0172
-16 8 9 0.7020 0.0609
-16 8 10 0.0689 -0.0241
-16 8 11 -0.3084 -0.0802
-16 9 -2 -0.0745 0.0323
-16 9 -1 0.8972 0.0144
-16 9 0 1.0919 -0.0134
-16 9 1 0.5285 -0.0441
-16 9 4 0.7962 0.0294
-15 0 -13 0.6989 0.3427
-15 0 -11 0.7646 0.0840
-15 0 -9 -0.8498 -0.0772
-15 0 -7 -3.4922 -0.0744
-15 0 -5 9.9883 0.0645
-15 0 -3 -13.0043 -0.0353
-15 0 -1 8.7407 -0.0225
-15 0 1 0.5654 0.1085
-15 0 3 -6.8111 -0.0655
-15 0 5 4.0429 0.0085
-15 0 7 3.6120 -0.0474
-15 0 9 -7.0523 -0.0062
-15 0 11 3.8331 0.1206
-15 0 13 0.8690 -0.0879
-15 0 15 -2.2630 0.0066
-15 0 17 -0.1477 0.0161
-15 0 19 3.7910 -0.0563
-15 0 21 -5.0950 0.0530
-15 0 23 2.8918 0.0104
-15 0 25 -0.0577 0.0307
-15 1 -14 2.3583 0.1900
-15 1 -13 0.3098 0.1861
-15 1 -12 -2.0131 0.0813
-15 1 -11 1.0323 0.1017
-15 1 -10 -0.6957 -0.0688
-15 1 -9 -2.0478 -0.0744
-15 1 -8 4.1054 -0.0446
-15 1 -7 -0.2952 -0.0322
-15 1 -6 -6.3605 -0.0123
-15 1 -5 5.0885 -0.0366
-15 1 -4 6.6663 0.0324
-15 1 -3 -7.9368 0.0539
-15 1 -2 -4.9206 0.0193
-15 1 -1 5.2450 -0.0120
-15 1 0 2.2464 0.0241
-15 1 1 1.4476 0.0243
-15 1 2 -0.5387 -0.0435
-15 1 3 -6.0258 0.0276
-15 1 4 0.2616 -0.0330
-15 1 5 4.5121 -0.0671
-15 1 6 -0.7812 0.0216
-15 1 7 -0.0218 -0.0139
-15 1 8 2.1953 0.0457
-15 1 9 -1.5163 0.0147
-15 1 10 -3.9869 0.0101
-15 1 11 -1.2775 0.0452
-15 1 12 4.0725 -0.0753
-15 1 13 4.9359 0.0192
-15 1 14 -2.1432 -0.0029
-15 1 15 -5.9516 -0.0443
-15 1 16 1.0119 0.0702
-15 1 17 3.4619 -0.0197
-15 1 18 -2.3666 -0.0002
-15 1 19 0.6309 -0.0156
-15 1 20 4.2756 -0.0441
-15 1 21 -2.9102 -0.0062
-15 1 22 -4.3241 -0.0296
-15 1 23 1.8439 0.1476
-15 1 24 2.5740 0.0412
-15 1 25 0.3122 -0.0486
-15 2 -14 6.8299 0.0596
-15 2 -13 2.5661 0.0196
-15 2 -12 -6.4550 0.1176
-15 2 -11 -0.8566 0.0226
-15 2 -10 3.3685 -0.0395
-15 2 -9 -3.0181 -0.0332
-15 2 -8 1.5481 -0.0982
-15 2 -7 5.0576 -0.0386
-15 2 -6 -6.1562 -0.0243
-15 2 -5 -3.1174 0.0249
-15 2 -4 8.3216 0.0781
-15 2 -3 -0.5185 0.0319
-15 2 -2 -6.6073 0.0373
-15 2 -1 1.7629 -0.0035
-15 2 0 1.6245 -0.0008
-15 2 1 0.0619 -0.0267
-15 2 2 3.5043 -0.0556
-15 2 3 -2.2387 0.0048
-15 2 4 -5.8038 -0.0479
-15 2 5 3.0787 0.0042
-15 2 6 4.8509 0.0439
-15 2 7 -3.1761 0.0023
-15 2 8 -2.1692 0.0422
-15 2 9 3.3500 -0.0006
-15 2 10 0.1866 0.0321
-15 2 11 -3.9489 -0.0101
-15 2 12 -1.1075 -0.0602
-15 2 13 5.0303 0.0265
-15 2 14 4.1990 -0.0516
-15 2 15 -5.7130 -0.0284
-15 2 16 -5.6465 0.0135
-15 2 17 4.6681 0.0464
-15 2 18 3.4448 0.0837
-15 2 19 -2.0974 -0.0694
-15 2 20 -0.1103 0.0258
-15 2 21 -0.0213 -0.0502
-15 2 22 -1.2765 -0.1270
-15 2 23 0.3373 0.2412
-15 2 24 0.7962 0.0207
-15 3 -14 7.4577 -0.0154
-15 3 -13 8.6416 0.0164
-15 3 -12 -6.6565 0.0344
-15 3 -11 -4.8476 -0.0305
-15 3 -10 4.9980 0.0173
-15 3 -9 -2.6593 -0.0524
-15 3 -8 -1.3083 -0.0775
-15 3 -7 7.4032 0.0114
-15 3 -6 -3.8156 0.0008
-15 3 -5 -5.6216 0.0451
-15 3 -4 7.6613 0.0347
-15 3 -3 -0.4057 0.0240
-15 3 -2 -7.5402 0.0521
-15 3 -1 5.1988 -0.0261
-15 3 0 2.9872 -0.0356
-15 3 1 -5.9199 -0.0389
-15 3 2 2.9440 -0.0351
-15 3 3 3.8753 -0.0117
-15 3 4 -5.7391 -0.0077
-15 3 5 -1.5782 0.0421
-15 3 6 4.2361 0.0084
-15 3 7 0.8689 0.0392
-15 3 8 -1.5798 0.0485
-15 3 9 -2.4629 -0.0250
-15 3 10 1.0699 0.0155
-15 3 11 5.0780 -0.0443
-15 3 12 -3.3778 -0.0520
-15 3 13 -6.2452 -0.0309
-15 3 14 6.8104 -0.0317
-15 3 15 5.0571 0.0845
-15 3 16 -8.2632 -0.0156
-15 3 17 -2.8652 0.0427
-15 3 18 5.9914 0.1294
-15 3 19 1.2112 -0.1145
-15 3 20 -2.1868 -0.0161
-15 3 21 -0.4515 -0.0292
-15 3 22 0.1695 -0.1510
-15 3 23 0.2655 0.1986
-15 4 -14 1.7652 0.0040
-15 4 -13 12.7492 -0.0140
-15 4 -12 1.3319 -0.0203
-15 4 -11 -6.6077 -0.0362
-15 4 -10 -1.6420 -0.0064
-15 4 -9 -3.5692 -0.0129
-15 4 -8 0.9716 0.0129
-15 4 -7 8.8631 0.0084
-15 4 -6 -2.1096 -0.0147
-15 4 -5 -5.7839 0.0321
-15 4 -4 4.9816 0.0246
-15 4 -3 -1.7456 0.0274
-15 4 -2 -6.8506 0.0051
-15 4 -1 7.2828 -0.0425
-15 4 0 5.4705 -0.0273
-15 4 1 -7.2785 -0.0330
-15 4 2 -2.2974 0.0036
-15 4 3 3.3253 0.0039
-15 4 4 1.2219 -0.0008
-15 4 5 0.0061 0.0382
-15 4 6 -3.2507 -0.0024
-15 4 7 0.2786 0.0411
-15 4 8 5.4851 0.0449
-15 4 9 -3.5270 -0.0264
-15 4 10 -5.6712 -0.0355
-15 4 11 7.0814 -0.0743
-15 4 12 3.8808 -0.0061
-15 4 13 -8.5277 -0.0140
-15 4 14 -0.9259 -0.0270
-15 4 15 7.0911 0.1367
-15 4 16 -1.2155 0.0188
-15 4 17 -4.0947 -0.0271
-15 4 18 0.3347 0.1011
-15 4 19 1.5853 -0.0980
-15 4 20 2.2839 -0.0890
-15 4 21 -0.3982 0.0203
-15 4 22 -3.1088 -0.1162
-15 4 23 0.1471 0.1045
-15 5 -14 -2.9055 0.0225
-15 5 -13 10.0111 -0.0017
-15 5 -12 7.2590 -0.0402
-15 5 -11 -3.9560 -0.0399
-15 5 -10 -5.6828 0.0282
-15 5 -9 -6.5212 0.0085
-15 5 -8 -0.0336 -0.0138
-15 5 -7 12.1721 0.0082
-15 5 -6 3.7519 0.0166
-15 5 -5 -9.1947 0.0206
-15 5 -4 -2.0052 0.0040
-15 5 -3 1.7696 0.0028
-15 5 -2 -2.3121 -0.0235
-15 5 -1 3.1354 -0.0214
-15 5 0 4.2734 -0.0024
-15 5 1 -1.6234 -0.0264
-15 5 2 -3.3392 0.0149
-15 5 3 -3.9218 0.0119
-15 5 4 2.6118 0.0070
-15 5 5 7.4661 0.0406
-15 5 6 -3.4815 -0.0099
-15 5 7 -6.2840 0.0071
-15 5 8 5.0157 0.0044
-15 5 9 2.9261 -0.0264
-15 5 10 -6.6128 0.0035
-15 5 11 -0.4719 -0.0610
-15 5 12 7.4189 -0.0207
-15 5 13 -0.2998 0.0420
-15 5 14 -5.9589 -0.0252
-15 5 15 -0.1996 0.0779
-15 5 16 3.1697 0.0836
-15 5 17 0.9417 -0.0534
-15 5 18 -2.0172 -0.0011
-15 5 19 -0.8653 -0.0576
-15 5 20 2.7089 -0.0849
-15 5 21 0.2834 0.0376
-15 6 -14 -5.6680 -0.0016
-15 6 -13 6.1139 0.0356
-15 6 -12 8.3228 0.0066
-15 6 -11 -1.7143 -0.0150
-15 6 -10 -3.7291 -0.0044
-15 6 -9 -5.8962 -0.0286
-15 6 -8 -5.0183 0.0179
-15 6 -7 10.0491 0.0154
-15 6 -6 10.3061 -0.0126
-15 6 -5 -7.3319 0.0218
-15 6 -4 -7.9595 0.0041
-15 6 -3 0.9543 -0.0078
-15 6 -2 1.7943 -0.0168
-15 6 -1 2.5340 -0.0136
-15 6 0 1.6182 0.0020
-15 6 1 0.1546 -0.0081
-15 6 2 -0.5200 0.0211
-15 6 3 -5.4369 0.0068
-15 6 4 -2.4470 -0.0002
-15 6 5 7.2971 0.0248
-15 6 6 4.7150 -0.0113
-15 6 7 -4.6992 -0.0051
-15 6 8 -4.6802 -0.0161
-15 6 9 1.5273 -0.0155
-15 6 10 1.8750 0.0410
-15 6 11 -0.4451 -0.0409
-15 6 12 1.3589 -0.0517
-15 6 13 0.7291 0.0620
-15 6 14 -1.7941 0.0139
-15 6 15 -0.9644 0.0130
-15 6 16 -0.3255 0.0610
-15 6 17 0.6268 -0.0372
-15 6 18 2.0082 -0.0399
-15 6 19 0.0738 -0.0222
-15 6 20 -1.9566 -0.0582
-15 7 -14 -6.4756 0.0094
-15 7 -13 2.4463 0.0172
-15 7 -12 7.7840 0.0073
-15 7 -11 0.8327 0.0260
-15 7 -10 -1.9096 0.0018
-15 7 -9 -4.0162 -0.0347
-15 7 -8 -6.9998 -0.0012
-15 7 -7 4.2325 -0.0241
-15 7 -6 11.1584 0.0044
-15 7 -5 -0.7316 0.0319
-15 7 -4 -7.4642 -0.0130
-15 7 -3 -3.7040 0.0104
-15 7 -2 0.5134 0.0025
-15 7 -1 4.7966 -0.0129
-15 7 0 2.9756 0.0019
-15 7 1 -1.7169 -0.0069
-15 7 2 -0.9093 0.0135
-15 7 3 -1.5221 0.0011
-15 7 4 -3.7667 -0.0219
-15 7 5 1.0895 0.0043
-15 7 6 6.9730 0.0196
-15 7 7 2.1610 0.0170
-15 7 8 -6.4845 -0.0027
-15 7 9 -4.5565 -0.0348
-15 7 10 2.9923 -0.0177
-15 7 11 4.2116 0.0168
-15 7 12 0.6091 -0.0088
-15 7 13 -2.4704 0.0086
-15 7 14 -1.8363 0.0458
-15 7 15 1.5461 -0.0085
-15 7 16 0.7340 -0.0093
-15 7 17 -1.8062 0.0141
-15 7 18 0.8256 -0.0372
-15 7 19 1.9406 -0.0283
-15 8 -14 -4.5856 -0.0503
-15 8 -13 -1.4146 0.0395
-15 8 -12 5.5837 0.0514
-15 8 -11 3.2866 0.0186
-15 8 -10 -0.6196 -0.0218
-15 8 -9 -3.0571 -0.0282
-15 8 -8 -6.4869 -0.0097
-15 8 -7 0.2995 -0.0292
-15 8 -6 8.6525 0.0059
-15 8 -5 3.3359 0.0107
-15 8 -4 -3.8710 0.0103
-15 8 -3 -5.1359 0.0380
-15 8 -2 -2.8240 -0.0019
-15 8 -1 3.7952 -0.0056
-15 8 0 4.9069 -0.0009
-15 8 1 -1.0462 -0.0322
-15 8 2 -1.1162 -0.0183
-15 8 3 -0.1685 0.0067
-15 8 4 -3.4737 0.0077
-15 8 5 -1.0934 0.0204
-15 8 6 3.7774 0.0215
-15 8 7 3.0938 -0.0069
-15 8 8 -0.4936 0.0075
-15 8 9 -3.3201 -0.0309
-15 8 10 -2.5248 -0.0556
-15 8 11 1.0691 0.0572
-15 8 12 3.8487 0.0151
-15 8 13 1.4131 -0.0321
-15 8 14 -4.1110 0.0622
-15 8 15 -1.5038 -0.0324
-15 8 16 3.2567 -0.0434
-15 8 17 -0.2051 0.0758
-15 9 -12 1.9655 0.0095
-15 9 -11 2.4439 -0.0170
-15 9 -10 1.6426 0.0002
-15 9 -9 -1.8706 -0.0102
-15 9 -8 -6.0664 -0.0288
-15 9 -7 -0.6472 -0.0293
-15 9 -6 6.2868 0.0204
-15 9 -5 3.1060 0.0237
-15 9 -4 -1.2226 0.0192
-15 9 -3 -2.9044 0.0266
-15 9 -2 -4.2699 0.0011
-15 9 -1 0.4110 -0.0208
-15 9 0 4.0456 -0.0306
-15 9 1 1.5832 -0.0246
-15 9 2 1.7980 -0.0098
-15 9 3 -1.2565 0.0259
-15 9 4 -6.0195 0.0371
-15 9 5 -0.8423 0.0112
-15 9 6 3.7057 -0.0101
-15 9 7 2.3859 -0.0188
-15 9 8 1.1936 0.0093
-15 9 9 -0.9831 -0.0296
-15 9 10 -2.9430 -0.0223
-15 9 11 -2.7622 0.0818
-15 9 12 2.0079 -0.0208
-15 9 13 5.0181 -0.0696
-15 9 14 -1.2775 0.0680
-15 10 -8 -3.7798 -0.0265
-15 10 -7 -0.2465 0.0321
-15 10 -6 3.2824 0.0154
-15 10 -5 1.7393 0.0020
-15 10 -4 0.2953 0.0380
-15 10 -3 -1.4105 0.0113
-15 10 -2 -3.9409 -0.0399
-15 10 -1 -0.3340 -0.0350
-15 10 0 2.9660 -0.0150
-15 10 1 1.3476 0.0011
-15 10 2 2.2323 0.0304
-15 10 3 -0.3562 0.0419
-15 10 4 -5.5740 -0.0117
-15 10 5 -2.2570 -0.0229
-15 10 6 3.7513 0.0134
-15 10 7 4.2271 -0.0057
-15 10 8 -0.4420 -0.0248
-14 0 -12 -4.7646 -0.1310
-14 0 -10 2.8169 -0.0542
-14 0 -8 -3.0219 -0.0662
-14 0 -6 5.3061 0.1126
-14 0 -4 -6.3391 -0.0526
-14 0 -2 3.8228 0.0288
-14 0 0 -0.4528 0.0551
-14 0 2 0.7749 -0.1228
-14 0 4 -4.3646 0.0398
-14 0 6 5.8540 0.0125
-14 0 8 -2.2462 0.0204
-14 0 10 -3.0945 0.0313
-14 0 12 4.4949 -0.0768
-14 0 14 -0.1129 -0.0098
-14 0 16 -6.0440 0.0805
-14 0 18 7.9345 -0.0664
-14 0 20 -4.1908 0.0340
-14 0 22 -0.2515 0.0209
-14 0 24 0.7834 -0.0401
-14 0 26 1.3760 -0.0139
-14 0 28 -2.4262 0.0035
-14 1 -13 7.2459 -0.0850
-14 1 -12 -1.3983 -0.0621
-14 1 -11 -8.7862 -0.0556
-14 1 -10 -0.8756 -0.1158
-14 1 -9 6.7848 0.0132
-14 1 -8 -0.0361 0.0612
-14 1 -7 -2.9097 0.0209
-14 1 -6 3.1434 0.0074
-14 1 -5 0.5679 -0.0096
-14 1 -4 -4.4927 -0.0024
-14 1 -3 -1.6978 0.0502
-14 1 -2 1.8495 0.0397
-14 1 -1 5.0253 -0.0185
-14 1 0 1.7901 -0.0091
-14 1 1 -7.7467 -0.0645
-14 1 2 -1.8219 -0.0673
-14 1 3 7.3735 0.0226
-14 1 4 -1.0491 0.0095
-14 1 5 -3.0073 0.0390
-14 1 6 1.5131 0.0339
-14 1 7 -2.8502 0.0100
-14 1 8 2.6061 0.0364
-14 1 9 5.3272 -0.0446
-14 1 10 -7.5748 -0.0223
-14 1 11 -2.2670 0.0161
-14 1 12 8.7802 -0.0321
-14 1 13 -3.3518 -0.0025
-14 1 14 -5.2519 -0.0023
-14 1 15 7.2577 -0.0105
-14 1 16 -0.0707 -0.0113
-14 1 17 -7.9102 0.0240
-14 1 18 2.6807 0.0435
-14 1 19 6.1303 -0.0026
-14 1 20 -0.7998 0.0254
-14 1 21 -3.3993 -0.0012
-14 1 22 -2.3289 -0.0336
-14 1 23 1.2540 -0.0199
-14 1 24 2.6617 -0.0028
-14 1 25 -0.3958 -0.0176
-14 1 26 -0.5576 -0.0970
-14 1 27 0.0994 0.0875
-14 1 28 -0.8788 0.1106
-14 2 -13 5.4966 -0.0764
-14 2 -12 3.7578 -0.0703
-14 2 -11 -6.8652 -0.0489
-14 2 -10 -6.7851 -0.0062
-14 2 -9 4.1680 0.0121
-14 2 -8 4.3868 0.0444
-14 2 -7 -0.2314 0.0340
-14 2 -6 0.4295 0.0169
-14 2 -5 -1.1694 0.0407
-14 2 -4 -2.5146 -0.0197
-14 2 -3 -0.8075 -0.0201
-14 2 -2 -0.2376 0.0016
-14 2 -1 3.5959 -0.0327
-14 2 0 4.2876 0.0031
-14 2 1 -4.3714 -0.0309
-14 2 2 -4.5558 -0.0384
-14 2 3 1.6768 0.0224
-14 2 4 1.5690 0.0250
-14 2 5 4.4641 0.0540
-14 2 6 -0.4719 0.0242
-14 2 7 -11.3456 -0.0026
-14 2 8 3.0164 -0.0015
-14 2 9 14.2921 -0.0370
-14 2 10 -5.9971 -0.0166
-14 2 11 -11.1132 -0.0131
-14 2 12 6.9263 -0.0141
-14 2 13 4.5842 -0.0244
-14 2 14 -5.9420 -0.0041
-14 2 15 0.6395 0.0510
-14 2 16 3.7529 0.0255
-14 2 17 -2.0960 0.0434
-14 2 18 -1.7794 0.0073
-14 2 19 0.4773 -0.0468
-14 2 20 1.7694 -0.0131
-14 2 21 1.5578 -0.0085
-14 2 22 -2.9813 0.0057
-14 2 23 -1.6229 -0.0637
-14 2 24 2.8821 0.0025
-14 2 25 -0.0422 0.0551
-14 2 26 -1.1733 -0.0937
-14 2 27 1.1228 0.1129
-14 3 -13 2.0162 -0.0664
-14 3 -12 6.1708 -0.0726
-14 3 -11 -1.5160 0.0082
-14 3 -10 -8.5847 0.0366
-14 3 -9 -0.8947 -0.0139
-14 3 -8 3.3066 0.0535
-14 3 -7 1.6039 0.0657
-14 3 -6 3.8413 0.0005
-14 3 -5 0.7114 0.0063
-14 3 -4 -6.1847 -0.0410
-14 3 -3 -3.5034 -0.0411
-14 3 -2 2.2061 -0.0112
-14 3 -1 3.7500 -0.0240
-14 3 0 3.1289 0.0068
-14 3 1 -1.1637 0.0020
-14 3 2 -3.4296 0.0156
-14 3 3 -2.7797 0.0296
-14 3 4 -1.7792 0.0147
-14 3 5 6.8519 0.0261
-14 3 6 7.3339 -0.0033
-14 3 7 -10.1886 -0.0170
-14 3 8 -9.6856 -0.0192
-14 3 9 11.8550 -0.0125
-14 3 10 9.4282 -0.0102
-14 3 11 -11.1461 -0.0329
-14 3 12 -7.7557 -0.0082
-14 3 13 8.2224 -0.0017
-14 3 14 5.3741 0.0402
-14 3 15 -4.5754 0.0619
-14 3 16 -3.5231 0.0244
-14 3 17 2.4586 0.0134
-14 3 18 2.5268 -0.0438
-14 3 19 -2.7878 -0.0305
-14 3 20 -1.3727 -0.0579
-14 3 21 3.7538 -0.0442
-14 3 22 0.1395 0.0766
-14 3 23 -2.9184 -0.0425
-14 3 24 0.1061 0.0360
-14 3 25 0.5527 0.1266
-14 3 26 0.2546 -0.1109
-14 3 27 0.9356 0.0304
-14 4 -13 4.6309 0.0003
-14 4 -12 7.8910 -0.0085
-14 4 -11 -1.5905 -0.0351
-14 4 -10 -8.7219 0.0336
-14 4 -9 -1.1250 0.0383
-14 4 -8 0.8175 0.0430
-14 4 -7 -0.5136 0.0173
-14 4 -6 7.6866 -0.0288
-14 4 -5 5.4216 -0.0115
-14 4 -4 -8.8500 -0.0385
-14 4 -3 -8.4293 -0.0250
-14 4 -2 2.1333 0.0003
-14 4 -1 6.6671 -0.0117
-14 4 0 5.6509 0.0154
-14 4 1 -2.4597 0.0310
-14 4 2 -6.9711 0.0283
-14 4 3 -0.0686 0.0045
-14 4 4 0.5943 0.0048
-14 4 5 -0.7166 0.0027
-14 4 6 8.1716 -0.0246
-14 4 7 2.9550 -0.0129
-14 4 8 -13.4363 -0.0179
-14 4 9 -3.6819 -0.0186
-14 4 10 13.3264 -0.0143
-14 4 11 2.2145 0.0121
-14 4 12 -9.6940 0.0286
-14 4 13 -0.7326 0.0108
-14 4 14 5.7299 0.0479
-14 4 15 1.2047 -0.0034
-14 4 16 -3.5645 -0.0127
-14 4 17 -2.7755 0.0178
-14 4 18 2.8223 -0.0630
-14 4 19 3.1064 -0.0022
-14 4 20 -2.0284 -0.0410
-14 4 21 -1.6613 -0.0726
-14 4 22 1.1186 0.1036
-14 4 23 0.2491 0.0368
-14 4 24 -0.8178 0.0369
-14 4 25 -0.1709 0.0901
-14 4 26 0.6590 -0.1053
-14 5 -13 4.2631 0.0336
-14 5 -12 9.2172 0.0119
-14 5 -11 0.8092 -0.0115
-14 5 -10 -8.7649 0.0465
-14 5 -9 -2.6826 -0.0032
-14 5 -8 1.2685 -0.0038
-14 5 -7 -1.0005 0.0062
-14 5 -6 5.4327 -0.0294
-14 5 -5 6.6368 -0.0203
-14 5 -4 -4.5929 -0.0143
-14 5 -3 -8.1109 0.0014
-14 5 -2 -3.3359 0.0062
-14 5 -1 3.6233 0.0174
-14 5 0 11.8082 0.0215
-14 5 1 2.0863 0.0045
-14 5 2 -13.9944 0.0022
-14 5 3 -2.9575 -0.0014
-14 5 4 8.4014 0.0103
-14 5 5 -2.0067 -0.0155
-14 5 6 -0.1699 -0.0239
-14 5 7 8.3012 -0.0109
-14 5 8 -3.9174 -0.0212
-14 5 9 -10.8941 0.0085
-14 5 10 2.0541 0.0023
-14 5 11 8.6592 0.0348
-14 5 12 2.1078 0.0467
-14 5 13 -4.5264 -0.0170
-14 5 14 -4.5104 0.0037
-14 5 15 2.2498 -0.0271
-14 5 16 4.0477 -0.0138
-14 5 17 -2.8421 0.0132
-14 5 18 -2.1321 -0.0620
-14 5 19 4.0080 0.0219
-14 5 20 0.8645 0.0214
-14 5 21 -3.4097 -0.0528
-14 5 22 -0.9079 0.0665
-14 5 23 1.5556 0.0595
-14 5 24 1.0488 -0.0169
-14 6 -13 -1.4199 0.0445
-14 6 -12 5.4573 0.0094
-14 6 -11 8.2136 -0.0117
-14 6 -10 -3.4237 0.0280
-14 6 -9 -8.0674 -0.0041
-14 6 -8 -2.2713 -0.0199
-14 6 -7 1.4005 -0.0209
-14 6 -6 5.4203 -0.0120
-14 6 -5 4.8758 -0.0096
-14 6 -4 -2.5166 -0.0011
-14 6 -3 -3.7383 0.0284
-14 6 -2 -4.5147 0.0208
-14 6 -1 -4.4166 0.0111
-14 6 0 10.6914 -0.0066
-14 6 1 11.6653 -0.0046
-14 6 2 -11.4348 -0.0046
-14 6 3 -11.3339 -0.0105
-14 6 4 6.3674 0.0040
-14 6 5 4.6656 -0.0276
-14 6 6 -0.7256 -0.0006
-14 6 7 2.2570 0.0118
-14 6 8 -0.1897 -0.0138
-14 6 9 -4.7453 0.0365
-14 6 10 -2.6107 0.0026
-14 6 11 1.9145 -0.0035
-14 6 12 4.6500 0.0311
-14 6 13 3.3106 -0.0230
-14 6 14 -4.5099 -0.0101
-14 6 15 -6.1847 -0.0152
-14 6 16 3.3092 -0.0290
-14 6 17 4.7788 0.0235
-14 6 18 -1.5753 -0.0067
-14 6 19 -1.7129 -0.0139
-14 6 20 0.2238 0.0476
-14 6 21 0.0177 0.0205
-14 6 22 -0.4790 -0.0170
-14 6 23 0.1465 0.0095
-14 6 24 1.2625 -0.0151
-14 7 -13 -3.6208 -0.0143
-14 7 -12 2.2963 0.0103
-14 7 -11 10.3085 0.0153
-14 7 -10 0.9734 0.0083
-14 7 -9 -9.1275 -0.0122
-14 7 -8 -5.4331 -0.0097
-14 7 -7 1.0050 -0.0169
-14 7 -6 6.6289 -0.0099
-14 7 -5 5.9744 -0.0003
-14 7 -4 -3.4285 0.0187
-14 7 -3 -3.8115 0.0191
-14 7 -2 -1.3245 0.0083
-14 7 -1 -5.7151 0.0130
-14 7 0 3.4164 -0.0120
-14 7 1 12.5060 -0.0063
-14 7 2 -0.6359 -0.0151
-14 7 3 -10.4799 -0.0307
-14 7 4 -4.3534 0.0028
-14 7 5 3.1038 0.0074
-14 7 6 6.0146 0.0241
-14 7 7 3.2169 0.0068
-14 7 8 -2.9659 -0.0116
-14 7 9 -4.8391 0.0331
-14 7 10 -0.1401 -0.0034
-14 7 11 1.3219 -0.0241
-14 7 12 -0.1886 0.0045
-14 7 13 3.8873 -0.0247
-14 7 14 1.9730 0.0004
-14 7 15 -5.6004 0.0229
-14 7 16 -2.6602 -0.0309
-14 7 17 3.1660 0.0010
-14 7 18 2.7500 0.0392
-14 7 19 -0.6167 -0.0163
-14 7 20 -2.7392 0.0143
-14 7 21 0.0269 0.0363
-14 7 22 1.7545 -0.0485
-14 8 -13 -1.6753 -0.0078
-14 8 -12 2.2456 -0.0163
-14 8 -11 6.9362 0.0114
-14 8 -10 1.3351 0.0055
-14 8 -9 -6.6502 -0.0139
-14 8 -8 -4.2449 0.0113
-14 8 -7 0.1761 -0.0045
-14 8 -6 4.6527 -0.0172
-14 8 -5 6.1863 0.0161
-14 8 -4 -2.6335 0.0195
-14 8 -3 -4.8862 -0.0164
-14 8 -2 0.4168 0.0080
-14 8 -1 -2.8228 0.0255
-14 8 0 -1.3829 -0.0245
-14 8 1 7.8358 -0.0191
-14 8 2 5.7095 -0.0007
-14 8 3 -4.8438 -0.0134
-14 8 4 -8.2801 0.0046
-14 8 5 -2.6350 0.0206
-14 8 6 4.7769 0.0053
-14 8 7 8.2641 0.0008
-14 8 8 1.9314 0.0162
-14 8 9 -8.5778 0.0006
-14 8 10 -5.4309 -0.0159
-14 8 11 4.3590 -0.0102
-14 8 12 3.6552 -0.0067
-14 8 13 -0.1767 -0.0058
-14 8 14 0.3016 -0.0096
-14 8 15 0.0110 0.0185
-14 8 16 -3.0003 0.0097
-14 8 17 -2.2808 -0.0144
-14 8 18 3.4480 0.0406
-14 8 19 2.8679 0.0016
-14 8 20 -2.5106 -0.0450
-14 8 21 -1.4789 0.0386
-14 9 -13 -0.3504 0.0031
-14 9 -12 1.8264 -0.0270
-14 9 -11 5.0138 -0.0043
-14 9 -10 0.5552 0.0197
-14 9 -9 -6.0362 -0.0035
-14 9 -8 -1.2775 -0.0004
-14 9 -7 1.7531 0.0090
-14 9 -6 0.6302 0.0024
-14 9 -5 3.5241 0.0012
-14 9 -4 0.3509 -0.0003
-14 9 -3 -3.8198 0.0013
-14 9 -2 -0.2274 -0.0065
-14 9 -1 -1.0620 -0.0175
-14 9 0 -2.4357 0.0076
-14 9 1 5.0440 0.0078
-14 9 2 5.9564 -0.0030
-14 9 3 -3.1951 0.0076
-14 9 4 -5.7442 -0.0054
-14 9 5 -2.6416 -0.0055
-14 9 6 0.1932 -0.0032
-14 9 7 6.4217 0.0219
-14 9 8 6.7610 0.0185
-14 9 9 -4.7406 -0.0380
-14 9 10 -10.2295 0.0066
-14 9 11 0.0684 0.0036
-14 9 12 8.5917 -0.0309
-14 9 13 2.7850 0.0418
-14 9 14 -3.6808 -0.0116
-14 9 15 -2.1927 -0.0477
-14 9 16 -0.6251 0.0380
-14 9 17 0.3641 0.0235
-14 9 18 1.5536 0.0262
-14 9 19 0.4600 0.0054
-14 10 -13 -1.3819 -0.0028
-14 10 -12 0.2305 0.0123
-14 10 -11 4.9897 -0.0135
-14 10 -10 0.6532 0.0074
-14 10 -9 -6.1549 0.0179
-14 10 -8 -0.3675 0.0046
-14 10 -7 3.3988 -0.0102
-14 10 -6 -0.8271 0.0022
-14 10 -5 0.7738 0.0061
-14 10 -4 1.2687 -0.0165
-14 10 -3 -2.3306 0.0032
-14 10 -2 0.5434 -0.0108
-14 10 -1 0.0277 -0.0123
-14 10 0 -3.9523 0.0391
-14 10 1 2.8554 -0.0027
-14 10 2 6.1556 -0.0088
-14 10 3 -2.3257 0.0076
-14 10 4 -5.2645 -0.0252
-14 10 5 -0.8278 0.0160
-14 10 6 2.1593 0.0068
-14 10 7 1.9120 -0.0092
-14 10 8 1.3400 0.0084
-14 10 9 0.8934 -0.0202
-14 10 10 -3.8161 0.0164
-14 10 11 -4.2943 -0.0050
-14 10 12 3.8264 -0.0188
-14 10 13 5.2345 0.0704
-14 10 14 -1.3927 -0.0297
-14 10 15 -4.2410 -0.1093
-14 10 16 -0.8089 0.0535
-14 11 -10 0.8167 0.0203
-14 11 -9 -4.4667 0.0019
-14 11 -8 -0.5584 -0.0058
-14 11 -7 3.1290 0.0098
-14 11 -6 -1.1680 0.0115
-14 11 -5 -0.2280 -0.0506
-14 11 -4 2.1858 -0.0359
-14 11 -3 -1.9213 0.0714
-14 11 -2 -0.4951 0.0185
-14 11 -1 1.9521 -0.0244
-14 11 0 -2.4263 0.0126
-14 11 1 -1.4225 -0.0215
-14 11 2 3.6139 0.0087
-14 11 3 2.3470 -0.0042
-14 11 4 -2.8688 -0.0320
-14 11 5 -3.5359 0.0468
-14 11 6 2.0739 0.0093
-14 11 7 2.3861 -0.0392
-14 11 8 -1.6550 0.0017
-14 11 9 0.4311 0.0041
-14 11 10 1.0307 0.0130
-14 11 11 -1.8652 0.0185
-14 11 12 -0.6982 0.0019
-14 12 -3 -3.1942 0.1037
-14 12 -2 -1.2386 -0.0057
-14 12 -1 3.4729 -0.0265
-14 12 1 -3.3539 -0.0296
-14 12 2 1.2981 -0.0089
-14 12 3 3.7879 -0.0143
-14 12 4 -0.6698 -0.0000
-14 12 5 -3.7622 0.0521
-13 0 -11 -5.0702 0.0260
-13 0 -9 -9.9986 -0.0189
-13 0 -7 24.0682 0.0612
-13 0 -5 -26.4462 0.0249
-13 0 -3 15.4265 -0.0683
-13 0 -1 0.0722 -0.0366
-13 0 1 -9.4586 0.0879
-13 0 3 9.2875 -0.0608
-13 0 5 -2.9653 0.0512
-13 0 7 -4.2963 0.0085
-13 0 9 8.4856 -0.0683
-13 0 11 -8.0851 0.0068
-13 0 13 4.7496 0.0321
-13 0 15 -1.6213 0.0602
-13 0 17 0.6373 -0.1243
-13 0 19 -2.1056 0.0795
-13 0 21 5.1283 -0.0067
-13 0 23 -7.1401 -0.0396
-13 0 25 5.7188 0.0283
-13 0 27 -2.1205 0.0043
-13 0 29 -0.0493 0.0220
-13 1 -12 -0.5799 -0.0406
-13 1 -11 -6.4961 -0.0720
-13 1 -10 0.5193 0.0257
-13 1 -9 -7.1617 0.1063
-13 1 -8 -3.4667 0.0337
-13 1 -7 19.2077 0.0354
-13 1 -6 7.2801 -0.0120
-13 1 -5 -20.1132 -0.0654
-13 1 -4 -8.9993 -0.0177
-13 1 -3 9.7628 -0.0074
-13 1 -2 7.6497 -0.0312
-13 1 -1 3.0320 -0.0325
-13 1 0 -4.2306 0.0634
-13 1 1 -10.0946 0.0633
-13 1 2 0.2317 -0.0217
-13 1 3 10.2913 -0.0069
-13 1 4 2.8190 -0.0368
-13 1 5 -7.1310 -0.0179
-13 1 6 -3.4053 0.0527
-13 1 7 3.9395 0.0613
-13 1 8 1.0408 -0.0091
-13 1 9 -2.2222 -0.0967
-13 1 10 2.8136 -0.0308
-13 1 11 2.1507 -0.0170
-13 1 12 -5.6300 0.0152
-13 1 13 -3.0949 0.1002
-13 1 14 5.9874 0.0016
-13 1 15 4.0627 -0.0080
-13 1 16 -4.8141 -0.0152
-13 1 17 -4.0419 -0.0438
-13 1 18 4.1593 0.0542
-13 1 19 2.3165 0.0044
-13 1 20 -4.6880 -0.0253
-13 1 21 0.6841 -0.0073
-13 1 22 5.0152 -0.0585
-13 1 23 -2.9358 0.0025
-13 1 24 -3.7224 0.0234
-13 1 25 2.6334 0.0092
-13 1 26 1.1916 0.0574
-13 1 27 -0.6025 0.0194
-13 1 28 0.9049 0.0191
-13 1 29 -0.6917 0.0409
-13 1 30 -1.3431 -0.1315
-13 2 -12 6.0920 0.0155
-13 2 -11 -7.4528 -0.0196
-13 2 -10 -3.9447 0.0555
-13 2 -9 -2.3144 0.0368
-13 2 -8 -2.5029 -0.0275
-13 2 -7 8.7954 0.0333
-13 2 -6 8.6816 -0.0162
-13 2 -5 -6.2018 -0.0440
-13 2 -4 -9.7110 -0.0214
-13 2 -3 -1.7124 -0.0279
-13 2 -2 4.7146 -0.0001
-13 2 -1 6.7055 0.0244
-13 2 0 2.8035 0.0422
-13 2 1 -5.9346 0.0082
-13 2 2 -8.9487 0.0138
-13 2 3 3.4925 0.0036
-13 2 4 12.0340 -0.0381
-13 2 5 -3.9834 0.0019
-13 2 6 -11.6841 -0.0164
-13 2 7 7.5564 0.0147
-13 2 8 8.5370 0.0208
-13 2 9 -10.6046 -0.0424
-13 2 10 -4.9290 0.0048
-13 2 11 10.1091 -0.0285
-13 2 12 3.2094 -0.0039
-13 2 13 -7.0598 0.0673
-13 2 14 -3.4700 0.0069
-13 2 15 4.8028 0.0276
-13 2 16 4.1230 0.0064
-13 2 17 -4.4704 -0.0512
-13 2 18 -3.5061 -0.0156
-13 2 19 4.1997 -0.0198
-13 2 20 0.7972 -0.0105
-13 2 21 -2.6326 0.0128
-13 2 22 2.7120 -0.0167
-13 2 23 0.6887 -0.0014
-13 2 24 -3.9694 0.0491
-13 2 25 0.2481 0.0322
-13 2 26 1.8425 0.0362
-13 2 27 -0.0424 0.0158
-13 2 28 0.9953 -0.0558
-13 2 29 -0.4495 -0.0461
-13 2 30 -1.6726 -0.0956
-13 3 -12 10.2371 0.0645
-13 3 -11 -2.0136 0.0150
-13 3 -10 -5.0903 -0.0040
-13 3 -9 -3.9834 -0.0270
-13 3 -8 -3.8231 -0.0068
-13 3 -7 4.1716 -0.0061
-13 3 -6 10.1559 -0.0165
-13 3 -5 2.3876 0.0053
-13 3 -4 -8.8631 -0.0427
-13 3 -3 -8.1050 -0.0053
-13 3 -2 0.8585 0.0379
-13 3 -1 5.2364 0.0192
-13 3 0 7.5106 0.0252
-13 3 1 4.9636 0.0027
-13 3 2 -11.4057 0.0091
-13 3 3 -13.6664 -0.0254
-13 3 4 11.2246 -0.0226
-13 3 5 14.0110 0.0167
-13 3 6 -9.1617 -0.0416
-13 3 7 -7.4346 -0.0090
-13 3 8 6.8751 0.0291
-13 3 9 1.1468 0.0018
-13 3 10 -6.2093 0.0102
-13 3 11 -0.5693 0.0035
-13 3 12 7.4424 0.0020
-13 3 13 4.3592 0.0023
-13 3 14 -8.2792 0.0190
-13 3 15 -6.8709 0.0146
-13 3 16 7.5095 -0.0183
-13 3 17 5.0744 -0.0287
-13 3 18 -6.1186 -0.0282
-13 3 19 -1.4034 -0.0097
-13 3 20 3.8635 -0.0096
-13 3 21 -0.4931 0.0309
-13 3 22 -0.0827 0.0280
-13 3 23 0.2799 -0.0024
-13 3 24 -2.7499 0.0470
-13 3 25 0.1020 0.0020
-13 3 26 2.0589 0.0188
-13 3 27 0.2302 -0.0019
-13 3 28 0.2078 -0.1477
-13 3 29 -0.6419 -0.0475
-13 4 -12 6.5162 0.0119
-13 4 -11 2.8979 -0.0050
-13 4 -10 -0.9162 0.0013
-13 4 -9 -5.6040 -0.0336
-13 4 -8 -6.8199 -0.0211
-13 4 -7 1.5716 -0.0319
-13 4 -6 10.4891 -0.0090
-13 4 -5 7.2975 0.0103
-13 4 -4 -7.1179 0.0035
-13 4 -3 -12.5330 0.0440
-13 4 -2 0.2104 0.0144
-13 4 -1 7.1269 0.0046
-13 4 0 3.4577 0.0127
-13 4 1 6.4188 -0.0143
-13 4 2 -1.3264 -0.0083
-13 4 3 -17.6868 -0.0336
-13 4 4 -3.1423 -0.0231
-13 4 5 18.9678 0.0128
-13 4 6 5.9692 0.0063
-13 4 7 -12.3222 0.0011
-13 4 8 -6.0830 0.0089
-13 4 9 5.5324 0.0118
-13 4 10 4.2202 0.0074
-13 4 11 -3.9290 0.0327
-13 4 12 -2.3966 -0.0047
-13 4 13 6.8078 -0.0263
-13 4 14 2.6677 -0.0027
-13 4 15 -9.2799 -0.0449
-13 4 16 -3.9399 0.0038
-13 4 17 7.3680 0.0208
-13 4 18 3.3350 -0.0099
-13 4 19 -2.3538 0.0145
-13 4 20 -1.3886 -0.0131
-13 4 21 -1.1856 0.0297
-13 4 22 1.0895 0.0236
-13 4 23 1.4471 -0.0040
-13 4 24 -2.3373 0.0159
-13 4 25 -0.5142 -0.0467
-13 4 26 2.5780 0.0127
-13 4 27 0.0689 -0.0097
-13 4 28 -1.5168 -0.0960
-13 4 29 0.2204 0.0253
-13 5 -12 2.9224 0.0149
-13 5 -11 0.6397 -0.0014
-13 5 -10 2.0411 -0.0254
-13 5 -9 -0.0394 -0.0394
-13 5 -8 -6.1834 -0.0134
-13 5 -7 -5.2588 -0.0250
-13 5 -6 4.8069 -0.0023
-13 5 -5 12.9083 0.0437
-13 5 -4 1.1055 0.0326
-13 5 -3 -16.4249 0.0097
-13 5 -2 -5.3673 0.0219
-13 5 -1 11.3018 0.0074
-13 5 0 2.8906 -0.0407
-13 5 1 -0.8019 -0.0241
-13 5 2 4.8598 -0.0160
-13 5 3 -6.5551 -0.0164
-13 5 4 -11.4776 0.0090
-13 5 5 5.8214 0.0054
-13 5 6 12.2766 0.0166
-13 5 7 0.1658 0.0162
-13 5 8 -8.3390 0.0188
-13 5 9 -5.1985 0.0083
-13 5 10 4.4564 -0.0030
-13 5 11 5.6243 0.0063
-13 5 12 -4.1896 -0.0431
-13 5 13 -2.2936 -0.0153
-13 5 14 6.6954 0.0009
-13 5 15 -0.7871 -0.0291
-13 5 16 -7.9968 0.0239
-13 5 17 0.1464 0.0064
-13 5 18 5.6943 0.0268
-13 5 19 3.4663 0.0400
-13 5 20 -1.7215 -0.0168
-13 5 21 -6.1157 0.0043
-13 5 22 -0.5005 -0.0275
-13 5 23 5.4919 -0.0178
-13 5 24 0.2548 -0.0020
-13 5 25 -2.8656 -0.0315
-13 5 26 0.6875 0.0284
-13 5 27 0.5822 0.0212
-13 5 28 -0.9945 -0.0069
-13 6 -12 2.7544 -0.0104
-13 6 -11 -0.2705 -0.0228
-13 6 -10 1.3980 -0.0128
-13 6 -9 2.1946 -0.0299
-13 6 -8 -2.0277 -0.0024
-13 6 -7 -6.3821 0.0196
-13 6 -6 -3.8942 0.0049
-13 6 -5 11.0710 0.0244
-13 6 -4 12.4488 0.0261
-13 6 -3 -11.7293 0.0053
-13 6 -2 -15.8362 0.0056
-13 6 -1 6.6394 -0.0309
-13 6 0 9.8267 -0.0293
-13 6 1 -0.1135 -0.0047
-13 6 2 1.2203 -0.0225
-13 6 3 -2.2685 0.0165
-13 6 4 -7.9289 0.0104
-13 6 5 -0.4739 -0.0078
-13 6 6 5.3697 0.0392
-13 6 7 4.8646 0.0217
-13 6 8 2.3655 0.0065
-13 6 9 -6.8350 -0.0053
-13 6 10 -7.4544 -0.0241
-13 6 11 5.0084 -0.0253
-13 6 12 6.3169 -0.0289
-13 6 13 -1.7311 0.0042
-13 6 14 -1.7837 -0.0026
-13 6 15 0.4732 0.0192
-13 6 16 -0.9611 0.0354
-13 6 17 -1.8537 -0.0137
-13 6 18 -0.2207 0.0275
-13 6 19 3.7579 0.0261
-13 6 20 2.8732 -0.0208
-13 6 21 -4.5854 -0.0225
-13 6 22 -3.7416 -0.0353
-13 6 23 4.0451 -0.0303
-13 6 24 2.6731 -0.0137
-13 6 25 -2.2777 0.0502
-13 6 27 0.3527 -0.0016
-13 7 -12 0.0112 -0.0241
-13 7 -11 -0.6167 -0.0456
-13 7 -10 3.4570 0.0106
-13 7 -9 0.8404 -0.0032
-13 7 -8 -2.7291 0.0009
-13 7 -7 -1.5930 0.0343
-13 7 -6 -3.8766 0.0086
-13 7 -5 2.8387 0.0029
-13 7 -4 12.4592 0.0049
-13 7 -3 -2.1648 -0.0123
-13 7 -2 -15.7364 -0.0101
-13 7 -1 -1.5352 -0.0136
-13 7 0 9.1569 0.0006
-13 7 1 5.4850 -0.0119
-13 7 2 2.4774 -0.0166
-13 7 3 -6.2087 0.0305
-13 7 4 -8.4822 0.0073
-13 7 5 3.8517 0.0080
-13 7 6 4.5595 0.0271
-13 7 7 -1.7826 -0.0123
-13 7 8 3.2599 0.0005
-13 7 9 2.5629 -0.0081
-13 7 10 -7.3941 -0.0300
-13 7 11 -5.0095 -0.0083
-13 7 12 5.6699 -0.0070
-13 7 13 5.6676 -0.0038
-13 7 14 -0.5495 0.0116
-13 7 15 -3.4588 0.0308
-13 7 16 -3.0846 0.0189
-13 7 17 1.1452 0.0011
-13 7 18 1.6191 0.0035
-13 7 19 -0.9638 -0.0001
-13 7 20 2.5803 -0.0138
-13 7 21 1.5740 -0.0444
-13 7 22 -4.1753 -0.0084
-13 7 23 -1.1493 -0.0110
-13 7 24 2.6846 -0.0323
-13 7 25 0.2912 0.0856
-13 8 -12 -1.1459 -0.0041
-13 8 -11 -2.3133 -0.0266
-13 8 -10 3.9994 0.0063
-13 8 -9 -0.2058 -0.0002
-13 8 -8 -4.2203 0.0044
-13 8 -7 3.0812 0.0259
-13 8 -6 -0.1940 -0.0015
-13 8 -5 -4.4179 0.0021
-13 8 -4 6.5907 -0.0079
-13 8 -3 3.7360 -0.0209
-13 8 -2 -8.7534 0.0110
-13 8 -1 -2.9305 -0.0110
-13 8 0 2.8778 -0.0088
-13 8 1 3.1933 0.0125
-13 8 2 6.5042 -0.0030
-13 8 3 -2.7349 0.0134
-13 8 4 -10.6544 0.0118
-13 8 5 0.5928 0.0067
-13 8 6 7.2670 -0.0041
-13 8 7 0.3576 -0.0211
-13 8 8 -1.8677 0.0059
-13 8 9 1.8323 -0.0064
-13 8 10 -0.4442 -0.0162
-13 8 11 -4.0119 0.0160
-13 8 12 -1.2930 0.0000
-13 8 13 2.8960 -0.0163
-13 8 14 5.6657 0.0123
-13 8 15 -0.3818 0.0106
-13 8 16 -8.6517 0.0101
-13 8 17 -0.1343 0.0331
-13 8 18 6.1311 -0.0235
-13 8 19 -1.1269 -0.0167
-13 8 20 -0.4204 0.0317
-13 8 21 2.0004 -0.0778
-13 8 22 -1.9933 -0.0506
-13 8 23 -1.6837 0.0582
-13 8 24 0.2122 -0.0010
-13 9 -12 1.8062 -0.0047
-13 9 -11 -4.2413 -0.0152
-13 9 -10 0.7856 0.0082
-13 9 -9 0.7536 -0.0114
-13 9 -8 -3.7733 0.0151
-13 9 -7 3.3822 0.0174
-13 9 -6 2.3339 -0.0292
-13 9 -5 -5.5674 0.0083
-13 9 -4 2.3985 0.0086
-13 9 -3 4.0062 -0.0120
-13 9 -2 -4.3096 0.0028
-13 9 -1 -0.6627 -0.0147
-13 9 0 0.6213 0.0091
-13 9 1 -1.5589 0.0109
-13 9 2 4.6519 -0.0043
-13 9 3 3.2204 0.0152
-13 9 4 -6.2262 -0.0096
-13 9 5 -5.5573 -0.0047
-13 9 6 3.4687 0.0064
-13 9 7 6.3713 -0.0184
-13 9 8 0.4073 0.0010
-13 9 9 -4.2540 0.0150
-13 9 10 -2.4435 -0.0067
-13 9 11 2.5994 -0.0005
-13 9 12 1.6660 0.0086
-13 9 13 -3.7263 -0.0196
-13 9 14 0.9074 0.0016
-13 9 15 4.5923 0.0098
-13 9 16 -2.5433 -0.0094
-13 9 17 -2.9620 0.0638
-13 9 18 1.2612 0.0071
-13 9 19 1.1333 -0.0728
-13 9 20 1.3425 0.0108
-13 9 21 -0.7474 -0.0625
-13 9 22 -2.0285 -0.0502
-13 10 -12 4.8289 -0.0216
-13 10 -11 -1.4988 -0.0047
-13 10 -10 -1.2056 0.0218
-13 10 -9 -1.3644 -0.0057
-13 10 -8 -4.4548 0.0032
-13 10 -7 4.6719 -0.0072
-13 10 -6 5.4009 0.0003
-13 10 -5 -6.0760 0.0061
-13 10 -4 -1.1683 -0.0285
-13 10 -3 4.8474 0.0112
-13 10 -2 -2.4718 0.0221
-13 10 -1 -2.3799 0.0013
-13 10 0 2.1036 0.0039
-13 10 1 0.3014 -0.0243
-13 10 2 0.0685 0.0040
-13 10 3 1.1317 0.0126
-13 10 4 -0.6937 -0.0117
-13 10 5 -2.0188 0.0039
-13 10 6 -1.1360 -0.0105
-13 10 7 1.5025 -0.0030
-13 10 8 4.0710 0.0182
-13 10 9 0.2655 0.0189
-13 10 10 -5.7773 -0.0087
-13 10 11 -0.7497 -0.0275
-13 10 12 5.1287 0.0127
-13 10 13 -1.1306 -0.0172
-13 10 14 -3.6855 -0.0173
-13 10 15 2.5490 0.0310
-13 10 16 3.1936 0.0228
-13 10 17 -1.4121 0.0694
-13 10 18 -2.9953 -0.0351
-13 10 19 -0.2739 -0.1451
-13 10 20 2.1434 0.0274
-13 11 -12 5.4429 -0.0148
-13 11 -11 1.9244 0.0149
-13 11 -10 -1.0347 -0.0007
-13 11 -9 -3.8914 0.0069
-13 11 -8 -4.7301 0.0181
-13 11 -7 4.9552 -0.0283
-13 11 -6 6.8326 -0.0069
-13 11 -5 -4.3035 -0.0075
-13 11 -4 -4.1059 -0.0026
-13 11 -3 2.8718 0.0338
-13 11 -2 0.4151 -0.0095
-13 11 -1 -1.3536 0.0055
-13 11 0 0.2525 0.0135
-13 11 1 -0.2958 -0.0150
-13 11 2 1.7689 -0.0025
-13 11 3 1.4376 -0.0327
-13 11 4 -3.1181 0.0036
-13 11 5 -0.8897 0.0216
-13 11 6 1.7529 -0.0094
-13 11 7 -1.4206 0.0289
-13 11 8 0.9359 -0.0081
-13 11 9 3.8899 -0.0036
-13 11 10 -2.0043 0.0421
-13 11 11 -4.4565 -0.0277
-13 11 12 0.8183 -0.0666
-13 11 13 2.6166 -0.0371
-13 11 14 0.1826 0.0513
-13 11 15 -0.3526 0.0902
-13 11 16 0.3784 0.0183
-13 11 17 0.0413 -0.0217
-13 12 -11 3.2255 0.0152
-13 12 -10 1.6208 0.0382
-13 12 -9 -4.5465 0.0004
-13 12 -8 -5.1914 -0.0364
-13 12 -7 3.4494 -0.0183
-13 12 -6 7.0877 0.0269
-13 12 -5 -1.3785 -0.0081
-13 12 -4 -6.0412 -0.0003
-13 12 -3 0.2057 0.0123
-13 12 -2 3.4697 -0.0120
-13 12 -1 0.3654 0.0289
-13 12 0 -2.4959 0.0090
-13 12 1 -1.6786 -0.0199
-13 12 2 4.0198 -0.0189
-13 12 3 3.4581 -0.0312
-13 12 4 -5.2772 0.0120
-13 12 5 -3.8859 0.0058
-13 12 6 3.8176 0.0245
-13 12 7 2.1920 0.0550
-13 12 8 -1.1878 -0.0420
-13 12 9 0.3210 -0.0248
-13 12 10 0.4715 0.0690
-13 12 11 -1.8810 -0.0362
-13 12 12 -1.5958 -0.1487
-13 12 13 1.7324 0.0112
-13 13 -6 2.5366 0.0831
-13 13 -5 1.5950 -0.0171
-13 13 -4 -2.2656 -0.0428
-13 13 -3 -1.6699 0.0275
-13 13 -2 0.7276 0.0292
-13 13 -1 0.8486 -0.0107
-13 13 0 0.4334 -0.0176
-13 13 1 -1.1582 0.0062
-13 13 2 0.1111 -0.0164
-13 13 3 2.6356 -0.0210
-13 13 4 -1.1809 -0.0016
-13 13 5 -3.6059 0.0115
-12 0 -10 -34.3658 -0.0631
-12 0 -8 24.3040 -0.1245
-12 0 -6 -2.8699 0.1669
-12 0 -4 -11.8037 -0.1861
-12 0 -2 10.7597 0.0867
-12 0 0 -0.2620 0.1238
-12 0 2 -7.8068 -0.1446
-12 0 4 7.7732 0.0424
-12 0 6 -2.6688 -0.0603
-12 0 8 -1.5822 0.0561
-12 0 10 1.6563 0.0407
-12 0 12 2.2002 -0.0341
-12 0 14 -7.4043 -0.0331
-12 0 16 10.9914 0.0173
-12 0 18 -11.7884 0.0010
-12 0 20 10.2053 0.0157
-12 0 22 -6.4925 -0.0091
-12 0 24 1.6724 0.0102
-12 0 26 1.3409 -0.0080
-12 0 28 -1.1509 -0.0415
-12 0 30 0.2074 0.0616
-12 0 32 -0.5125 -0.0228
-12 1 -11 13.9492 -0.0509
-12 1 -10 -26.8783 0.0070
-12 1 -9 -14.1666 -0.0159
-12 1 -8 17.1158 -0.0852
-12 1 -7 7.8871 0.0142
-12 1 -6 2.2256 -0.0354
-12 1 -5 0.3576 0.0016
-12 1 -4 -14.5771 0.0534
-12 1 -3 -2.9295 0.0182
-12 1 -2 12.0740 0.0136
-12 1 -1 -2.5794 -0.0036
-12 1 0 -2.1172 0.0337
-12 1 1 9.9842 0.0026
-12 1 2 -2.9465 -0.0206
-12 1 3 -11.7062 -0.0438
-12 1 4 -0.8614 -0.0513
-12 1 5 6.6159 0.0174
-12 1 6 7.9497 -0.0153
-12 1 7 0.6121 0.0586
-12 1 8 -11.6664 0.0496
-12 1 9 -4.5855 -0.0456
-12 1 10 10.0058 0.0281
-12 1 11 2.6385 -0.0171
-12 1 12 -4.9320 0.0066
-12 1 13 3.5963 -0.0040
-12 1 14 -0.0756 -0.0730
-12 1 15 -9.2714 0.0529
-12 1 16 2.6151 0.0114
-12 1 17 10.7216 -0.0095
-12 1 18 -3.0689 0.0287
-12 1 19 -8.3347 -0.0479
-12 1 20 2.6939 -0.0260
-12 1 21 4.6500 0.0154
-12 1 22 -1.2699 0.0626
-12 1 23 -1.6589 0.0133
-12 1 24 -0.9829 -0.0259
-12 1 25 0.2250 0.0163
-12 1 26 1.9538 -0.0465
-12 1 27 -0.0056 0.0002
-12 1 28 -1.0165 0.0147
-12 1 29 -0.1127 -0.0327
-12 1 30 0.3448 -0.0021
-12 1 31 0.5117 -0.0315
-12 1 32 -0.7933 0.0501
-12 2 -11 17.6916 -0.0351
-12 2 -10 -11.9596 -0.0268
-12 2 -9 -19.7513 -0.0805
-12 2 -8 3.1412 -0.0004
-12 2 -7 9.7588 -0.0144
-12 2 -6 10.7022 0.0000
-12 2 -5 4.7524 0.0958
-12 2 -4 -16.5064 0.0178
-12 2 -3 -11.7990 0.0241
-12 2 -2 9.5105 -0.0109
-12 2 -1 6.5917 -0.0465
-12 2 0 0.9193 -0.0078
-12 2 1 3.6156 -0.0320
-12 2 2 -2.5050 0.0275
-12 2 3 -7.5481 -0.0054
-12 2 4 -5.7010 -0.0108
-12 2 5 1.0997 0.0159
-12 2 6 14.4017 -0.0303
-12 2 7 10.3262 0.0437
-12 2 8 -16.1181 0.0095
-12 2 9 -17.9949 0.0112
-12 2 10 11.1805 0.0205
-12 2 11 16.7899 -0.0619
-12 2 12 -4.6705 0.0190
-12 2 13 -8.4317 -0.0181
-12 2 14 1.5920 -0.0266
-12 2 15 -0.4164 0.0430
-12 2 16 -2.8243 -0.0080
-12 2 17 4.3340 0.0118
-12 2 18 4.5281 -0.0119
-12 2 19 -3.5301 0.0007
-12 2 20 -3.6319 0.0029
-12 2 21 1.3622 -0.0219
-12 2 22 1.7084 0.0521
-12 2 23 0.2478 -0.0158
-12 2 24 -0.8713 -0.0102
-12 2 25 -0.9880 0.0332
-12 2 26 0.3527 -0.0341
-12 2 27 0.5517 -0.0061
-12 2 28 0.3561 -0.0308
-12 2 29 0.5974 -0.0234
-12 2 30 -0.1476 0.0207
-12 2 31 -0.9662 0.0111
-12 2 32 -0.6509 0.0756
-12 3 -11 15.5493 -0.0118
-12 3 -10 -4.3489 -0.0502
-12 3 -9 -18.6701 -0.0413
-12 3 -8 -2.6355 0.0053
-12 3 -7 9.0815 0.0033
-12 3 -6 10.3617 0.0908
-12 3 -5 5.5665 0.0223
-12 3 -4 -9.4956 -0.0259
-12 3 -3 -13.8869 0.0380
-12 3 -2 -1.0804 -0.0503
-12 3 -1 10.7099 -0.0120
-12 3 0 12.0354 -0.0054
-12 3 1 -1.4085 -0.0516
-12 3 2 -13.6534 0.0281
-12 3 3 -3.5428 0.0147
-12 3 4 6.7350 0.0191
-12 3 5 -1.1445 0.0017
-12 3 6 -0.6357 -0.0107
-12 3 7 11.1874 0.0146
-12 3 8 1.7411 -0.0152
-12 3 9 -18.4147 0.0356
-12 3 10 -7.5941 0.0016
-12 3 11 18.4460 -0.0325
-12 3 12 11.4136 -0.0063
-12 3 13 -12.6546 -0.0303
-12 3 14 -9.0965 0.0185
-12 3 15 5.7680 -0.0040
-12 3 16 2.6404 0.0080
-12 3 17 -1.9734 0.0348
-12 3 18 1.8723 -0.0252
-12 3 19 1.4558 0.0254
-12 3 20 -1.0375 0.0034
-12 3 21 -1.5356 -0.0281
-12 3 22 -2.0481 0.0079
-12 3 23 1.1098 -0.0097
-12 3 24 2.9111 0.0036
-12 3 25 -0.8025 -0.0031
-12 3 26 -1.6436 0.0097
-12 3 27 -0.0214 -0.0125
-12 3 28 0.6822 -0.0460
-12 3 29 1.8483 0.0302
-12 3 30 -0.4132 0.0308
-12 3 31 -2.6480 -0.0053
-12 4 -11 10.2271 0.0033
-12 4 -10 0.2382 -0.0134
-12 4 -9 -12.1068 0.0100
-12 4 -8 -4.1043 0.0144
-12 4 -7 6.4362 0.0175
-12 4 -6 7.1135 0.0192
-12 4 -5 1.5883 -0.0001
-12 4 -4 -4.0699 0.0452
-12 4 -3 -4.5758 -0.0195
-12 4 -2 -4.1582 -0.0605
-12 4 -1 0.0914 0.0086
-12 4 0 11.2652 -0.0271
-12 4 1 6.9683 0.0047
-12 4 2 -11.9789 0.0216
-12 4 3 -9.6700 -0.0237
-12 4 4 7.8467 0.0295
-12 4 5 6.2860 0.0290
-12 4 6 -5.8178 0.0004
-12 4 7 -1.2987 -0.0025
-12 4 8 9.6443 -0.0033
-12 4 9 -0.4862 -0.0179
-12 4 10 -14.7866 -0.0131
-12 4 11 -1.2833 0.0227
-12 4 12 14.4429 -0.0312
-12 4 13 3.8681 -0.0164
-12 4 14 -7.8611 0.0186
-12 4 15 -4.9393 -0.0161
-12 4 16 0.0993 0.0329
-12 4 17 4.0479 0.0315
-12 4 18 3.5659 0.0110
-12 4 19 -2.4950 -0.0038
-12 4 20 -1.6356 -0.0306
-12 4 21 1.8220 -0.0085
-12 4 22 -2.5868 -0.0298
-12 4 23 -1.8743 0.0026
-12 4 24 4.2429 0.0161
-12 4 25 1.6246 -0.0165
-12 4 26 -2.5762 0.0249
-12 4 27 -1.3620 0.0283
-12 4 28 0.9387 -0.0038
-12 4 29 1.7173 -0.0334
-12 4 30 -0.9904 0.0127
-12 4 31 -1.7887 0.0218
-12 5 -11 2.3910 -0.0196
-12 5 -10 6.6238 0.0203
-12 5 -9 -2.1643 0.0285
-12 5 -8 -6.1225 0.0070
-12 5 -7 -0.5174 0.0213
-12 5 -6 5.7380 0.0183
-12 5 -5 2.1617 0.0026
-12 5 -4 -3.7418 -0.0208
-12 5 -3 1.2003 -0.0262
-12 5 -2 0.6764 -0.0001
-12 5 -1 -8.1338 -0.0277
-12 5 0 0.5175 -0.0117
-12 5 1 12.3207 0.0270
-12 5 2 1.8993 -0.0005
-12 5 3 -10.3749 0.0197
-12 5 4 -5.5848 0.0296
-12 5 5 5.7964 -0.0001
-12 5 6 5.7119 -0.0169
-12 5 7 -4.1607 -0.0013
-12 5 8 -0.8901 0.0118
-12 5 9 7.0462 -0.0397
-12 5 10 -3.7505 -0.0126
-12 5 11 -11.0594 0.0063
-12 5 12 2.4685 -0.0145
-12 5 13 11.4627 0.0334
-12 5 14 3.8350 -0.0031
-12 5 15 -7.2706 0.0004
-12 5 16 -9.5528 0.0286
-12 5 17 2.5666 -0.0043
-12 5 18 10.8739 0.0271
-12 5 19 -1.3220 -0.0086
-12 5 20 -7.7585 -0.0412
-12 5 21 2.5712 -0.0301
-12 5 22 2.7516 -0.0271
-12 5 23 -2.9936 0.0164
-12 5 24 0.5793 0.0215
-12 5 25 1.7986 0.0315
-12 5 26 -0.7341 0.0283
-12 5 27 -0.4386 0.0314
-12 5 28 -0.3040 -0.0316
-12 5 29 -0.1769 -0.1025
-12 5 30 0.3655 0.0556
-12 6 -11 -5.0553 -0.0086
-12 6 -10 4.2569 0.0026
-12 6 -9 7.1710 0.0175
-12 6 -8 -1.6826 0.0324
-12 6 -7 -10.1490 0.0156
-12 6 -6 1.0054 0.0080
-12 6 -5 10.5324 -0.0130
-12 6 -4 -0.5256 -0.0482
-12 6 -3 -5.7775 -0.0166
-12 6 -2 -0.6206 -0.0094
-12 6 -1 -1.1004 -0.0031
-12 6 0 0.3302 0.0344
-12 6 1 3.5747 0.0089
-12 6 2 2.6659 0.0204
-12 6 3 0.2624 0.0135
-12 6 4 -6.0010 -0.0232
-12 6 5 -5.1225 0.0184
-12 6 6 6.2978 -0.0163
-12 6 7 5.3355 -0.0332
-12 6 8 -3.1603 0.0093
-12 6 9 -0.9877 -0.0139
-12 6 10 -0.1194 0.0043
-12 6 11 -2.9298 0.0089
-12 6 12 -0.2039 0.0082
-12 6 13 1.5322 0.0134
-12 6 14 4.1799 -0.0146
-12 6 15 4.4638 0.0224
-12 6 16 -7.8986 0.0138
-12 6 17 -8.4278 -0.0156
-12 6 18 7.9111 -0.0019
-12 6 19 5.8527 -0.0110
-12 6 20 -4.7848 -0.0136
-12 6 21 -0.3754 -0.0307
-12 6 22 1.5260 -0.0093
-12 6 23 -1.9656 0.0151
-12 6 24 -0.0174 0.0320
-12 6 25 0.6820 0.0440
-12 6 26 0.1234 0.0084
-12 6 27 0.8162 0.0303
-12 6 28 -0.7767 -0.0552
-12 6 29 -0.8605 -0.0993
-12 7 -11 -3.9457 0.0097
-12 7 -10 -3.4765 0.0104
-12 7 -9 5.6210 -0.0024
-12 7 -8 4.5190 0.0168
-12 7 -7 -8.5598 0.0049
-12 7 -6 -2.7308 -0.0184
-12 7 -5 9.8473 -0.0102
-12 7 -4 1.7520 -0.0117
-12 7 -3 -7.6163 -0.0233
-12 7 -2 -3.5074 -0.0066
-12 7 -1 3.4632 0.0263
-12 7 0 5.9354 0.0240
-12 7 1 -1.3258 0.0226
-12 7 2 -6.4579 0.0235
-12 7 3 2.8563 -0.0347
-12 7 4 5.2681 -0.0323
-12 7 5 -4.8647 0.0153
-12 7 6 -4.1710 -0.0159
-12 7 7 3.3300 -0.0149
-12 7 8 4.1292 0.0065
-12 7 9 1.1512 0.0080
-12 7 10 -4.5647 0.0256
-12 7 11 -3.7526 0.0062
-12 7 12 3.9788 -0.0060
-12 7 13 0.9529 -0.0067
-12 7 14 -1.8678 -0.0080
-12 7 15 5.1296 0.0018
-12 7 16 0.3138 0.0049
-12 7 17 -8.6184 0.0184
-12 7 18 -1.4910 -0.0128
-12 7 19 6.3878 -0.0285
-12 7 20 3.8737 0.0034
-12 7 21 -1.4299 -0.0002
-12 7 22 -4.1335 -0.0121
-12 7 23 -1.1862 -0.0054
-12 7 24 1.9661 0.0380
-12 7 25 0.2436 0.0317
-12 7 26 0.2081 0.0254
-12 7 27 1.3011 0.0384
-12 7 28 -0.8833 -0.0950
-12 8 -11 -0.2627 -0.0045
-12 8 -10 -8.2091 0.0241
-12 8 -9 0.2782 -0.0164
-12 8 -8 6.5888 -0.0158
-12 8 -7 -2.2089 0.0015
-12 8 -6 -2.3421 -0.0166
-12 8 -5 3.8182 0.0074
-12 8 -4 -0.2698 0.0008
-12 8 -3 -2.9873 -0.0063
-12 8 -2 -0.5702 0.0157
-12 8 -1 0.2775 0.0004
-12 8 0 3.6939 0.0148
-12 8 1 1.8910 0.0166
-12 8 2 -6.0795 -0.0102
-12 8 3 -2.3167 -0.0051
-12 8 4 5.5449 -0.0270
-12 8 5 2.4519 -0.0352
-12 8 6 -2.8485 0.0121
-12 8 7 -4.4817 0.0285
-12 8 8 0.2885 0.0113
-12 8 9 8.1733 0.0192
-12 8 10 1.1755 0.0042
-12 8 11 -10.3963 -0.0251
-12 8 12 -1.9553 -0.0054
-12 8 13 8.6808 -0.0056
-12 8 14 1.7372 -0.0093
-12 8 15 -4.3535 0.0099
-12 8 16 0.3272 0.0032
-12 8 17 0.8753 0.0130
-12 8 18 -3.3462 0.0171
-12 8 19 -0.2358 -0.0149
-12 8 20 4.9715 -0.0285
-12 8 21 1.7711 -0.0115
-12 8 22 -4.1421 -0.0206
-12 8 23 -3.1245 -0.0001
-12 8 24 1.7964 0.0933
-12 8 25 2.4980 0.0555
-12 8 26 0.4445 -0.0310
-12 8 27 -0.8239 -0.0281
-12 9 -11 1.0820 -0.0074
-12 9 -10 -5.5841 0.0164
-12 9 -9 -2.0163 -0.0136
-12 9 -8 2.2883 0.0036
-12 9 -7 -0.4728 -0.0103
-12 9 -6 1.8271 -0.0177
-12 9 -5 3.7344 0.0183
-12 9 -4 -3.3740 -0.0046
-12 9 -3 -3.3796 0.0117
-12 9 -2 1.9322 0.0094
-12 9 -1 -0.0095 -0.0055
-12 9 0 0.6805 0.0224
-12 9 1 2.2321 -0.0206
-12 9 2 -1.6739 -0.0128
-12 9 3 -1.6744 0.0094
-12 9 4 -0.6347 -0.0324
-12 9 5 0.1012 -0.0065
-12 9 6 4.8679 0.0206
-12 9 7 0.4387 0.0183
-12 9 8 -8.0855 0.0221
-12 9 9 0.9051 0.0139
-12 9 10 9.3900 -0.0136
-12 9 11 -3.2695 -0.0394
-12 9 12 -9.4306 -0.0164
-12 9 13 4.4703 0.0011
-12 9 14 7.2920 0.0139
-12 9 15 -3.4158 0.0238
-12 9 16 -2.4851 0.0025
-12 9 17 1.4147 0.0086
-12 9 18 -1.7143 0.0141
-12 9 19 -0.2662 -0.0233
-12 9 20 2.3285 -0.0620
-12 9 21 0.2765 -0.0149
-12 9 22 -1.1033 0.0381
-12 9 23 -0.5897 0.0321
-12 9 24 0.4632 0.0916
-12 9 25 0.4819 0.0217
-12 10 -11 3.4798 0.0131
-12 10 -10 -3.4601 0.0073
-12 10 -9 -5.4366 -0.0146
-12 10 -8 0.0271 0.0133
-12 10 -7 1.1699 -0.0036
-12 10 -6 2.4797 -0.0058
-12 10 -5 5.3043 -0.0212
-12 10 -4 -2.1440 -0.0170
-12 10 -3 -6.5981 0.0463
-12 10 -2 -0.7502 0.0129
-12 10 -1 2.4053 0.0005
-12 10 0 3.4242 -0.0006
-12 10 1 0.8521 -0.0317
-12 10 2 -3.4903 0.0078
-12 10 3 0.6089 -0.0129
-12 10 4 1.2221 -0.0157
-12 10 5 -4.5766 0.0193
-12 10 6 1.3262 0.0036
-12 10 7 7.4966 0.0265
-12 10 8 -2.5556 0.0172
-12 10 9 -7.7110 -0.0125
-12 10 10 2.9117 -0.0180
-12 10 11 5.2118 -0.0186
-12 10 12 -3.3263 -0.0080
-12 10 13 -1.7806 -0.0142
-12 10 14 2.3658 0.0139
-12 10 15 0.1219 0.0343
-12 10 16 1.2302 0.0306
-12 10 17 -0.7156 -0.0053
-12 10 18 -4.3171 -0.0465
-12 10 19 1.5576 -0.0030
-12 10 20 3.4324 -0.0372
-12 10 21 -1.6264 -0.0147
-12 10 22 -0.6650 0.1017
-12 10 23 1.4954 0.0242
-12 11 -11 6.2368 0.0048
-12 11 -10 -2.2649 0.0017
-12 11 -9 -8.6786 0.0091
-12 11 -8 -0.2708 -0.0060
-12 11 -7 3.2209 -0.0333
-12 11 -6 1.5835 0.0047
-12 11 -5 4.2596 -0.0053
-12 11 -4 -1.7068 0.0019
-12 11 -3 -5.2714 0.0316
-12 11 -2 0.5875 0.0023
-12 11 -1 -0.6637 0.0104
-12 11 0 0.5775 -0.0020
-12 11 1 5.8964 -0.0159
-12 11 2 -0.7416 -0.0235
-12 11 3 -4.7156 -0.0301
-12 11 4 1.0246 0.0271
-12 11 5 -0.5018 0.0166
-12 11 6 -2.9365 0.0067
-12 11 7 4.4626 0.0235
-12 11 8 5.4942 -0.0029
-12 11 9 -5.2803 -0.0044
-12 11 10 -6.0897 -0.0263
-12 11 11 3.4034 -0.0045
-12 11 12 4.2709 -0.0069
-12 11 13 0.1668 -0.0284
-12 11 14 -2.7899 0.0422
-12 11 15 -2.7728 0.0130
-12 11 16 3.6041 0.0082
-12 11 17 2.3305 0.0251
-12 11 18 -4.7739 -0.0436
-12 11 19 -0.4370 0.0017
-12 11 20 3.6115 -0.0252
-12 11 21 -0.5158 -0.0362
-12 12 -11 9.0649 0.0203
-12 12 -10 -0.9944 -0.0163
-12 12 -9 -10.4093 -0.0030
-12 12 -8 -0.4950 -0.0046
-12 12 -7 4.6106 -0.0342
-12 12 -6 0.8960 0.0024
-12 12 -5 1.8886 0.0223
-12 12 -4 -1.7143 0.0214
-12 12 -3 -1.6413 0.0032
-12 12 -2 3.3740 0.0083
-12 12 -1 -4.5716 0.0111
-12 12 0 -5.1092 -0.0301
-12 12 1 9.2184 -0.0185
-12 12 2 6.0789 -0.0201
-12 12 3 -7.3799 0.0015
-12 12 4 -4.9751 0.0262
-12 12 5 1.7051 -0.0028
-12 12 6 1.0861 0.0402
-12 12 7 2.5044 0.0071
-12 12 8 3.0837 -0.0282
-12 12 9 -3.3614 0.0136
-12 12 10 -3.9814 -0.0357
-12 12 11 1.6958 -0.0262
-12 12 12 2.1446 -0.0006
-12 12 13 1.3499 0.0276
-12 12 14 -0.9280 0.0505
-12 12 15 -3.7664 -0.0651
-12 12 16 1.1593 0.0142
-12 12 17 3.5675 0.1114
-12 13 -11 5.0567 0.0215
-12 13 -10 0.8650 0.0093
-12 13 -9 -5.1530 -0.0145
-12 13 -8 -1.3885 -0.0379
-12 13 -7 0.7380 -0.0010
-12 13 -6 1.0389 0.0324
-12 13 -5 3.6176 0.0089
-12 13 -4 -1.1962 0.0179
-12 13 -3 -2.8241 0.0038
-12 13 -2 2.9987 0.0025
-12 13 -1 -1.4894 -0.0148
-12 13 0 -5.6276 -0.0418
-12 13 1 3.6685 -0.0004
-12 13 2 7.1931 -0.0020
-12 13 3 -1.4980 0.0141
-12 13 4 -6.2926 0.0255
-12 13 5 -2.4288 0.0085
-12 13 6 3.2273 0.0340
-12 13 7 4.7454 -0.0358
-12 13 8 -0.4086 -0.0409
-12 13 9 -4.2526 0.0369
-12 13 10 -0.2234 -0.0217
-12 13 11 2.1368 -0.0410
-12 13 12 -0.1744 0.0137
-12 13 13 -0.3567 0.0503
-12 13 14 -0.1993 0.0407
-12 14 -5 3.7285 0.0193
-12 14 -4 0.0495 -0.0235
-12 14 -3 -2.7371 -0.0349
-12 14 -2 0.3769 0.0002
-12 14 -1 0.5376 0.0067
-12 14 0 -1.8675 -0.0094
-12 14 1 -0.1067 -0.0000
-12 14 2 2.8308 -0.0191
-12 14 3 1.5717 0.0179
-12 14 4 -1.9099 0.0425
-12 14 5 -2.8937 0.0094
-12 14 6 0.1210 -0.0099
-11 0 -9 -10.0182 -0.2052
-11 0 -7 11.3718 0.3334
-11 0 -5 6.8602 -0.1327
-11 0 -3 -26.2752 0.1297
-11 0 -1 27.1042 -0.0623
-11 0 1 -9.5740 -0.1307
-11 0 3 -9.7170 0.0718
-11 0 5 16.0820 0.0179
-11 0 7 -6.9351 0.0779
-11 0 9 -9.3496 -0.0013
-11 0 11 19.9698 -0.1882
-11 0 13 -17.9706 0.1014
-11 0 15 8.6724 0.0861
-11 0 17 -2.5735 -0.1349
-11 0 19 2.9724 0.1614
-11 0 21 -5.0845 -0.1208
-11 0 23 4.8296 -0.0428
-11 0 25 -2.7442 0.1117
-11 0 27 0.5868 -0.0557
-11 0 29 1.0978 0.0311
-11 0 31 -2.0673 -0.0042
-11 0 33 1.8713 -0.0336
-11 1 -10 -4.8778 -0.0197
-11 1 -9 -13.2320 -0.0434
-11 1 -8 1.6628 0.1004
-11 1 -7 15.2869 0.0540
-11 1 -6 -4.0466 0.0533
-11 1 -5 0.4768 0.1176
-11 1 -4 9.4481 -0.0518
-11 1 -3 -18.2234 0.0093
-11 1 -2 -12.5663 -0.0393
-11 1 -1 19.7370 -0.1206
-11 1 0 9.1525 -0.0101
-11 1 1 -3.4708 -0.0203
-11 1 2 -0.0034 0.0172
-11 1 3 -16.2695 0.0144
-11 1 4 -8.0444 0.0567
-11 1 5 24.5987 0.0587
-11 1 6 8.1932 -0.0279
-11 1 7 -17.6187 0.0658
-11 1 8 -0.6325 -0.0213
-11 1 9 3.1900 -0.0665
-11 1 10 -8.6491 0.0044
-11 1 11 6.4925 -0.0856
-11 1 12 14.0041 -0.0269
-11 1 13 -5.4964 0.0361
-11 1 14 -13.5136 0.0418
-11 1 15 -1.1375 0.0490
-11 1 16 9.2452 0.0187
-11 1 17 4.6501 0.0088
-11 1 18 -5.4608 -0.0211
-11 1 19 -2.8825 0.0197
-11 1 20 4.5565 -0.0368
-11 1 21 0.0804 -0.0644
-11 1 22 -5.0297 0.0089
-11 1 23 0.9149 -0.0305
-11 1 24 4.3487 0.0346
-11 1 25 -0.9254 0.0434
-11 1 26 -1.8740 0.0276
-11 1 27 0.5116 0.0316
-11 1 28 -1.3397 -0.0647
-11 1 29 0.8001 0.0010
-11 1 30 3.4080 -0.0225
-11 1 31 -2.0276 -0.0140
-11 1 32 -2.9599 0.0679
-11 1 33 1.6223 -0.0441
-11 1 34 1.0446 0.0264
-11 2 -10 -4.9903 -0.0209
-11 2 -9 -15.6531 0.0856
-11 2 -8 -0.6639 0.0752
-11 2 -7 19.6486 -0.0291
-11 2 -6 -1.4042 0.1282
-11 2 -5 -9.2308 0.0069
-11 2 -4 7.2708 -0.0969
-11 2 -3 -5.9281 -0.0198
-11 2 -2 -8.7323 -0.1130
-11 2 -1 11.5448 -0.0212
-11 2 0 0.9492 0.0480
-11 2 1 -2.7759 0.0289
-11 2 2 12.8499 0.0496
-11 2 3 -12.2529 0.0033
-11 2 4 -23.1680 0.0342
-11 2 5 21.2226 -0.0005
-11 2 6 22.6308 -0.0061
-11 2 7 -18.9327 -0.0036
-11 2 8 -12.5219 -0.0593
-11 2 9 10.4668 -0.0047
-11 2 10 0.4152 -0.0304
-11 2 11 -4.4352 0.0031
-11 2 12 6.4760 0.0321
-11 2 13 4.3047 -0.0112
-11 2 14 -5.6592 0.0430
-11 2 15 -6.5599 0.0072
-11 2 16 0.5716 0.0295
-11 2 17 6.5275 0.0127
-11 2 18 2.4262 -0.0436
-11 2 19 -4.2341 -0.0008
-11 2 20 -0.5794 -0.0642
-11 2 21 2.7093 -0.0123
-11 2 22 -2.8008 0.0074
-11 2 23 -2.2927 0.0029
-11 2 24 3.4701 0.0796
-11 2 25 1.0067 -0.0115
-11 2 26 -1.1289 0.0308
-11 2 27 0.5267 0.0052
-11 2 28 -1.7491 -0.0712
-11 2 29 -0.0630 0.0122
-11 2 30 3.0877 -0.0547
-11 2 31 -1.4271 0.0364
-11 2 32 -2.4587 0.0544
-11 2 33 1.3303 -0.0696
-11 2 34 0.9469 0.0713
-11 3 -10 -3.6539 0.0124
-11 3 -9 -9.1609 0.0673
-11 3 -8 -1.9160 -0.0004
-11 3 -7 16.5216 0.0397
-11 3 -6 0.1768 0.0064
-11 3 -5 -11.9357 -0.1143
-11 3 -4 4.5124 -0.0007
-11 3 -3 -0.8135 -0.0283
-11 3 -2 -3.5304 -0.0263
-11 3 -1 11.8067 0.0490
-11 3 0 -6.4635 -0.0202
-11 3 1 -15.0963 0.0522
-11 3 2 19.7112 0.0564
-11 3 3 12.3551 -0.0033
-11 3 4 -26.7687 -0.0131
-11 3 5 -8.6860 -0.0401
-11 3 6 23.3235 0.0017
-11 3 7 6.8096 -0.0376
-11 3 8 -13.1284 0.0038
-11 3 9 -5.6780 0.0224
-11 3 10 3.5538 -0.0430
-11 3 11 3.7450 0.0437
-11 3 12 0.1590 0.0050
-11 3 13 -1.8469 -0.0000
-11 3 14 2.1563 0.0298
-11 3 15 1.9525 -0.0208
-11 3 16 -6.0940 0.0319
-11 3 17 -3.7782 -0.0244
-11 3 18 6.6870 -0.0091
-11 3 19 4.2630 0.0013
-11 3 20 -3.0785 -0.0687
-11 3 21 -1.4894 0.0209
-11 3 22 -1.2013 -0.0087
-11 3 23 -2.0991 0.0267
-11 3 24 2.6951 0.0739
-11 3 25 2.6716 -0.0115
-11 3 26 -1.5437 0.0177
-11 3 27 -0.3448 -0.0515
-11 3 28 0.0824 -0.0317
-11 3 29 -1.4000 0.0114
-11 3 30 0.5279 -0.0633
-11 3 31 0.9202 0.0769
-11 3 32 -0.7556 0.0618
-11 3 33 0.1872 -0.0787
-11 4 -10 -3.1934 0.0424
-11 4 -9 -2.3334 0.0459
-11 4 -8 1.3295 -0.0312
-11 4 -7 12.6870 -0.0437
-11 4 -6 -4.7873 -0.0602
-11 4 -5 -13.6871 0.0036
-11 4 -4 9.7980 0.0089
-11 4 -3 6.1826 -0.0246
-11 4 -2 -9.5594 0.0607
-11 4 -1 3.5992 -0.0062
-11 4 0 1.6282 -0.0086
-11 4 1 -12.1293 0.0523
-11 4 2 8.2125 -0.0260
-11 4 3 18.7476 0.0109
-11 4 4 -11.2710 -0.0017
-11 4 5 -21.9435 -0.0295
-11 4 6 5.0607 -0.0064
-11 4 7 19.6625 -0.0370
-11 4 8 4.8434 0.0193
-11 4 9 -12.2890 0.0027
-11 4 10 -11.1443 0.0233
-11 4 11 3.8451 0.0411
-11 4 12 10.8821 -0.0511
-11 4 13 0.0805 0.0267
-11 4 14 -6.3829 0.0062
-11 4 15 2.5746 -0.0307
-11 4 16 2.2991 0.0392
-11 4 17 -7.1313 -0.0279
-11 4 18 -1.4336 -0.0144
-11 4 19 7.0202 -0.0020
-11 4 20 2.8162 -0.0138
-11 4 21 -1.6592 0.0088
-11 4 22 -3.8635 -0.0184
-11 4 23 -3.6343 0.0449
-11 4 24 3.4850 0.0273
-11 4 25 4.4456 -0.0038
-11 4 26 -2.2789 0.0322
-11 4 27 -1.1608 -0.0536
-11 4 28 0.9220 -0.0498
-11 4 29 -2.4476 0.0056
-11 4 30 0.2609 -0.0255
-11 4 31 2.9642 0.0405
-11 4 32 -0.9090 0.1010
-11 5 -10 -1.1303 0.0148
-11 5 -9 -1.0333 -0.0124
-11 5 -8 0.6876 -0.0120
-11 5 -7 10.4583 -0.0482
-11 5 -6 -3.4629 -0.0417
-11 5 -5 -13.8287 0.0116
-11 5 -4 8.2753 0.0040
-11 5 -3 11.8238 0.0441
-11 5 -2 -10.7920 0.0343
-11 5 -1 -8.5273 -0.0165
-11 5 0 7.7390 0.0158
-11 5 1 4.2626 -0.0322
-11 5 2 -2.0514 -0.0109
-11 5 3 1.9470 0.0421
-11 5 4 0.5378 -0.0349
-11 5 5 -7.1718 -0.0095
-11 5 6 -5.2272 -0.0072
-11 5 7 6.9436 -0.0225
-11 5 8 11.0452 0.0290
-11 5 9 -0.6322 -0.0033
-11 5 10 -12.7071 0.0323
-11 5 11 -7.2993 0.0261
-11 5 12 9.6940 -0.0329
-11 5 13 10.3570 0.0088
-11 5 14 -4.8232 -0.0183
-11 5 15 -6.2965 -0.0176
-11 5 16 1.6908 0.0109
-11 5 17 0.7389 -0.0071
-11 5 18 -2.0403 0.0118
-11 5 19 -0.5543 -0.0033
-11 5 20 3.5411 -0.0043
-11 5 21 4.9162 0.0016
-11 5 22 -2.9449 -0.0095
-11 5 23 -7.7859 0.0194
-11 5 24 1.0462 0.0203
-11 5 25 6.3489 0.0117
-11 5 26 -0.3316 0.0128
-11 5 27 -2.4152 -0.0439
-11 5 28 0.2953 -0.0610
-11 5 29 -1.0807 0.0293
-11 5 30 0.2562 -0.0027
-11 5 31 2.0881 -0.0132
-11 5 32 -0.2814 0.1160
-11 6 -10 1.7991 -0.0071
-11 6 -9 -0.3137 -0.0246
-11 6 -8 -7.4433 -0.0237
-11 6 -7 6.8129 -0.0199
-11 6 -6 10.1094 -0.0107
-11 6 -5 -7.5602 -0.0081
-11 6 -4 -7.3332 0.0210
-11 6 -3 4.9353 0.0396
-11 6 -2 2.0003 0.0250
-11 6 -1 -4.0420 0.0238
-11 6 0 0.7238 -0.0223
-11 6 1 4.8002 -0.0485
-11 6 2 0.3334 0.0021
-11 6 3 -4.0533 -0.0100
-11 6 4 -1.2413 -0.0129
-11 6 5 1.8307 0.0202
-11 6 6 -0.0749 -0.0137
-11 6 7 -0.9668 0.0097
-11 6 8 0.5011 0.0360
-11 6 9 2.8549 -0.0060
-11 6 10 2.2948 0.0061
-11 6 11 -5.8266 0.0077
-11 6 12 -6.3998 -0.0153
-11 6 13 6.7160 -0.0205
-11 6 14 9.1715 -0.0197
-11 6 15 -4.3748 0.0051
-11 6 16 -8.8876 0.0060
-11 6 17 1.6778 0.0080
-11 6 18 5.0823 0.0218
-11 6 19 -2.0052 -0.0015
-11 6 20 -1.1046 -0.0097
-11 6 21 4.5231 0.0023
-11 6 22 1.0698 -0.0168
-11 6 23 -5.6349 -0.0034
-11 6 24 -3.0887 0.0335
-11 6 25 3.9278 -0.0051
-11 6 26 2.6535 0.0004
-11 6 27 -1.1820 0.0139
-11 6 28 -0.5387 -0.0441
-11 6 29 -0.5392 -0.0224
-11 6 30 -0.1390 -0.0232
-11 6 31 0.8817 0.0214
-11 7 -10 -1.4687 -0.0067
-11 7 -9 0.7826 -0.0290
-11 7 -8 -8.7226 -0.0372
-11 7 -7 4.3420 -0.0079
-11 7 -6 14.9812 -0.0033
-11 7 -5 -1.8070 0.0287
-11 7 -4 -13.1314 0.0346
-11 7 -3 -4.4922 0.0042
-11 7 -2 5.6857 0.0248
-11 7 -1 7.5856 0.0046
-11 7 0 1.0850 -0.0206
-11 7 1 -5.6187 -0.0201
-11 7 2 -3.3208 -0.0510
-11 7 3 1.8916 -0.0254
-11 7 4 3.0075 0.0274
-11 7 5 -0.0499 0.0286
-11 7 6 -2.8940 0.0212
-11 7 7 0.9167 0.0243
-11 7 8 1.5800 0.0127
-11 7 9 -2.9184 -0.0115
-11 7 10 2.4627 -0.0247
-11 7 11 4.5664 -0.0219
-11 7 12 -6.9948 -0.0067
-11 7 13 -5.4682 -0.0104
-11 7 14 9.1211 -0.0100
-11 7 15 5.4482 0.0277
-11 7 16 -7.8732 0.0276
-11 7 17 -4.5359 0.0014
-11 7 18 4.0817 0.0101
-11 7 19 3.2395 -0.0068
-11 7 20 -1.0303 -0.0274
-11 7 21 -1.8213 -0.0009
-11 7 22 1.7715 -0.0130
-11 7 23 0.5485 -0.0115
-11 7 24 -4.2928 0.0339
-11 7 25 -0.1975 0.0161
-11 7 26 4.3336 0.0219
-11 7 27 0.6422 0.0190
-11 7 28 -2.0122 -0.0703
-11 7 29 -0.6169 -0.0923
-11 7 30 0.4091 -0.0023
-11 8 -10 -1.2868 -0.0037
-11 8 -9 0.7669 -0.0427
-11 8 -8 -7.4834 -0.0116
-11 8 -7 3.1707 0.0181
-11 8 -6 10.1213 -0.0021
-11 8 -5 -0.1215 0.0276
-11 8 -4 -4.6829 0.0161
-11 8 -3 -5.7186 0.0176
-11 8 -2 -4.4365 0.0081
-11 8 -1 7.9609 -0.0357
-11 8 0 10.7240 -0.0077
-11 8 1 -4.3747 -0.0224
-11 8 2 -11.5478 -0.0239
-11 8 3 -1.9989 0.0032
-11 8 4 10.1088 -0.0054
-11 8 5 5.7385 0.0462
-11 8 6 -9.9478 0.0477
-11 8 7 -4.4094 0.0053
-11 8 8 10.1211 -0.0021
-11 8 9 0.4235 -0.0325
-11 8 10 -7.9995 -0.0370
-11 8 11 3.0965 -0.0243
-11 8 12 3.8750 -0.0071
-11 8 13 -4.8853 0.0168
-11 8 14 -0.7537 0.0207
-11 8 15 4.4737 0.0302
-11 8 16 0.9543 0.0211
-11 8 17 -2.8355 0.0023
-11 8 18 -3.4563 -0.0049
-11 8 19 2.3611 -0.0342
-11 8 20 4.7506 -0.0441
-11 8 21 -3.3230 -0.0082
-11 8 22 -2.9231 0.0161
-11 8 23 3.4921 0.0299
-11 8 24 -0.2317 0.0412
-11 8 25 -2.1610 0.0246
-11 8 26 1.9113 -0.0043
-11 8 27 0.8229 -0.0581
-11 8 28 -1.4284 -0.0970
-11 8 29 -0.2913 -0.0302
-11 9 -10 5.9046 -0.0002
-11 9 -9 -2.7096 -0.0185
-11 9 -8 -11.3197 0.0082
-11 9 -7 2.2321 -0.0106
-11 9 -6 8.3904 0.0097
-11 9 -5 2.7720 0.0351
-11 9 -4 0.9286 -0.0132
-11 9 -3 -7.0659 0.0028
-11 9 -2 -9.3558 -0.0092
-11 9 -1 5.3934 -0.0044
-11 9 0 10.8274 0.0074
-11 9 1 2.0467 -0.0440
-11 9 2 -6.1732 0.0010
-11 9 3 -9.9478 0.0143
-11 9 4 1.3285 0.0078
-11 9 5 13.1394 0.0426
-11 9 6 -0.4911 -0.0011
-11 9 7 -11.3666 -0.0053
-11 9 8 2.6878 -0.0002
-11 9 9 7.8780 -0.0194
-11 9 10 -3.8295 -0.0166
-11 9 11 -4.8534 -0.0380
-11 9 12 1.4159 -0.0048
-11 9 13 2.9103 0.0378
-11 9 14 2.0795 0.0264
-11 9 15 -2.5910 0.0218
-11 9 16 -2.2848 0.0211
-11 9 17 3.0790 -0.0030
-11 9 18 -0.5769 -0.0475
-11 9 19 -2.0626 -0.0451
-11 9 20 2.3080 -0.0104
-11 9 21 -0.7822 0.0048
-11 9 22 -1.2779 0.0385
-11 9 23 2.7815 0.0548
-11 9 24 -0.4498 0.0184
-11 9 27 0.5461 -0.1014
-11 10 -10 8.5473 -0.0080
-11 10 -9 -3.5689 -0.0181
-11 10 -8 -11.6744 0.0028
-11 10 -7 -1.0457 -0.0212
-11 10 -6 6.5867 0.0160
-11 10 -5 7.9849 0.0165
-11 10 -4 2.5913 -0.0101
-11 10 -3 -11.6172 0.0181
-11 10 -2 -7.9537 -0.0061
-11 10 -1 8.0202 -0.0036
-11 10 0 5.2250 -0.0093
-11 10 1 0.2167 -0.0183
-11 10 2 2.8355 0.0137
-11 10 3 -6.3865 -0.0023
-11 10 4 -9.5024 0.0073
-11 10 5 7.4392 0.0112
-11 10 6 9.8813 0.0081
-11 10 7 -5.8440 0.0082
-11 10 8 -5.0639 -0.0262
-11 10 9 4.0656 0.0011
-11 10 10 1.1922 -0.0031
-11 10 11 -2.2369 -0.0224
-11 10 12 -2.4480 0.0067
-11 10 13 0.7851 -0.0052
-11 10 14 5.8331 0.0220
-11 10 15 -0.5480 0.0413
-11 10 16 -6.0700 0.0009
-11 10 17 0.8759 -0.0142
-11 10 18 3.2102 -0.0336
-11 10 19 -0.5002 -0.0313
-11 10 20 -1.0430 0.0086
-11 10 21 -0.7063 0.0103
-11 10 22 0.8391 0.0168
-11 10 23 1.7639 0.0549
-11 10 24 -1.0244 -0.0035
-11 10 25 -1.6315 -0.0658
-11 10 26 0.7691 -0.0252
-11 11 -10 5.6022 -0.0113
-11 11 -9 -1.3637 -0.0213
-11 11 -8 -7.4392 -0.0122
-11 11 -7 -3.2921 -0.0028
-11 11 -6 1.8099 0.0182
-11 11 -5 7.6993 -0.0000
-11 11 -4 6.7594 0.0255
-11 11 -3 -8.5634 0.0264
-11 11 -2 -10.6339 -0.0251
-11 11 -1 5.4971 -0.0173
-11 11 0 7.0305 -0.0120
-11 11 1 -1.6406 -0.0012
-11 11 2 0.8381 -0.0043
-11 11 3 0.4210 -0.0007
-11 11 4 -6.6054 0.0194
-11 11 5 -1.7494 -0.0024
-11 11 6 5.2083 0.0229
-11 11 7 3.1230 0.0118
-11 11 8 1.2899 -0.0267
-11 11 9 -3.3473 -0.0072
-11 11 10 -5.0825 -0.0175
-11 11 11 3.0257 0.0008
-11 11 12 2.9256 0.0021
-11 11 13 -2.8544 -0.0146
-11 11 14 0.4633 0.0371
-11 11 15 3.0249 0.0274
-11 11 16 -0.9855 -0.0212
-11 11 17 -3.1591 0.0021
-11 11 18 -0.1496 0.0144
-11 11 19 2.6692 -0.0399
-11 11 20 0.8776 -0.0370
-11 11 21 -1.8249 0.0093
-11 11 22 -0.8440 0.0281
-11 11 23 1.3524 0.0573
-11 11 24 0.1317 -0.0305
-11 12 -10 1.8199 -0.0269
-11 12 -9 0.1218 0.0207
-11 12 -8 -3.8945 -0.0045
-11 12 -7 -2.5971 -0.0083
-11 12 -6 -0.6235 0.0232
-11 12 -5 2.5529 0.0129
-11 12 -4 8.2308 0.0244
-11 12 -3 0.3543 -0.0035
-11 12 -2 -11.5702 -0.0207
-11 12 -1 -2.7616 -0.0159
-11 12 0 7.7667 -0.0280
-11 12 1 2.0795 0.0013
-11 12 2 -0.4144 0.0044
-11 12 3 0.1945 0.0184
-11 12 4 -4.0240 0.0292
-11 12 5 -1.6630 -0.0024
-11 12 6 1.6834 0.0072
-11 12 7 1.8406 0.0042
-11 12 8 4.2358 -0.0171
-11 12 9 -0.5692 -0.0303
-11 12 10 -6.9250 -0.0272
-11 12 11 -1.6894 -0.0007
-11 12 12 4.9119 0.0293
-11 12 13 2.3656 0.0418
-11 12 14 -2.4021 -0.0097
-11 12 15 -0.3677 0.0059
-11 12 16 1.5831 0.0323
-11 12 17 -1.3573 -0.0467
-11 12 18 -1.2692 -0.0348
-11 12 19 0.7242 -0.0061
-11 12 20 1.0432 -0.0106
-11 12 21 0.4464 0.0308
-11 13 -10 1.9044 -0.0391
-11 13 -9 0.0639 0.0177
-11 13 -8 -3.7743 0.0159
-11 13 -7 -0.8956 0.0110
-11 13 -6 1.4980 0.0080
-11 13 -5 -1.5717 0.0035
-11 13 -4 3.3619 0.0084
-11 13 -3 5.3978 -0.0231
-11 13 -2 -5.4318 -0.0151
-11 13 -1 -5.8445 -0.0112
-11 13 0 1.5253 -0.0113
-11 13 1 1.7592 0.0124
-11 13 2 4.9848 0.0114
-11 13 3 2.1133 0.0248
-11 13 4 -7.7466 0.0156
-11 13 5 -2.1320 -0.0038
-11 13 6 4.7317 -0.0056
-11 13 7 -0.1854 -0.0167
-11 13 8 0.1803 -0.0234
-11 13 9 2.7383 -0.0228
-11 13 10 -2.5127 0.0034
-11 13 11 -4.6268 0.0025
-11 13 12 1.5570 0.0393
-11 13 13 4.0193 0.0699
-11 13 14 0.6040 -0.0404
-11 13 15 -1.0150 -0.0220
-11 13 16 -1.9466 0.0258
-11 13 17 -0.6732 -0.0862
-11 14 -10 2.2179 -0.0253
-11 14 -9 0.6994 -0.0173
-11 14 -8 -3.3204 -0.0023
-11 14 -7 -0.7708 0.0273
-11 14 -6 2.7408 0.0301
-11 14 -5 -1.9798 -0.0001
-11 14 -4 -0.7086 -0.0494
-11 14 -3 4.3361 -0.0336
-11 14 -2 -0.1265 0.0236
-11 14 -1 -2.3336 0.0159
-11 14 0 -2.8118 0.0149
-11 14 1 -3.2897 0.0021
-11 14 2 7.2049 -0.0089
-11 14 3 7.2549 0.0071
-11 14 4 -7.7859 -0.0019
-11 14 5 -6.3162 0.0183
-11 14 6 3.8485 -0.0129
-11 14 7 2.7159 -0.0519
-11 14 8 0.2697 0.0029
-11 14 9 -0.0141 0.0203
-11 14 10 -1.6149 0.0196
-11 14 11 -0.8260 0.0089
-11 14 12 0.6635 0.0014
-11 14 13 0.4391 0.0341
-11 15 -4 -0.2052 -0.0758
-11 15 -3 2.4521 -0.0192
-11 15 -2 -0.0933 0.0443
-11 15 -1 -0.6015 0.0140
-11 15 0 -1.3351 0.0241
-11 15 1 -2.8758 0.0002
-11 15 2 3.2523 -0.0368
-11 15 3 4.7828 -0.0329
-10 0 -8 -32.2204 0.8488
-10 0 -6 35.7089 -0.3018
-10 0 -4 -19.6326 -0.1859
-10 0 -2 -7.3765 0.0632
-10 0 0 26.0324 -0.0051
-10 0 2 -21.9493 0.0535
-10 0 4 0.2547 0.0822
-10 0 6 18.4910 -0.0993
-10 0 8 -20.5907 0.0271
-10 0 10 11.1114 -0.1274
-10 0 12 -2.8374 0.0809
-10 0 14 2.9495 0.1370
-10 0 16 -10.6041 -0.0660
-10 0 18 18.5764 -0.0993
-10 0 20 -18.2918 -0.0067
-10 0 22 8.9957 0.0747
-10 0 24 1.2184 0.0316
-10 0 26 -5.6881 -0.0204
-10 0 28 5.2576 -0.0515
-10 0 30 -3.8478 0.0278
-10 0 32 3.3823 -0.0280
-10 0 34 -3.2650 0.0250
-10 0 36 2.1875 0.0608
-10 1 -9 13.0058 0.2384
-10 1 -8 -19.8225 0.3864
-10 1 -7 -13.7400 -0.0918
-10 1 -6 25.5313 -0.0607
-10 1 -5 7.1453 -0.1585
-10 1 -4 -13.1059 -0.2356
-10 1 -3 3.3777 0.0311
-10 1 -2 -10.8929 0.0177
-10 1 -1 -9.6020 0.0557
-10 1 0 29.2543 0.1145
-10 1 1 6.9006 0.0462
-10 1 2 -28.5417 -0.0091
-10 1 3 1.7016 0.0023
-10 1 4 11.8853 0.0344
-10 1 5 -9.7669 -0.0736
-10 1 6 3.9398 0.0049
-10 1 7 12.8669 -0.0113
-10 1 8 -6.5670 -0.1301
-10 1 9 -10.5801 0.0353
-10 1 10 -0.9960 -0.0040
-10 1 11 6.2855 0.0146
-10 1 12 7.9360 0.1054
-10 1 13 -4.6375 -0.0101
-10 1 14 -7.2488 0.0482
-10 1 15 7.2289 0.0396
-10 1 16 -0.5744 -0.0072
-10 1 17 -11.0889 -0.0620
-10 1 18 8.9178 -0.1578
-10 1 19 11.9640 -0.0215
-10 1 20 -10.3557 0.0206
-10 1 21 -8.2566 0.0385
-10 1 22 4.5008 0.1253
-10 1 23 2.0160 0.0445
-10 1 24 1.8670 -0.0395
-10 1 25 3.0190 -0.0176
-10 1 26 -3.8806 0.0152
-10 1 27 -4.5946 -0.0621
-10 1 28 2.9940 -0.0242
-10 1 29 3.3893 0.0163
-10 1 30 -2.0764 -0.0570
-10 1 31 -1.4278 0.0394
-10 1 32 1.6561 0.0162
-10 1 33 0.1145 0.0285
-10 1 34 -1.2597 0.0592
-10 1 35 0.1523 -0.1082
-10 1 36 0.6430 0.0350
-10 2 -9 17.8423 0.1262
-10 2 -8 0.0779 -0.0350
-10 2 -7 -16.0311 -0.0417
-10 2 -6 11.8973 -0.0296
-10 2 -5 3.4473 -0.1558
-10 2 -4 -10.1505 -0.0686
-10 2 -3 14.7826 -0.0395
-10 2 -2 -4.2745 0.0719
-10 2 -1 -26.2614 0.1716
-10 2 0 19.2803 0.0763
-10 2 1 22.9744 0.0499
-10 2 2 -23.5526 -0.0822
-10 2 3 -9.1990 -0.0684
-10 2 4 16.3037 -0.0099
-10 2 5 -3.1429 -0.0949
-10 2 6 -6.6684 0.0319
-10 2 7 5.5692 0.0012
-10 2 8 3.4817 -0.0320
-10 2 9 0.7634 0.0792
-10 2 10 -7.0699 -0.0001
-10 2 11 -7.9888 0.0362
-10 2 12 11.5219 0.0449
-10 2 13 9.0633 -0.0305
-10 2 14 -11.7587 0.0016
-10 2 15 -3.0645 -0.0155
-10 2 16 7.1481 -0.0257
-10 2 17 -5.0023 -0.0498
-10 2 18 -1.2339 -0.0455
-10 2 19 8.7523 -0.0012
-10 2 20 -1.4879 0.0281
-10 2 21 -5.5858 0.0638
-10 2 22 0.4919 0.0672
-10 2 23 -1.4944 0.0526
-10 2 24 0.6027 -0.0551
-10 2 25 6.7397 -0.0451
-10 2 26 0.1010 -0.0119
-10 2 27 -6.7185 -0.0915
-10 2 28 -0.7059 0.0188
-10 2 29 3.0803 -0.0003
-10 2 30 0.1714 0.0070
-10 2 31 -0.1476 0.1029
-10 2 32 0.1110 -0.0244
-10 2 33 -0.0893 0.0841
-10 2 34 0.2316 -0.0127
-10 2 35 -0.6435 -0.2309
-10 3 -9 10.3653 -0.0559
-10 3 -8 13.2464 -0.0565
-10 3 -7 -9.0286 0.0036
-10 3 -6 7.0545 -0.0996
-10 3 -5 -0.6716 -0.0046
-10 3 -4 -19.2199 0.0557
-10 3 -3 17.1258 -0.0117
-10 3 -2 17.1871 0.1008
-10 3 -1 -30.0821 0.0424
-10 3 0 -8.0479 0.0078
-10 3 1 29.0620 0.0443
-10 3 2 2.1441 -0.0920
-10 3 3 -14.9357 -0.0702
-10 3 4 -3.4294 -0.0462
-10 3 5 0.3655 -0.0456
-10 3 6 7.8163 0.0500
-10 3 7 2.9902 0.0554
-10 3 8 -9.5390 0.0631
-10 3 9 4.4959 0.0103
-10 3 10 7.3222 -0.0234
-10 3 11 -13.1474 0.0120
-10 3 12 -3.5171 -0.0193
-10 3 13 14.4503 -0.0030
-10 3 14 0.4630 -0.0145
-10 3 15 -7.6476 -0.0396
-10 3 16 0.5659 -0.0258
-10 3 17 -1.0808 0.0074
-10 3 18 0.1952 0.0289
-10 3 19 4.8030 -0.0109
-10 3 20 -1.0041 0.0541
-10 3 21 -2.0646 0.0317
-10 3 22 1.1784 -0.0189
-10 3 23 -3.0111 0.0443
-10 3 24 -1.9745 -0.0449
-10 3 25 5.5237 -0.0429
-10 3 26 3.4228 -0.0320
-10 3 27 -3.5855 -0.0510
-10 3 28 -3.6702 0.0408
-10 3 29 -0.4472 -0.0116
-10 3 30 2.3214 0.0832
-10 3 31 2.0071 0.0895
-10 3 32 -0.8388 -0.0621
-10 3 33 0.0967 0.0643
-10 3 34 -0.0261 -0.0983
-10 3 35 -2.0074 -0.2182
-10 4 -9 0.3074 -0.0886
-10 4 -8 23.5496 -0.0426
-10 4 -7 -5.3452 0.0028
-10 4 -6 1.6572 0.0198
-10 4 -5 7.6532 0.0604
-10 4 -4 -21.0144 0.0178
-10 4 -3 -1.4124 0.0474
-10 4 -2 24.0946 0.0189
-10 4 -1 -9.4844 -0.0499
-10 4 0 -16.3352 0.0261
-10 4 1 13.5174 -0.0285
-10 4 2 9.3258 -0.0738
-10 4 3 -5.0767 -0.0157
-10 4 4 -9.1054 -0.0145
-10 4 5 -8.6440 0.0379
-10 4 6 12.7504 0.0267
-10 4 7 16.4081 0.0279
-10 4 8 -14.4754 0.0576
-10 4 9 -14.2960 -0.0124
-10 4 10 12.4008 -0.0139
-10 4 11 7.2263 -0.0379
-10 4 12 -8.3747 -0.0340
-10 4 13 -2.8005 0.0085
-10 4 14 4.5747 -0.0247
-10 4 15 4.0159 0.0153
-10 4 16 -1.9713 0.0035
-10 4 17 -6.8611 0.0017
-10 4 18 0.1578 0.0305
-10 4 19 6.2099 0.0023
-10 4 20 1.3213 0.0480
-10 4 21 -2.4253 -0.0142
-10 4 22 -1.3589 -0.0307
-10 4 23 -0.7165 0.0110
-10 4 24 -0.8430 -0.0638
-10 4 25 1.4189 0.0010
-10 4 26 3.4194 0.0016
-10 4 27 -0.2041 -0.0125
-10 4 28 -4.1106 0.0535
-10 4 29 -1.4113 -0.0190
-10 4 30 2.8874 0.0400
-10 4 31 1.2777 0.0691
-10 4 32 -0.7877 -0.0292
-10 4 33 0.8322 -0.0236
-10 4 34 -1.0711 -0.1194
-10 5 -9 -11.2067 -0.0095
-10 5 -8 25.1368 -0.0082
-10 5 -7 1.4189 -0.0180
-10 5 -6 -1.1095 0.0575
-10 5 -5 11.8203 0.0593
-10 5 -4 -14.6382 0.0092
-10 5 -3 -16.1492 0.0140
-10 5 -2 13.0760 -0.0300
-10 5 -1 8.8647 -0.0275
-10 5 0 -1.4629 -0.0177
-10 5 1 0.0855 -0.0438
-10 5 2 -7.3032 0.0069
-10 5 3 -1.0625 -0.0099
-10 5 4 6.9679 0.0082
-10 5 5 -5.6881 0.0705
-10 5 6 -0.9584 0.0027
-10 5 7 13.6171 0.0147
-10 5 8 -3.5806 0.0133
-10 5 9 -16.7941 -0.0348
-10 5 10 2.8361 -0.0030
-10 5 11 13.6862 -0.0422
-10 5 12 1.5791 -0.0185
-10 5 13 -7.8024 0.0128
-10 5 14 -5.5875 -0.0144
-10 5 15 3.5366 0.0293
-10 5 16 7.4380 0.0168
-10 5 17 -1.4253 0.0274
-10 5 18 -8.6791 0.0153
-10 5 19 -0.0880 -0.0230
-10 5 20 9.7057 0.0132
-10 5 21 0.7823 -0.0390
-10 5 22 -8.0989 -0.0156
-10 5 23 0.1389 0.0156
-10 5 24 3.5110 -0.0420
-10 5 25 -1.7177 0.0191
-10 5 26 0.6318 0.0117
-10 5 27 2.5013 0.0009
-10 5 28 -2.1061 0.0547
-10 5 29 -2.1848 -0.0084
-10 5 30 1.8229 -0.0115
-10 5 31 1.3277 0.0250
-10 5 32 -0.8388 -0.0326
-10 5 33 -0.6473 -0.0528
-10 6 -9 -23.4397 0.0016
-10 6 -8 14.9251 0.0153
-10 6 -7 15.2987 0.0178
-10 6 -6 5.2330 0.0023
-10 6 -5 1.1899 0.0159
-10 6 -4 -14.0532 0.0273
-10 6 -3 -11.4105 0.0039
-10 6 -2 6.7909 -0.0158
-10 6 -1 8.7757 -0.0413
-10 6 0 6.7180 -0.0519
-10 6 1 0.7391 0.0026
-10 6 2 -14.0298 0.0372
-10 6 3 -8.1107 -0.0089
-10 6 4 11.2089 0.0147
-10 6 5 9.1211 0.0529
-10 6 6 -3.0513 0.0080
-10 6 7 -4.9841 0.0095
-10 6 8 -3.1823 -0.0195
-10 6 9 0.4117 -0.0472
-10 6 10 3.3011 -0.0145
-10 6 11 0.3453 -0.0282
-10 6 12 1.2942 0.0060
-10 6 13 2.7888 0.0270
-10 6 14 -5.8271 0.0111
-10 6 15 -6.9687 0.0247
-10 6 16 7.8736 0.0066
-10 6 17 9.6925 0.0232
-10 6 18 -8.8630 0.0022
-10 6 19 -9.5874 -0.0376
-10 6 20 9.4541 -0.0209
-10 6 21 6.4716 -0.0325
-10 6 22 -7.8862 0.0025
-10 6 23 -1.7109 0.0207
-10 6 24 3.9995 0.0035
-10 6 25 -2.4325 0.0312
-10 6 26 -0.4675 0.0048
-10 6 27 3.9119 -0.0117
-10 6 28 -0.8427 0.0159
-10 6 29 -2.3961 0.0025
-10 6 30 0.6160 -0.0179
-10 6 31 0.2007 -0.0205
-10 6 32 -0.2556 -0.0197
-10 7 -9 -22.7997 -0.0001
-10 7 -8 1.9920 0.0076
-10 7 -7 16.6420 0.0236
-10 7 -6 11.8054 -0.0051
-10 7 -5 -1.7620 0.0151
-10 7 -4 -14.6485 -0.0030
-10 7 -3 -9.1986 -0.0125
-10 7 -2 6.3543 -0.0048
-10 7 -1 9.8476 -0.0224
-10 7 0 3.3811 -0.0196
-10 7 1 -2.8580 -0.0250
-10 7 2 -6.1666 0.0265
-10 7 3 -4.9659 0.0459
-10 7 4 1.3006 0.0124
-10 7 5 7.8083 0.0248
-10 7 6 6.4717 -0.0030
-10 7 7 -5.0973 -0.0177
-10 7 8 -11.4020 -0.0231
-10 7 9 1.4737 -0.0386
-10 7 10 10.9524 -0.0141
-10 7 11 -0.7470 -0.0084
-10 7 12 -7.7622 0.0166
-10 7 13 2.5665 0.0382
-10 7 14 5.6241 0.0346
-10 7 15 -5.4536 0.0225
-10 7 16 -4.6356 -0.0166
-10 7 17 8.3449 -0.0187
-10 7 18 2.9784 -0.0197
-10 7 19 -9.3409 -0.0263
-10 7 20 -0.7086 -0.0059
-10 7 21 7.0648 -0.0036
-10 7 22 -0.8309 -0.0061
-10 7 23 -2.6387 0.0166
-10 7 24 0.9253 0.0522
-10 7 25 -1.3296 0.0284
-10 7 26 -0.0334 -0.0156
-10 7 27 2.6622 -0.0227
-10 7 28 -0.2315 -0.0443
-10 7 29 -1.2057 -0.0232
-10 7 30 -0.9682 0.0291
-10 7 31 -0.6655 0.0368
-10 7 32 1.8930 0.0112
-10 8 -9 -13.9384 -0.0056
-10 8 -8 -4.9580 0.0329
-10 8 -7 4.5671 0.0106
-10 8 -6 8.5057 -0.0189
-10 8 -5 8.8553 0.0043
-10 8 -4 -4.3948 -0.0156
-10 8 -3 -15.5688 0.0038
-10 8 -2 -2.7746 -0.0233
-10 8 -1 12.7182 -0.0180
-10 8 0 6.4151 0.0245
-10 8 1 -5.3526 -0.0095
-10 8 2 -5.0846 0.0266
-10 8 3 0.7421 0.0222
-10 8 4 0.5835 -0.0035
-10 8 5 -2.4239 0.0226
-10 8 6 4.4810 -0.0186
-10 8 7 7.2623 -0.0290
-10 8 8 -6.1000 -0.0287
-10 8 9 -9.4812 -0.0195
-10 8 10 3.3967 0.0187
-10 8 11 7.7145 0.0102
-10 8 12 -1.6854 0.0196
-10 8 13 -5.0610 0.0250
-10 8 14 4.3504 0.0197
-10 8 15 3.3335 0.0132
-10 8 16 -7.5790 -0.0269
-10 8 17 -1.5975 -0.0421
-10 8 18 7.7992 -0.0234
-10 8 19 -0.3721 -0.0016
-10 8 20 -6.1034 -0.0019
-10 8 21 1.1194 0.0124
-10 8 22 3.6524 0.0359
-10 8 23 -0.1242 0.0229
-10 8 24 -0.8334 0.0198
-10 8 25 -1.0788 -0.0086
-10 8 26 -0.6541 -0.0337
-10 8 27 1.0796 -0.0302
-10 8 28 0.6308 -0.0525
-10 8 29 -0.4447 0.0222
-10 8 30 -1.0360 0.0984
-10 8 31 0.3259 0.0106
-10 9 -9 -9.0616 -0.0127
-10 9 -8 -7.9525 0.0217
-10 9 -7 -3.7185 -0.0137
-10 9 -6 4.3029 0.0062
-10 9 -5 14.9527 0.0045
-10 9 -4 4.7617 -0.0368
-10 9 -3 -14.4661 0.0055
-10 9 -2 -12.0690 -0.0018
-10 9 -1 3.5508 0.0121
-10 9 0 13.2947 0.0166
-10 9 1 7.1436 -0.0082
-10 9 2 -10.4699 0.0183
-10 9 3 -8.8756 0.0027
-10 9 4 6.4281 -0.0040
-10 9 5 3.0789 -0.0192
-10 9 6 -3.3755 -0.0171
-10 9 7 2.5954 0.0121
-10 9 8 4.6634 -0.0180
-10 9 9 -3.7162 0.0026
-10 9 10 -9.3121 0.0111
-10 9 11 1.7120 0.0051
-10 9 12 10.1439 0.0346
-10 9 13 -0.0825 0.0024
-10 9 14 -4.5019 -0.0053
-10 9 15 0.7256 -0.0093
-10 9 16 -1.6169 -0.0310
-10 9 17 -2.1937 -0.0119
-10 9 18 4.0003 -0.0028
-10 9 19 1.6574 0.0008
-10 9 20 -4.2828 0.0015
-10 9 21 0.4439 0.0361
-10 9 22 3.2515 0.0410
-10 9 23 -1.0284 -0.0128
-10 9 24 -0.5540 -0.0045
-10 9 25 -0.1152 -0.0430
-10 9 26 -1.2991 -0.0565
-10 9 27 0.6068 0.0401
-10 9 28 0.5307 0.0102
-10 9 29 -0.2878 0.0192
-10 10 -9 -4.1542 -0.0145
-10 10 -8 -10.1502 0.0104
-10 10 -7 -7.0610 -0.0086
-10 10 -6 5.8253 0.0202
-10 10 -5 13.9479 -0.0038
-10 10 -4 2.7128 -0.0144
-10 10 -3 -8.8491 0.0122
-10 10 -2 -9.2970 0.0002
-10 10 -1 -4.3439 0.0079
-10 10 0 10.3739 -0.0049
-10 10 1 14.0108 0.0070
-10 10 2 -7.0329 -0.0010
-10 10 3 -13.7717 -0.0192
-10 10 4 2.2793 0.0072
-10 10 5 8.3840 -0.0153
-10 10 6 0.1931 0.0083
-10 10 7 -5.1242 0.0155
-10 10 8 1.9166 -0.0096
-10 10 9 5.3593 0.0136
-10 10 10 -5.5512 -0.0197
-10 10 11 -6.7929 0.0073
-10 10 12 5.1313 0.0329
-10 10 13 6.9601 -0.0206
-10 10 14 -0.5597 -0.0114
-10 10 15 -3.8376 -0.0121
-10 10 16 -3.2866 -0.0003
-10 10 17 -0.8741 0.0072
-10 10 18 4.1755 -0.0161
-10 10 19 2.1145 0.0223
-10 10 20 -3.6180 0.0212
-10 10 21 0.4776 0.0041
-10 10 22 2.5438 -0.0037
-10 10 23 -1.6025 -0.0332
-10 10 24 -1.1464 -0.0003
-10 10 25 -0.3088 -0.0144
-10 10 26 0.5375 -0.0090
-10 10 27 1.4691 0.0781
-10 10 28 -1.0724 -0.0093
-10 11 -9 3.0738 0.0057
-10 11 -8 -9.2001 0.0207
-10 11 -7 -10.6080 0.0028
-10 11 -6 5.7757 0.0087
-10 11 -5 13.8681 0.0009
-10 11 -4 -0.2198 0.0112
-10 11 -3 -8.4171 -0.0144
-10 11 -2 -3.6386 -0.0113
-10 11 -1 -1.0054 0.0085
-10 11 0 3.3947 -0.0149
-10 11 1 5.7272 0.0062
-10 11 2 0.5231 -0.0072
-10 11 3 -3.5717 -0.0009
-10 11 4 -5.1260 0.0253
-10 11 5 -0.2175 -0.0047
-10 11 6 6.9084 0.0063
-10 11 7 1.0867 -0.0072
-10 11 8 -5.4496 -0.0133
-10 11 9 1.0731 0.0069
-10 11 10 3.7420 -0.0060
-10 11 11 -4.1452 0.0077
-10 11 12 -3.8716 -0.0087
-10 11 13 4.6927 -0.0010
-10 11 14 4.9199 0.0205
-10 11 15 -0.2773 -0.0129
-10 11 16 -5.3891 0.0060
-10 11 17 -5.6596 -0.0040
-10 11 18 4.7375 -0.0181
-10 11 19 6.8107 0.0288
-10 11 20 -3.1068 -0.0046
-10 11 21 -3.1812 -0.0104
-10 11 22 1.6218 0.0139
-10 11 23 0.3343 -0.0496
-10 11 24 -1.4343 0.0050
-10 11 25 -0.3253 0.0791
-10 11 26 1.8105 -0.0154
-10 12 -9 5.1168 0.0214
-10 12 -8 -3.6324 0.0031
-10 12 -7 -9.3079 0.0184
-10 12 -6 0.3953 0.0153
-10 12 -5 10.4338 -0.0217
-10 12 -4 3.0547 -0.0136
-10 12 -3 -5.6663 -0.0116
-10 12 -2 -5.3505 0.0003
-10 12 -1 -0.7904 -0.0028
-10 12 0 4.9805 -0.0038
-10 12 1 2.6302 0.0127
-10 12 2 -2.3193 0.0002
-10 12 3 0.4609 0.0252
-10 12 4 0.1013 0.0168
-10 12 5 -3.7414 -0.0227
-10 12 6 0.1896 -0.0127
-10 12 7 3.8732 -0.0206
-10 12 8 -0.0177 -0.0088
-10 12 9 -0.9395 0.0195
-10 12 10 0.4441 0.0132
-10 12 11 -2.5243 -0.0047
-10 12 12 -0.5544 -0.0089
-10 12 13 2.6251 0.0224
-10 12 14 0.1014 0.0186
-10 12 15 1.7381 -0.0192
-10 12 16 0.1777 -0.0166
-10 12 17 -6.2232 -0.0154
-10 12 18 -0.6281 -0.0101
-10 12 19 6.4538 0.0251
-10 12 20 1.5113 0.0095
-10 12 21 -3.4921 -0.0071
-10 12 22 -1.5324 0.0202
-10 12 23 0.7930 -0.0164
-10 13 -9 2.9324 0.0258
-10 13 -8 1.8804 0.0083
-10 13 -7 -4.9872 -0.0038
-10 13 -6 -4.0255 -0.0106
-10 13 -5 4.8707 -0.0092
-10 13 -4 4.9952 -0.0080
-10 13 -3 -1.0684 -0.0143
-10 13 -2 -5.5208 -0.0049
-10 13 -1 -3.7373 0.0082
-10 13 0 4.7658 0.0285
-10 13 1 5.4701 0.0170
-10 13 2 -3.2800 0.0001
-10 13 3 -3.3481 0.0045
-10 13 4 3.9575 -0.0255
-10 13 5 0.4689 -0.0241
-10 13 6 -6.2806 -0.0011
-10 13 7 -0.1772 -0.0124
-10 13 8 6.0870 0.0106
-10 13 9 2.6541 0.0296
-10 13 10 -2.9426 0.0052
-10 13 11 -4.9460 0.0123
-10 13 12 0.6126 0.0101
-10 13 13 4.4348 -0.0274
-10 13 14 -0.6485 -0.0164
-10 13 15 -1.7927 -0.0116
-10 13 16 1.7575 -0.0061
-10 13 17 -0.4978 0.0267
-10 13 18 -2.9205 -0.0187
-10 13 19 1.3020 -0.0061
-10 13 20 3.0842 0.0616
-10 14 -9 -0.3623 -0.0073
-10 14 -8 1.7464 0.0128
-10 14 -7 -0.8526 -0.0058
-10 14 -6 -2.0574 -0.0126
-10 14 -5 0.8344 0.0021
-10 14 -4 0.6039 -0.0049
-10 14 -3 0.7577 -0.0044
-10 14 -2 1.2986 0.0082
-10 14 -1 -2.9723 0.0159
-10 14 0 -3.4379 0.0168
-10 14 1 4.4807 0.0079
-10 14 2 4.6880 -0.0012
-10 14 3 -3.5331 -0.0298
-10 14 4 -2.6298 -0.0415
-10 14 5 0.4652 -0.0075
-10 14 6 -1.1357 0.0172
-10 14 7 1.0559 0.0303
-10 14 8 1.5372 0.0308
-10 14 9 0.8096 0.0027
-10 14 10 1.8771 -0.0086
-10 14 11 -3.0293 0.0045
-10 14 12 -4.1936 -0.0241
-10 14 13 3.0307 -0.0481
-10 14 14 2.8408 -0.0018
-10 14 15 -1.9428 0.0205
-10 14 16 -0.0378 0.0289
-10 14 17 0.8880 0.0343
-10 15 -9 -1.7727 -0.0202
-10 15 -8 0.6339 -0.0180
-10 15 -7 0.9165 0.0060
-10 15 -6 0.2927 0.0170
-10 15 -5 -0.2697 0.0058
-10 15 -4 -1.8321 0.0109
-10 15 -3 -0.1269 -0.0002
-10 15 -2 3.5562 -0.0143
-10 15 -1 0.3340 0.0068
-10 15 0 -4.9547 0.0065
-10 15 1 0.1029 0.0030
-10 15 2 5.0498 -0.0112
-10 15 3 0.1402 -0.0463
-10 15 4 -3.3723 -0.0034
-10 15 5 -2.1862 0.0341
-10 15 6 1.4473 0.0136
-10 15 7 3.4322 0.0286
-10 15 8 -1.3675 0.0161
-10 15 9 -1.7224 -0.0107
-10 15 10 2.8026 -0.0163
-10 15 11 -0.3701 -0.0587
-9 0 -7 5.9238 -0.4513
-9 0 -5 7.0243 -0.0736
-9 0 -3 -17.3591 0.1299
-9 0 -1 17.0992 0.0713
-9 0 1 -5.8926 0.0114
-9 0 3 -6.5371 -0.0152
-9 0 5 9.6545 -0.1643
-9 0 7 -5.0285 0.1028
-9 0 9 4.7841 0.0670
-9 0 11 -15.1496 -0.0828
-9 0 13 27.3512 0.0934
-9 0 15 -28.4278 -0.0548
-9 0 17 16.6141 -0.0742
-9 0 19 -2.0066 0.0349
-9 0 21 -5.2796 0.0365
-9 0 23 3.9631 0.1200
-9 0 25 0.0666 -0.1597
-9 0 27 -0.9504 -0.0807
-9 0 29 -2.2327 0.1746
-9 0 31 6.0239 -0.0518
-9 0 33 -6.7645 -0.0069
-9 0 35 4.2116 0.0387
-9 0 37 -1.1753 -0.0957
-9 1 -8 -0.8899 -0.1893
-9 1 -7 2.8880 -0.1888
-9 1 -6 0.1727 -0.0907
-9 1 -5 11.4214 -0.0882
-9 1 -4 -2.2541 0.1715
-9 1 -3 -25.4119 0.1203
-9 1 -2 4.6929 0.0196
-9 1 -1 28.1377 0.0628
-9 1 0 -5.8684 -0.0074
-9 1 1 -17.6537 0.0275
-9 1 2 4.0565 -0.0640
-9 1 3 4.4622 -0.1054
-9 1 4 0.2178 -0.0251
-9 1 5 -0.3048 -0.0686
-9 1 6 -2.3121 0.0317
-9 1 7 4.6953 0.0515
-9 1 8 -1.8064 0.0220
-9 1 9 -6.6789 0.1128
-9 1 10 10.2269 0.0270
-9 1 11 -0.5944 -0.0475
-9 1 12 -17.1858 -0.0089
-9 1 13 11.3242 -0.0225
-9 1 14 18.7128 -0.0639
-9 1 15 -14.4998 -0.0152
-9 1 16 -14.8153 -0.0014
-9 1 17 7.1806 -0.0611
-9 1 18 8.3905 0.0573
-9 1 19 2.7396 0.0609
-9 1 20 -3.0475 -0.0019
-9 1 21 -6.4849 0.0744
-9 1 22 0.4831 0.0069
-9 1 23 3.4237 -0.0097
-9 1 24 0.4117 -0.0358
-9 1 25 0.7792 -0.0819
-9 1 26 -1.4717 -0.0237
-9 1 27 -1.5076 -0.0491
-9 1 28 2.9511 0.0390
-9 1 29 -1.0942 0.0576
-9 1 30 -3.6645 0.0268
-9 1 31 3.6877 0.0821
-9 1 32 2.8816 -0.0346
-9 1 33 -3.7067 -0.0265
-9 1 34 -1.4371 -0.0065
-9 1 35 1.8768 -0.0348
-9 1 36 0.5710 0.0085
-9 1 37 -0.4833 -0.0666
-9 2 -8 2.5054 -0.1689
-9 2 -7 7.7055 0.0240
-9 2 -6 -3.3211 -0.0072
-9 2 -5 7.4478 0.0178
-9 2 -4 0.8639 0.1214
-9 2 -3 -25.9258 0.0684
-9 2 -2 1.1892 0.0976
-9 2 -1 31.6966 -0.0241
-9 2 0 -0.4815 -0.1067
-9 2 1 -20.6920 -0.0334
-9 2 2 -5.0219 -0.0846
-9 2 3 4.9428 -0.0190
-9 2 4 14.7957 0.0083
-9 2 5 1.2285 -0.0211
-9 2 6 -22.6169 0.0642
-9 2 7 4.3288 0.0660
-9 2 8 20.5881 0.0761
-9 2 9 -12.2094 0.0314
-9 2 10 -8.1269 -0.0398
-9 2 11 13.2504 -0.0470
-9 2 12 -6.0801 -0.0742
-9 2 13 -7.6580 -0.0294
-9 2 14 12.7311 -0.0318
-9 2 15 2.7676 0.0025
-9 2 16 -10.1365 0.0489
-9 2 17 -2.8938 0.0087
-9 2 18 3.1743 0.0829
-9 2 19 4.5553 0.0419
-9 2 20 2.5523 -0.0264
-9 2 21 -3.1299 -0.0004
-9 2 22 -4.3670 -0.0559
-9 2 23 -0.3616 -0.0288
-9 2 24 3.2575 -0.0128
-9 2 25 2.0623 -0.0247
-9 2 26 -2.1530 -0.0117
-9 2 27 -0.9083 -0.0002
-9 2 28 2.5064 0.0479
-9 2 29 -1.0322 0.0362
-9 2 30 -3.2320 0.0697
-9 2 31 1.5081 0.0280
-9 2 32 3.1155 -0.0451
-9 2 33 -0.4763 -0.0430
-9 2 34 -2.2337 -0.1208
-9 2 35 -0.1063 0.0024
-9 2 36 1.0240 0.0538
-9 2 37 -0.5506 -0.0169
-9 3 -8 4.0353 0.0078
-9 3 -7 22.6577 0.0245
-9 3 -6 -1.9207 0.0493
-9 3 -5 -9.8494 0.1193
-9 3 -4 1.0437 -0.0146
-9 3 -3 -8.4419 -0.0017
-9 3 -2 -2.4123 0.0819
-9 3 -1 12.7344 -0.1145
-9 3 0 4.7922 -0.0971
-9 3 1 1.5960 -0.0073
-9 3 2 -8.9800 -0.0502
-9 3 3 -21.2506 0.0228
-9 3 4 17.0471 0.0316
-9 3 5 28.8884 0.0644
-9 3 6 -26.3243 0.0771
-9 3 7 -18.8734 0.0105
-9 3 8 28.4754 0.0223
-9 3 9 1.2434 -0.0499
-9 3 10 -18.6965 -0.0611
-9 3 11 9.4932 -0.0355
-9 3 12 3.0666 -0.0642
-9 3 13 -8.7636 0.0069
-9 3 14 7.6090 0.0184
-9 3 15 2.9299 0.0417
-9 3 16 -8.5679 0.0703
-9 3 17 1.5372 0.0248
-9 3 18 2.8247 0.0181
-9 3 19 -3.9157 -0.0131
-9 3 20 3.5199 -0.0254
-9 3 21 5.1893 -0.0497
-9 3 22 -5.5044 -0.0448
-9 3 23 -4.6947 0.0009
-9 3 24 2.7808 -0.0233
-9 3 25 2.2143 0.0100
-9 3 26 0.5848 0.0351
-9 3 27 0.3228 0.0439
-9 3 28 -1.4676 0.0465
-9 3 29 -0.7586 0.0252
-9 3 30 0.3431 0.0141
-9 3 31 -0.7330 -0.0882
-9 3 32 1.3689 -0.0386
-9 3 33 1.8042 -0.0184
-9 3 34 -2.4814 -0.1008
-9 3 35 -0.9662 0.0867
-9 3 36 1.8486 0.0829
-9 4 -8 -6.4183 0.1071
-9 4 -7 29.4433 0.0550
-9 4 -6 11.8448 -0.0065
-9 4 -5 -16.5245 0.0457
-9 4 -4 -9.0304 -0.0305
-9 4 -3 -3.2690 -0.0437
-9 4 -2 2.8059 -0.0175
-9 4 -1 8.0843 -0.0612
-9 4 0 -0.6316 0.0006
-9 4 1 7.1203 -0.0173
-9 4 2 3.2105 -0.0173
-9 4 3 -29.0812 0.0737
-9 4 4 -4.4619 0.0446
-9 4 5 38.9420 0.0473
-9 4 6 1.2246 0.0244
-9 4 7 -27.6803 -0.0345
-9 4 8 1.9813 -0.0329
-9 4 9 4.7955 -0.0561
-9 4 10 0.2120 -0.0275
-9 4 11 10.8454 -0.0175
-9 4 12 -7.0350 -0.0247
-9 4 13 -10.5347 0.0304
-9 4 14 13.2502 0.0670
-9 4 15 1.2208 0.0547
-9 4 16 -14.1814 0.0155
-9 4 17 6.6375 0.0129
-9 4 18 9.0041 -0.0450
-9 4 19 -8.9903 -0.0578
-9 4 20 -1.9922 0.0098
-9 4 21 7.0730 -0.0368
-9 4 22 -1.1517 -0.0213
-9 4 23 -3.2083 0.0033
-9 4 24 -0.2643 0.0023
-9 4 25 -0.5989 0.0541
-9 4 26 2.3135 0.0341
-9 4 27 2.2558 0.0567
-9 4 28 -2.5672 0.0043
-9 4 29 -0.5588 -0.0420
-9 4 30 1.3168 -0.0058
-9 4 31 -2.4367 -0.1031
-9 4 32 0.9572 -0.0481
-9 4 33 3.0081 0.0083
-9 4 34 -2.9857 0.0012
-9 4 35 -1.0177 0.1625
-9 5 -8 -15.6625 0.0187
-9 5 -7 28.7090 0.0394
-9 5 -6 20.7779 -0.0084
-9 5 -5 -12.6201 -0.0101
-9 5 -4 -13.1164 -0.0410
-9 5 -3 -10.3530 -0.0622
-9 5 -2 2.7198 -0.0072
-9 5 -1 19.0889 0.0205
-9 5 0 -1.0507 0.0078
-9 5 1 -8.7745 -0.0054
-9 5 2 9.1714 0.0382
-9 5 3 -9.4287 0.0526
-9 5 4 -17.3304 0.0031
-9 5 5 19.5240 -0.0045
-9 5 6 17.5480 -0.0099
-9 5 7 -12.2517 -0.0331
-9 5 8 -11.3988 -0.0403
-9 5 9 -6.7450 -0.0140
-9 5 10 4.7299 -0.0067
-9 5 11 21.3486 -0.0039
-9 5 12 -1.3930 0.0310
-9 5 13 -21.3117 0.0209
-9 5 14 2.0574 0.0443
-9 5 15 11.1600 0.0354
-9 5 16 -3.9739 -0.0112
-9 5 17 -1.7521 -0.0056
-9 5 18 3.6446 -0.0685
-9 5 19 -1.7473 -0.0398
-9 5 20 -1.6568 -0.0001
-9 5 21 1.2320 -0.0279
-9 5 22 1.0119 0.0456
-9 5 23 0.5505 0.0219
-9 5 24 -1.7881 0.0214
-9 5 25 -2.6118 0.0443
-9 5 26 2.3144 -0.0141
-9 5 27 3.1263 0.0282
-9 5 28 -2.5477 -0.0192
-9 5 29 -0.2296 -0.0493
-9 5 30 2.3930 -0.0219
-9 5 31 -3.5719 -0.0804
-9 5 32 -0.9152 -0.0094
-9 5 33 3.8389 0.0372
-9 5 34 -0.9227 0.0813
-9 6 -8 -12.4957 -0.0105
-9 6 -7 27.2735 0.0025
-9 6 -6 12.9643 -0.0278
-9 6 -5 -12.3967 -0.0109
-9 6 -4 -0.7845 -0.0038
-9 6 -3 -6.7982 -0.0292
-9 6 -2 -10.5764 -0.0071
-9 6 -1 14.7170 0.0118
-9 6 0 9.4466 0.0296
-9 6 1 -8.8259 0.0420
-9 6 2 3.1504 0.0089
-9 6 3 -2.3489 -0.0105
-9 6 4 -14.2967 0.0024
-9 6 5 8.2076 -0.0250
-9 6 6 13.3360 -0.0308
-9 6 7 -3.7661 -0.0051
-9 6 8 -2.0570 -0.0109
-9 6 9 -7.1810 0.0020
-9 6 10 -10.3365 -0.0004
-9 6 11 15.8403 0.0230
-9 6 12 16.5850 0.0362
-9 6 13 -16.6077 -0.0067
-9 6 14 -15.2425 0.0276
-9 6 15 11.5017 0.0048
-9 6 16 10.1679 -0.0317
-9 6 17 -6.2705 -0.0082
-9 6 18 -6.0481 -0.0462
-9 6 19 3.5380 -0.0209
-9 6 20 3.6464 -0.0066
-9 6 21 -2.0424 0.0093
-9 6 22 -1.5581 0.0669
-9 6 23 1.3105 0.0212
-9 6 24 -0.0345 0.0171
-9 6 25 -2.1754 0.0073
-9 6 26 0.7243 -0.0332
-9 6 27 2.8844 -0.0091
-9 6 28 -1.2002 -0.0194
-9 6 29 -0.7635 -0.0328
-9 6 30 1.2132 -0.0470
-9 6 31 -2.3885 0.0004
-9 6 32 -0.1706 0.0596
-9 6 33 2.7130 0.0247
-9 6 34 -0.6686 0.0746
-9 7 -8 -10.6768 -0.0203
-9 7 -7 21.4233 0.0100
-9 7 -6 5.9399 -0.0030
-9 7 -5 -11.2789 -0.0154
-9 7 -4 7.8854 -0.0177
-9 7 -3 2.3362 0.0106
-9 7 -2 -15.4966 0.0179
-9 7 -1 -1.9448 0.0056
-9 7 0 8.1354 0.0104
-9 7 1 7.3231 0.0149
-9 7 2 8.6429 0.0130
-9 7 3 -11.2445 -0.0097
-9 7 4 -20.6098 -0.0199
-9 7 5 9.5330 -0.0305
-9 7 6 18.2864 -0.0229
-9 7 7 -4.4520 0.0092
-9 7 8 -4.4425 0.0147
-9 7 9 1.2662 0.0182
-9 7 10 -10.1881 0.0044
-9 7 11 -1.9052 0.0132
-9 7 12 16.4562 0.0203
-9 7 13 3.9038 -0.0075
-9 7 14 -13.6358 -0.0011
-9 7 15 -4.4043 -0.0213
-9 7 16 8.2377 -0.0200
-9 7 17 2.8974 -0.0065
-9 7 18 -5.4740 -0.0323
-9 7 19 -1.0442 0.0132
-9 7 20 4.3902 0.0343
-9 7 21 0.6076 0.0054
-9 7 22 -2.7657 0.0227
-9 7 23 -1.0035 0.0235
-9 7 24 1.3621 -0.0077
-9 7 25 0.2585 -0.0079
-9 7 26 -0.9712 -0.0036
-9 7 27 1.4517 -0.0492
-9 7 28 0.7260 -0.0453
-9 7 29 -2.0877 -0.0062
-9 7 30 -0.5557 0.0221
-9 7 31 1.2954 0.0737
-9 7 32 0.8695 0.0190
-9 7 33 -0.5053 -0.0081
-9 8 -8 -14.0954 0.0051
-9 8 -7 6.3123 -0.0201
-9 8 -6 7.2569 -0.0072
-9 8 -5 1.1947 0.0158
-9 8 -4 6.5890 0.0064
-9 8 -3 -1.2052 0.0081
-9 8 -2 -11.8849 -0.0114
-9 8 -1 -6.1846 0.0220
-9 8 0 1.5573 0.0196
-9 8 1 11.6954 -0.0078
-9 8 2 16.5542 -0.0049
-9 8 3 -8.5089 -0.0374
-9 8 4 -28.6098 -0.0047
-9 8 5 -0.4449 0.0050
-9 8 6 27.1422 -0.0194
-9 8 7 6.5388 0.0145
-9 8 8 -15.0311 0.0156
-9 8 9 -4.8918 0.0226
-9 8 10 1.8673 0.0196
-9 8 11 -1.6634 -0.0022
-9 8 12 3.5068 -0.0078
-9 8 13 7.0929 -0.0290
-9 8 14 -0.8236 -0.0147
-9 8 15 -7.9172 -0.0017
-9 8 16 -2.4716 -0.0074
-9 8 17 4.9261 0.0027
-9 8 18 1.7885 0.0022
-9 8 19 -1.6893 0.0152
-9 8 20 0.0442 0.0276
-9 8 21 0.9947 0.0127
-9 8 22 -0.2892 -0.0027
-9 8 23 -2.0110 -0.0109
-9 8 24 0.5636 -0.0138
-9 8 25 2.0496 -0.0034
-9 8 26 -1.6560 -0.0240
-9 8 27 -0.2977 -0.0428
-9 8 28 1.6803 0.0242
-9 8 29 -1.8062 0.0357
-9 8 30 -0.5361 -0.0026
-9 8 31 2.6216 0.0490
-9 8 32 0.0680 0.0284
-9 9 -8 -11.8882 -0.0014
-9 9 -7 -3.4477 -0.0290
-9 9 -6 5.8072 0.0150
-9 9 -5 9.5272 0.0190
-9 9 -4 7.8061 0.0139
-9 9 -3 -7.7365 0.0070
-9 9 -2 -15.5737 -0.0112
-9 9 -1 0.4323 0.0254
-9 9 0 9.8263 -0.0140
-9 9 1 2.8378 -0.0186
-9 9 2 4.4098 -0.0006
-9 9 3 2.9427 -0.0347
-9 9 4 -15.1549 0.0028
-9 9 5 -12.0800 0.0093
-9 9 6 14.9895 0.0197
-9 9 7 15.7918 0.0276
-9 9 8 -6.8660 -0.0114
-9 9 9 -12.2391 0.0181
-9 9 10 -0.2067 0.0040
-9 9 11 5.7686 -0.0308
-9 9 12 0.6376 -0.0084
-9 9 13 -0.6877 -0.0110
-9 9 14 2.8610 -0.0152
-9 9 15 -0.7172 -0.0059
-9 9 16 -4.2077 0.0154
-9 9 17 -1.2755 0.0314
-9 9 18 1.9556 0.0179
-9 9 19 3.0616 -0.0051
-9 9 20 0.3387 -0.0025
-9 9 21 -1.6616 0.0051
-9 9 22 -0.4299 -0.0214
-9 9 23 -1.1974 -0.0099
-9 9 24 -0.0824 -0.0114
-9 9 25 2.4189 -0.0327
-9 9 26 -0.2792 0.0164
-9 9 27 -1.8618 0.0219
-9 9 28 0.5110 0.0417
-9 9 29 0.7814 0.0428
-9 9 30 0.1034 -0.0805
-9 9 31 0.1633 -0.0124
-9 10 -8 -6.0638 -0.0007
-9 10 -7 -1.2728 0.0000
-9 10 -6 1.9834 0.0173
-9 10 -5 3.8190 -0.0047
-9 10 -4 7.9168 0.0213
-9 10 -3 -3.1973 0.0099
-9 10 -2 -15.1552 -0.0108
-9 10 -1 0.4423 0.0006
-9 10 0 14.3640 -0.0327
-9 10 1 0.3869 -0.0104
-9 10 2 -7.1733 0.0041
-9 10 3 2.4345 -0.0018
-9 10 4 1.1592 0.0126
-9 10 5 -5.7607 0.0063
-9 10 6 -2.3258 0.0237
-9 10 7 5.6132 0.0120
-9 10 8 7.2630 -0.0018
-9 10 9 -1.8175 -0.0091
-9 10 10 -7.7198 -0.0326
-9 10 11 -2.7121 -0.0119
-9 10 12 2.5643 -0.0001
-9 10 13 5.0017 0.0041
-9 10 14 1.9846 0.0010
-9 10 15 -3.6508 0.0080
-9 10 16 -2.2993 0.0236
-9 10 17 0.0535 0.0044
-9 10 18 0.0828 0.0245
-9 10 19 2.2133 -0.0040
-9 10 20 2.0351 -0.0433
-9 10 21 -1.3060 -0.0087
-9 10 22 -2.2830 -0.0199
-9 10 23 -0.9912 0.0033
-9 10 24 0.5944 0.0038
-9 10 25 2.4140 0.0020
-9 10 26 0.5296 0.0741
-9 10 27 -2.6620 -0.0168
-9 10 28 0.4425 -0.0197
-9 10 29 2.1640 0.0662
-9 10 30 -1.4458 -0.1148
-9 11 -8 -6.2108 0.0007
-9 11 -7 0.2927 -0.0031
-9 11 -6 4.0346 0.0112
-9 11 -5 -0.0508 -0.0000
-9 11 -4 0.7138 0.0050
-9 11 -3 1.1616 -0.0030
-9 11 -2 -4.0445 -0.0075
-9 11 -1 -2.6074 -0.0172
-9 11 0 4.1723 -0.0067
-9 11 1 3.2097 0.0102
-9 11 2 -1.5856 -0.0051
-9 11 3 -3.7468 0.0144
-9 11 4 -0.1129 0.0147
-9 11 5 5.0592 0.0025
-9 11 6 -2.3406 0.0019
-9 11 7 -6.8312 -0.0044
-9 11 8 5.4362 -0.0020
-9 11 9 8.9073 -0.0259
-9 11 10 -2.9448 -0.0038
-9 11 11 -10.4531 0.0029
-9 11 12 -3.7561 -0.0154
-9 11 13 9.2720 0.0279
-9 11 14 7.9736 0.0090
-9 11 15 -5.3589 0.0104
-9 11 16 -7.6178 0.0201
-9 11 17 1.8190 -0.0218
-9 11 18 4.9853 0.0008
-9 11 19 -0.1451 -0.0276
-9 11 20 -1.7354 -0.0207
-9 11 21 -0.7576 0.0240
-9 11 22 -0.4457 -0.0329
-9 11 23 0.9161 0.0233
-9 11 24 0.3133 0.0536
-9 11 25 0.1111 -0.0224
-9 11 26 0.0367 0.0276
-9 11 27 -0.8404 0.0024
-9 11 28 1.4136 -0.0616
-9 12 -8 -5.6958 0.0019
-9 12 -7 -3.6463 0.0019
-9 12 -6 4.3319 -0.0093
-9 12 -5 5.2194 -0.0014
-9 12 -4 -1.3809 0.0020
-9 12 -3 -4.3737 -0.0019
-9 12 -2 -0.7791 -0.0008
-9 12 -1 2.8052 -0.0087
-9 12 0 0.3885 0.0183
-9 12 1 -1.8558 0.0076
-9 12 2 2.1501 -0.0138
-9 12 3 0.0302 0.0106
-9 12 4 -3.0761 -0.0048
-9 12 5 3.0460 -0.0070
-9 12 6 0.2314 0.0045
-9 12 7 -5.3260 -0.0012
-9 12 8 2.0976 -0.0044
-9 12 9 5.8887 -0.0079
-9 12 10 1.0105 0.0097
-9 12 11 -4.5971 -0.0043
-9 12 12 -7.2910 -0.0007
-9 12 13 0.9377 0.0196
-9 12 14 10.7751 -0.0056
-9 12 15 2.8502 0.0110
-9 12 16 -9.5647 -0.0004
-9 12 17 -3.3769 -0.0284
-9 12 18 6.0277 0.0055
-9 12 19 2.0772 -0.0127
-9 12 20 -2.7735 -0.0190
-9 12 21 -2.2617 0.0258
-9 12 22 0.9980 0.0312
-9 12 23 2.6857 0.0288
-9 12 24 -0.3809 -0.0236
-9 12 25 -1.2503 -0.0614
-9 13 -8 -4.2552 -0.0096
-9 13 -7 -7.0262 -0.0066
-9 13 -6 2.4839 -0.0044
-9 13 -5 9.2140 0.0198
-9 13 -4 1.9331 0.0011
-9 13 -3 -8.1238 -0.0061
-9 13 -2 -5.9028 0.0168
-9 13 -1 5.7854 0.0028
-9 13 0 5.9937 0.0033
-9 13 1 -3.7039 -0.0045
-9 13 2 -2.7601 -0.0218
-9 13 3 1.2767 -0.0080
-9 13 4 1.3405 -0.0013
-9 13 5 1.3566 0.0083
-9 13 6 -4.0297 0.0098
-9 13 7 -3.1352 0.0024
-9 13 8 6.3870 0.0109
-9 13 9 3.6097 0.0059
-9 13 10 -4.0599 -0.0069
-9 13 11 -1.9562 -0.0153
-9 13 12 -1.0971 -0.0169
-9 13 13 -2.0393 0.0067
-9 13 14 4.1778 0.0155
-9 13 15 5.3915 -0.0003
-9 13 16 -3.2675 0.0049
-9 13 17 -5.2288 -0.0034
-9 13 18 0.7692 -0.0057
-9 13 19 3.1923 0.0043
-9 13 20 0.2452 -0.0281
-9 13 21 -2.0027 0.0165
-9 13 22 0.2893 0.0671
-9 13 23 1.2578 -0.0245
-9 14 -8 -3.6795 -0.0078
-9 14 -7 -5.5552 0.0030
-9 14 -6 2.1198 0.0058
-9 14 -5 6.4205 0.0171
-9 14 -4 3.1602 0.0171
-9 14 -3 -3.5015 0.0072
-9 14 -2 -7.6225 0.0041
-9 14 -1 -0.4145 -0.0217
-9 14 0 7.7436 -0.0261
-9 14 1 3.5781 -0.0033
-9 14 2 -4.5613 0.0021
-9 14 3 -6.0342 0.0020
-9 14 4 2.1418 0.0007
-9 14 5 7.5598 0.0119
-9 14 6 -2.7237 0.0220
-9 14 7 -8.1303 0.0116
-9 14 8 4.6004 0.0032
-9 14 9 7.9664 -0.0171
-9 14 10 -4.6209 -0.0264
-9 14 11 -6.2934 -0.0166
-9 14 12 2.0578 -0.0155
-9 14 13 2.8885 0.0119
-9 14 14 0.4950 0.0219
-9 14 15 0.3004 0.0303
-9 14 16 -0.7666 0.0487
-9 14 17 -1.4827 -0.0382
-9 14 18 -0.1390 -0.0669
-9 14 19 1.0186 0.0105
-9 14 20 0.2446 0.0030
-9 15 -8 -3.8218 -0.0234
-9 15 -7 -3.5183 0.0341
-9 15 -6 2.8539 0.0130
-9 15 -5 3.8034 0.0015
-9 15 -4 1.4743 0.0350
-9 15 -3 -0.9106 -0.0084
-9 15 -2 -3.9778 -0.0340
-9 15 -1 -2.2664 -0.0205
-9 15 0 2.5535 -0.0226
-9 15 1 3.6925 -0.0016
-9 15 2 0.3654 0.0273
-9 15 3 -4.4445 0.0288
-9 15 4 -2.2490 0.0113
-9 15 5 5.6094 0.0072
-9 15 6 2.1986 -0.0005
-9 15 7 -6.1829 -0.0205
-9 15 8 -0.3483 -0.0118
-9 15 9 5.1827 -0.0161
-9 15 10 -1.2936 -0.0242
-9 15 11 -3.4970 0.0158
-9 15 12 0.5356 0.0179
-9 15 13 2.2190 -0.0143
-9 15 14 1.4581 0.0276
-9 15 15 -1.0997 0.0740
-9 16 -4 0.6903 0.0205
-9 16 -3 -1.2867 -0.0168
-9 16 -2 -1.5390 -0.0356
-9 16 -1 -0.0801 -0.0093
-9 16 0 -0.7309 0.0072
-9 16 1 -0.3441 0.0116
-9 16 2 3.0482 0.0147
-9 16 3 1.4355 0.0373
-9 16 4 -3.1324 0.0195
-9 16 5 -1.0453 -0.0239
-9 16 6 1.7695 -0.0268
-9 16 7 0.3155 -0.0385
-9 16 8 -0.4677 -0.0285
-8 0 -6 2.3334 0.5208
-8 0 -4 -24.0528 -0.1845
-8 0 -2 26.1749 -0.0065
-8 0 0 -12.6054 -0.0357
-8 0 2 -1.8834 0.0244
-8 0 4 7.1212 0.0088
-8 0 6 -7.5837 -0.0012
-8 0 8 13.1143 0.0143
-8 0 10 -22.4837 0.0107
-8 0 12 25.5126 -0.0203
-8 0 14 -18.5707 -0.0922
-8 0 16 8.0256 0.1435
-8 0 18 -0.9709 -0.0279
-8 0 20 -0.6014 -0.0783
-8 0 22 -0.4854 0.1281
-8 0 24 -0.2671 -0.1298
-8 0 26 3.6035 -0.0019
-8 0 28 -5.7858 0.1240
-8 0 30 4.9435 -0.0624
-8 0 32 -3.1228 -0.0268
-8 0 34 1.5268 0.0454
-8 0 36 0.1147 -0.0925
-8 0 38 -0.7665 0.1011
-8 1 -7 12.5973 0.0933
-8 1 -6 13.5921 0.2150
-8 1 -5 -2.0629 0.0336
-8 1 -4 -31.1177 0.0609
-8 1 -3 -10.9081 -0.1090
-8 1 -2 27.6478 -0.1590
-8 1 -1 18.5781 0.0454
-8 1 0 -11.2409 0.0314
-8 1 1 -16.5627 0.0060
-8 1 2 -0.3781 -0.0513
-8 1 3 4.9296 -0.0179
-8 1 4 -1.0121 0.0786
-8 1 5 12.1560 -0.0121
-8 1 6 5.8927 0.0281
-8 1 7 -26.1000 0.0482
-8 1 8 -2.1821 -0.0309
-8 1 9 28.7172 0.0054
-8 1 10 -7.4911 0.0070
-8 1 11 -20.3668 -0.0416
-8 1 12 11.8940 -0.0705
-8 1 13 9.8402 -0.0285
-8 1 14 -7.4017 -0.0139
-8 1 15 -5.0931 0.0341
-8 1 16 -0.3862 0.1315
-8 1 17 6.7624 0.0206
-8 1 18 4.9725 -0.0239
-8 1 19 -10.0062 0.0329
-8 1 20 -3.7706 -0.0530
-8 1 21 9.6785 -0.0707
-8 1 22 -0.3567 -0.0138
-8 1 23 -4.2221 -0.0186
-8 1 24 1.7270 -0.0152
-8 1 25 -3.5371 0.0593
-8 1 26 0.8272 0.0521
-8 1 27 9.0450 -0.0141
-8 1 28 -2.9448 -0.0002
-8 1 29 -9.4369 -0.0036
-8 1 30 2.2821 0.0281
-8 1 31 5.2112 0.0231
-8 1 32 -0.7656 -0.0372
-8 1 33 -0.0028 -0.0339
-8 1 34 -0.3051 -0.0411
-8 1 35 -2.2856 -0.0372
-8 1 36 1.0742 -0.0376
-8 1 37 1.3899 0.0977
-8 1 38 -0.9443 0.1457
-8 2 -7 9.8461 0.0865
-8 2 -6 26.7462 -0.0477
-8 2 -5 8.7138 0.0627
-8 2 -4 -29.5373 0.1043
-8 2 -3 -28.2748 -0.1588
-8 2 -2 11.7939 -0.0804
-8 2 -1 40.5890 0.0028
-8 2 0 8.3798 -0.0420
-8 2 1 -41.0935 0.0280
-8 2 2 -11.1134 0.0326
-8 2 3 28.9858 0.0647
-8 2 4 -4.7357 0.0181
-8 2 5 -9.2907 -0.0066
-8 2 6 20.3458 0.0396
-8 2 7 -7.3348 -0.0359
-8 2 8 -20.0742 -0.0211
-8 2 9 12.4084 -0.0155
-8 2 10 8.8431 -0.0410
-8 2 11 -6.8360 -0.0189
-8 2 12 -1.1391 -0.0242
-8 2 13 -1.1901 0.0199
-8 2 14 2.5375 0.0214
-8 2 15 3.6728 0.0575
-8 2 16 -8.1131 0.0723
-8 2 17 1.1298 -0.0015
-8 2 18 10.4984 -0.0027
-8 2 19 -7.5150 -0.0472
-8 2 20 -6.0258 -0.0719
-8 2 21 8.1958 -0.0565
-8 2 22 -1.6834 -0.0238
-8 2 23 -1.9334 0.0491
-8 2 24 5.3370 0.0368
-8 2 25 -6.5051 0.0515
-8 2 26 -3.3575 0.0455
-8 2 27 11.9752 -0.0045
-8 2 28 0.5641 -0.0164
-8 2 29 -11.7501 -0.0278
-8 2 30 0.1361 -0.0085
-8 2 31 6.2257 -0.0312
-8 2 32 0.1031 -0.0218
-8 2 33 0.3534 -0.0145
-8 2 34 -0.3739 -0.0175
-8 2 35 -3.2596 0.0167
-8 2 36 0.6310 0.0122
-8 2 37 2.3202 0.1430
-8 2 38 -0.4251 0.0606
-8 3 -7 4.5697 0.0569
-8 3 -6 23.8759 -0.0186
-8 3 -5 16.5319 -0.0177
-8 3 -4 -7.1467 -0.0806
-8 3 -3 -34.7150 -0.0154
-8 3 -2 -24.4095 0.0164
-8 3 -1 42.5506 -0.1062
-8 3 0 45.0695 0.0415
-8 3 1 -39.8649 0.0862
-8 3 2 -38.3719 0.0065
-8 3 3 29.7594 0.0597
-8 3 4 10.5767 0.0173
-8 3 5 -16.9898 -0.0058
-8 3 6 14.7667 -0.0491
-8 3 7 7.1028 -0.0516
-8 3 8 -18.9168 -0.0042
-8 3 9 -2.6417 -0.0522
-8 3 10 5.2134 0.0024
-8 3 11 2.0664 0.0304
-8 3 12 8.1960 0.0286
-8 3 13 -2.6424 0.0386
-8 3 14 -9.2875 0.0092
-8 3 15 1.6816 0.0435
-8 3 16 1.3447 -0.0106
-8 3 17 2.1189 -0.0158
-8 3 18 5.0589 -0.0127
-8 3 19 -5.8727 -0.0907
-8 3 20 -3.9589 -0.0274
-8 3 21 5.2967 -0.0048
-8 3 22 -1.7549 0.0148
-8 3 23 -0.7439 0.0574
-8 3 24 5.6707 0.0444
-8 3 25 -4.0843 0.0463
-8 3 26 -5.4284 -0.0023
-8 3 27 6.8951 0.0096
-8 3 28 3.3086 -0.0275
-8 3 29 -6.5611 -0.0873
-8 3 30 -1.4394 -0.0431
-8 3 31 2.8840 -0.0238
-8 3 32 0.1484 0.0378
-8 3 33 1.3354 0.0269
-8 3 34 0.3602 0.0303
-8 3 35 -2.8448 0.0493
-8 3 36 -0.0830 0.0043
-8 3 37 1.9977 0.0835
-8 4 -7 5.5278 -0.0622
-8 4 -6 23.4257 -0.0602
-8 4 -5 11.7533 -0.0137
-8 4 -4 0.7021 -0.0376
-8 4 -3 -21.8837 0.0210
-8 4 -2 -34.7727 -0.0171
-8 4 -1 18.9938 0.0017
-8 4 0 54.5231 0.0861
-8 4 1 -9.1382 0.0153
-8 4 2 -46.2788 0.0273
-8 4 3 0.6709 0.0021
-8 4 4 16.4709 -0.0280
-8 4 5 4.2281 -0.0058
-8 4 6 12.2802 -0.0780
-8 4 7 -7.3224 -0.0255
-8 4 8 -19.3640 -0.0050
-8 4 9 9.6539 -0.0019
-8 4 10 4.4941 0.0619
-8 4 11 -11.0336 0.0168
-8 4 12 13.8637 0.0521
-8 4 13 11.0022 0.0287
-8 4 14 -18.7228 -0.0399
-8 4 15 -9.6972 -0.0167
-8 4 16 9.8807 -0.0353
-8 4 17 8.2287 -0.0113
-8 4 18 1.0942 -0.0219
-8 4 19 -7.2157 -0.0125
-8 4 20 -5.3599 0.0130
-8 4 21 5.8606 -0.0172
-8 4 22 2.8554 0.0323
-8 4 23 -3.5066 0.0466
-8 4 24 1.8365 0.0572
-8 4 25 0.6418 0.0191
-8 4 26 -4.8184 -0.0359
-8 4 27 1.6778 -0.0242
-8 4 28 4.9233 -0.0936
-8 4 29 -2.2769 -0.0372
-8 4 30 -3.1825 0.0045
-8 4 31 1.0279 -0.0003
-8 4 32 1.2068 0.0870
-8 4 33 0.2996 0.0220
-8 4 34 -0.0509 0.0550
-8 4 35 -0.3592 0.0506
-8 4 36 -0.1062 -0.0844
-8 5 -7 2.5696 -0.0443
-8 5 -6 27.5935 -0.0331
-8 5 -5 8.0010 -0.0166
-8 5 -4 -9.5818 0.0120
-8 5 -3 -6.4840 0.0477
-8 5 -2 -16.7723 0.0281
-8 5 -1 -4.9434 0.0251
-8 5 0 32.8912 -0.0100
-8 5 1 13.8661 0.0156
-8 5 2 -25.7695 0.0358
-8 5 3 -12.3399 -0.0737
-8 5 4 -0.3158 -0.0354
-8 5 5 4.4510 -0.0003
-8 5 6 24.9191 -0.0416
-8 5 7 0.6406 0.0164
-8 5 8 -30.3155 0.0191
-8 5 9 1.1615 0.0324
-8 5 10 17.2648 0.0387
-8 5 11 -6.4470 0.0127
-8 5 12 -0.8025 0.0243
-8 5 13 9.1389 -0.0235
-8 5 14 -5.4581 -0.0441
-8 5 15 -6.8027 -0.0396
-8 5 16 0.1757 -0.0189
-8 5 17 2.6906 0.0101
-8 5 18 7.6641 0.0079
-8 5 19 -1.2635 0.0262
-8 5 20 -9.7473 -0.0041
-8 5 21 2.6675 0.0159
-8 5 22 5.7228 0.0270
-8 5 23 -3.6627 0.0050
-8 5 24 -0.0789 0.0420
-8 5 25 2.7903 -0.0297
-8 5 26 -3.7981 -0.0353
-8 5 27 -1.5734 -0.0405
-8 5 28 4.9681 -0.0804
-8 5 29 1.2837 0.0366
-8 5 30 -3.8842 0.0179
-8 5 31 -1.3268 0.0298
-8 5 32 1.8494 0.0845
-8 5 33 0.7892 0.0166
-8 5 34 -0.2476 0.0524
-8 5 35 0.0943 -0.0518
-8 5 36 -0.3345 -0.1427
-8 6 -7 -10.7751 -0.0198
-8 6 -6 22.7222 0.0102
-8 6 -5 17.2712 0.0259
-8 6 -4 -11.3048 0.0172
-8 6 -3 -5.1300 0.0269
-8 6 -2 -7.0914 0.0251
-8 6 -1 -13.5227 0.0153
-8 6 0 17.7790 -0.0120
-8 6 1 20.2470 -0.0481
-8 6 2 -10.9299 -0.0254
-8 6 3 -8.7671 -0.0026
-8 6 4 -8.2549 -0.0183
-8 6 5 -12.3593 -0.0000
-8 6 6 23.4117 0.0289
-8 6 7 27.4683 0.0087
-8 6 8 -23.7731 0.0131
-8 6 9 -25.7137 0.0327
-8 6 10 13.0006 0.0145
-8 6 11 11.7413 -0.0058
-8 6 12 -2.2412 -0.0378
-8 6 13 -0.8710 -0.0179
-8 6 14 -0.6362 -0.0078
-8 6 15 1.0173 -0.0406
-8 6 16 -3.6500 0.0131
-8 6 17 -6.0452 0.0264
-8 6 18 8.1033 0.0091
-8 6 19 7.5815 0.0196
-8 6 20 -7.7613 0.0107
-8 6 21 -4.7603 0.0262
-8 6 22 4.4157 -0.0159
-8 6 23 0.9370 -0.0118
-8 6 24 -1.7178 0.0064
-8 6 25 1.9587 -0.0494
-8 6 26 0.0609 -0.0108
-8 6 27 -3.5032 -0.0095
-8 6 28 1.2703 -0.0152
-8 6 29 3.4602 0.0206
-8 6 30 -1.6349 0.0137
-8 6 31 -2.3082 0.0624
-8 6 32 0.8593 0.0506
-8 6 33 1.1975 0.0233
-8 6 34 -0.0549 -0.0299
-8 6 35 -0.6106 -0.1424
-8 7 -7 -14.9866 0.0167
-8 7 -6 11.6989 0.0069
-8 7 -5 18.4775 0.0139
-8 7 -4 -5.0500 0.0060
-8 7 -3 0.1902 0.0415
-8 7 -2 -6.7099 0.0039
-8 7 -1 -24.9553 -0.0275
-8 7 0 12.1429 -0.0249
-8 7 1 34.1461 -0.0486
-8 7 2 -7.0738 0.0096
-8 7 3 -20.5795 0.0101
-8 7 4 -2.2380 -0.0211
-8 7 5 -6.0641 0.0433
-8 7 6 6.8355 0.0290
-8 7 7 26.8437 -0.0020
-8 7 8 -2.6217 0.0220
-8 7 9 -27.5845 -0.0137
-8 7 10 -7.1837 -0.0203
-8 7 11 13.0703 -0.0038
-8 7 12 14.5015 -0.0295
-8 7 13 -1.3127 -0.0083
-8 7 14 -14.0647 0.0014
-8 7 15 1.5679 -0.0053
-8 7 16 8.8335 0.0247
-8 7 17 -7.3673 0.0152
-8 7 18 -4.8282 0.0152
-8 7 19 10.1474 0.0201
-8 7 20 3.1821 -0.0131
-8 7 21 -8.3726 -0.0124
-8 7 22 -1.3851 -0.0022
-8 7 23 3.9428 -0.0157
-8 7 24 -0.9712 -0.0217
-8 7 25 1.0425 -0.0026
-8 7 26 2.2423 -0.0022
-8 7 27 -3.9081 -0.0084
-8 7 28 -2.0853 0.0155
-8 7 29 3.3070 0.0213
-8 7 30 1.3895 0.0380
-8 7 31 -1.2461 0.0255
-8 7 32 -0.5603 0.0157
-8 7 33 0.4873 0.0174
-8 7 34 -0.2434 -0.1333
-8 7 35 -0.9593 -0.1358
-8 8 -7 -5.9569 -0.0053
-8 8 -6 6.6198 0.0158
-8 8 -5 7.5066 0.0211
-8 8 -4 -5.3832 0.0060
-8 8 -3 8.8227 0.0113
-8 8 -2 0.5085 -0.0269
-8 8 -1 -31.1555 -0.0168
-8 8 0 0.3722 -0.0117
-8 8 1 41.1086 -0.0216
-8 8 2 3.4414 -0.0021
-8 8 3 -30.7110 0.0090
-8 8 4 -6.8774 0.0354
-8 8 5 8.5211 0.0128
-8 8 6 6.5333 0.0031
-8 8 7 8.5148 0.0263
-8 8 8 -1.8496 -0.0126
-8 8 9 -10.6639 -0.0290
-8 8 10 -5.0801 -0.0127
-8 8 11 3.1245 -0.0159
-8 8 12 9.4172 -0.0257
-8 8 13 2.4793 0.0036
-8 8 14 -9.1317 0.0413
-8 8 15 -1.0928 0.0122
-8 8 16 7.9135 0.0062
-8 8 17 -3.5594 0.0186
-8 8 18 -8.2679 -0.0045
-8 8 19 6.2076 -0.0070
-8 8 20 7.7200 -0.0151
-8 8 21 -5.5286 -0.0163
-8 8 22 -4.5928 -0.0059
-8 8 23 3.1573 -0.0143
-8 8 24 0.8583 0.0050
-8 8 25 -0.6001 0.0095
-8 8 26 1.7438 -0.0037
-8 8 27 -1.1834 0.0225
-8 8 28 -3.0607 0.0132
-8 8 29 1.2267 0.0021
-8 8 30 2.8019 0.0354
-8 8 31 0.0322 0.0035
-8 8 32 -1.1744 -0.0297
-8 8 33 -0.5417 -0.0393
-8 9 -7 0.0481 0.0040
-8 9 -6 5.2744 0.0261
-8 9 -5 3.6650 0.0061
-8 9 -4 -10.1483 0.0075
-8 9 -3 1.9645 -0.0152
-8 9 -2 12.3180 -0.0201
-8 9 -1 -13.0809 -0.0020
-8 9 0 -13.9291 -0.0219
-8 9 1 19.1596 -0.0008
-8 9 2 15.4120 0.0014
-8 9 3 -13.6252 0.0229
-8 9 4 -15.8059 0.0353
-8 9 5 1.7006 -0.0054
-8 9 6 14.0711 0.0112
-8 9 7 6.0277 -0.0128
-8 9 8 -10.3813 -0.0150
-8 9 9 -5.9103 0.0007
-8 9 10 7.3197 -0.0449
-8 9 11 2.2239 -0.0069
-8 9 12 -6.7899 0.0082
-8 9 13 0.2314 0.0064
-8 9 14 6.2742 0.0467
-8 9 15 0.0916 0.0195
-8 9 16 -2.6982 0.0076
-8 9 17 -1.6078 -0.0070
-8 9 18 -2.2834 -0.0331
-8 9 19 1.6130 -0.0099
-8 9 20 5.1320 -0.0092
-8 9 21 -0.0989 -0.0166
-8 9 22 -4.9857 -0.0019
-8 9 23 -0.4955 0.0089
-8 9 24 2.7713 0.0078
-8 9 25 0.0206 0.0202
-8 9 26 0.1745 0.0292
-8 9 27 -0.4384 0.0103
-8 9 28 -1.8457 -0.0015
-8 9 29 1.3598 -0.0258
-8 9 30 1.3121 -0.0182
-8 9 31 -1.0023 -0.0116
-8 9 32 -0.0337 -0.0538
-8 9 33 -0.0323 0.0134
-8 10 -7 2.6022 0.0101
-8 10 -6 -2.4526 0.0042
-8 10 -5 3.6275 -0.0028
-8 10 -4 -4.6710 0.0103
-8 10 -3 -5.1543 -0.0194
-8 10 -2 10.8321 -0.0030
-8 10 -1 1.9484 -0.0134
-8 10 0 -13.0346 -0.0284
-8 10 1 -0.2367 0.0247
-8 10 2 11.3989 0.0217
-8 10 3 3.5955 0.0162
-8 10 4 -8.4534 0.0091
-8 10 5 -8.4266 -0.0004
-8 10 6 4.8686 -0.0021
-8 10 7 10.1745 -0.0252
-8 10 8 -1.1674 -0.0071
-8 10 9 -8.6876 -0.0219
-8 10 10 0.2083 -0.0156
-8 10 11 6.1274 0.0266
-8 10 12 -2.2828 0.0040
-8 10 13 -4.2861 0.0179
-8 10 14 3.0616 0.0313
-8 10 15 3.6150 0.0071
-8 10 16 -0.3543 -0.0073
-8 10 17 -2.5847 -0.0193
-8 10 18 -3.2498 -0.0189
-8 10 19 0.2072 -0.0285
-8 10 20 5.4680 -0.0158
-8 10 21 1.4791 0.0018
-8 10 22 -5.9078 0.0231
-8 10 23 -0.7995 0.0325
-8 10 24 4.1288 0.0106
-8 10 25 -0.4562 0.0413
-8 10 26 -1.1141 -0.0083
-8 10 27 0.3433 -0.0469
-8 10 28 -0.3763 0.0221
-8 10 29 0.4507 -0.0625
-8 10 30 -0.2272 -0.0754
-8 10 31 -0.7729 0.0528
-8 11 -7 7.5404 0.0072
-8 11 -6 -7.3327 0.0081
-8 11 -5 0.0721 -0.0018
-8 11 -4 3.7589 0.0012
-8 11 -3 -1.8784 -0.0172
-8 11 -2 0.3514 -0.0038
-8 11 -1 -1.6788 -0.0022
-8 11 0 -2.6939 0.0036
-8 11 1 3.4109 0.0163
-8 11 2 2.3009 -0.0015
-8 11 3 -1.1625 0.0068
-8 11 4 0.5685 0.0168
-8 11 5 -0.9639 -0.0035
-8 11 6 -4.8844 -0.0187
-8 11 7 0.9790 -0.0161
-8 11 8 7.9563 -0.0256
-8 11 9 -0.3836 0.0013
-8 11 10 -7.1782 0.0309
-8 11 11 0.1893 -0.0034
-8 11 12 3.6086 0.0218
-8 11 13 -0.4747 0.0231
-8 11 14 -1.0645 -0.0171
-8 11 15 0.4828 0.0092
-8 11 16 1.3840 -0.0130
-8 11 17 1.1937 -0.0255
-8 11 18 -2.7804 -0.0252
-8 11 19 -3.5199 -0.0182
-8 11 20 2.9510 0.0289
-8 11 21 3.5177 -0.0044
-8 11 22 -1.8435 0.0337
-8 11 23 -1.3284 0.0644
-8 11 24 0.6443 -0.0162
-8 11 25 -0.3568 0.0022
-8 11 26 0.1843 -0.0356
-8 11 27 0.9740 -0.0812
-8 11 28 -0.5903 -0.0117
-8 11 29 -1.2231 -0.0050
-8 12 -7 5.9076 0.0072
-8 12 -6 -2.1945 0.0003
-8 12 -5 2.9051 0.0012
-8 12 -4 2.7472 0.0091
-8 12 -3 -4.0255 -0.0067
-8 12 -2 -2.6741 -0.0017
-8 12 -1 -1.9925 0.0053
-8 12 0 0.0938 -0.0057
-8 12 1 7.3842 0.0007
-8 12 2 3.4541 0.0043
-8 12 3 -8.1166 -0.0021
-8 12 4 -3.4768 0.0090
-8 12 5 6.8587 -0.0048
-8 12 6 -0.1469 -0.0098
-8 12 7 -6.4593 0.0009
-8 12 8 2.3722 -0.0204
-8 12 9 6.2197 0.0063
-8 12 10 -0.4336 0.0162
-8 12 11 -4.6697 0.0107
-8 12 12 -3.5996 0.0302
-8 12 13 2.4914 -0.0260
-8 12 14 6.3412 -0.0105
-8 12 15 -1.6378 0.0132
-8 12 16 -5.7877 -0.0386
-8 12 17 2.5780 0.0006
-8 12 18 3.1848 -0.0067
-8 12 19 -3.6696 -0.0076
-8 12 20 -1.9285 0.0434
-8 12 21 3.4445 0.0058
-8 12 22 2.3286 0.0272
-8 12 23 -2.1311 0.0268
-8 12 24 -1.6049 -0.0420
-8 12 25 0.5975 -0.0259
-8 12 26 -0.1966 -0.0442
-8 12 27 0.6023 -0.0701
-8 13 -7 -1.0093 0.0071
-8 13 -6 3.5984 0.0059
-8 13 -5 10.0938 0.0045
-8 13 -4 0.1701 0.0180
-8 13 -3 -11.5005 0.0020
-8 13 -2 -3.0161 -0.0153
-8 13 -1 5.5846 -0.0079
-8 13 0 1.6034 -0.0173
-8 13 1 1.5545 -0.0032
-8 13 2 2.4042 0.0173
-8 13 3 -3.9890 0.0074
-8 13 4 -4.0164 0.0101
-8 13 5 1.7189 -0.0071
-8 13 6 2.4178 -0.0122
-8 13 7 0.6506 0.0082
-8 13 8 -1.3974 -0.0012
-8 13 9 -1.1969 -0.0010
-8 13 10 3.1907 -0.0045
-8 13 11 1.7848 0.0013
-8 13 12 -6.5606 0.0121
-8 13 13 -2.6830 -0.0044
-8 13 14 8.9539 0.0029
-8 13 15 2.6130 -0.0122
-8 13 16 -8.3960 -0.0160
-8 13 17 -2.1395 0.0182
-8 13 18 5.6050 -0.0023
-8 13 19 1.7685 -0.0062
-8 13 20 -3.4045 0.0239
-8 13 21 -0.6156 0.0103
-8 13 22 2.5365 -0.0008
-8 13 23 -0.5719 0.0097
-8 13 24 -1.3939 -0.0391
-8 14 -7 -4.8694 0.0110
-8 14 -6 1.9223 0.0239
-8 14 -5 11.2084 0.0042
-8 14 -4 4.4384 0.0136
-8 14 -3 -10.8179 -0.0101
-8 14 -2 -8.2154 -0.0353
-8 14 -1 4.8673 -0.0093
-8 14 0 7.9438 -0.0037
-8 14 1 1.6712 0.0059
-8 14 2 -6.3305 0.0238
-8 14 3 -3.5713 0.0107
-8 14 4 5.6309 0.0092
-8 14 5 0.3727 0.0012
-8 14 6 -5.3286 -0.0136
-8 14 7 3.2747 -0.0134
-8 14 8 4.2246 -0.0135
-8 14 9 -4.1762 0.0053
-8 14 10 -2.0031 0.0059
-8 14 11 3.3442 -0.0117
-8 14 12 -0.7093 0.0140
-8 14 13 -2.2802 0.0209
-8 14 14 2.4962 -0.0071
-8 14 15 1.7435 0.0059
-8 14 16 -2.4789 0.0043
-8 14 17 -2.3587 -0.0283
-8 14 18 1.4146 -0.0222
-8 14 19 2.9539 0.0045
-8 14 20 -0.4957 0.0427
-8 14 21 -1.8907 0.0147
-8 15 -7 -5.7780 0.0227
-8 15 -6 -1.8204 0.0206
-8 15 -5 8.4197 -0.0036
-8 15 -4 7.4923 -0.0105
-8 15 -3 -5.1596 -0.0190
-8 15 -2 -9.0716 -0.0053
-8 15 -1 -2.1301 -0.0004
-8 15 0 7.1607 -0.0028
-8 15 1 8.0710 0.0212
-8 15 2 -5.7748 0.0140
-8 15 3 -8.5061 -0.0010
-8 15 4 6.1737 0.0144
-8 15 5 4.4163 -0.0057
-8 15 6 -6.0184 -0.0233
-8 15 7 -0.3637 -0.0127
-8 15 8 3.8676 -0.0251
-8 15 9 -0.5430 -0.0027
-8 15 10 -1.0302 0.0349
-8 15 11 -1.1023 0.0182
-8 15 12 -0.5020 0.0161
-8 15 13 2.5894 0.0109
-8 15 14 0.2577 -0.0236
-8 15 15 -1.8990 -0.0103
-8 15 16 0.5735 -0.0023
-8 15 17 -0.1839 -0.0348
-8 15 18 -0.9531 -0.0319
-8 16 -7 -4.7216 0.0157
-8 16 -6 -1.4703 -0.0207
-8 16 -5 5.6528 -0.0042
-8 16 -4 3.4943 -0.0011
-8 16 -3 -2.5439 -0.0050
-8 16 -2 -3.1317 0.0197
-8 16 -1 -3.5129 0.0035
-8 16 0 0.9183 0.0048
-8 16 1 8.2435 0.0156
-8 16 2 0.7138 -0.0206
-8 16 3 -7.8009 -0.0142
-8 16 4 -0.3947 0.0114
-8 16 5 3.3574 -0.0073
-8 16 6 -0.0204 -0.0015
-8 16 7 0.2253 0.0015
-8 16 8 -1.5228 -0.0270
-8 16 9 -0.0396 0.0025
-8 16 10 3.5281 0.0407
-8 16 11 -2.2618 0.0220
-8 16 12 -3.2567 0.0167
-7 0 -5 -13.4177 -1.1578
-7 0 -3 -13.9249 0.5109
-7 0 -1 22.2313 0.0508
-7 0 1 -6.5219 0.0674
-7 0 3 -14.7015 -0.1433
-7 0 5 21.7702 -0.0415
-7 0 7 -9.9449 0.1260
-7 0 9 -11.2888 -0.0830
-7 0 11 28.7939 -0.0240
-7 0 13 -35.4692 0.1448
-7 0 15 31.4672 -0.1067
-7 0 17 -19.4412 -0.0128
-7 0 19 3.1742 0.0101
-7 0 21 10.7078 0.0214
-7 0 23 -15.9599 0.0211
-7 0 25 12.3083 -0.0527
-7 0 27 -4.9797 0.0522
-7 0 29 -0.1565 -0.0324
-7 0 31 0.4233 -0.0174
-7 0 33 2.0035 0.0358
-7 0 35 -2.7587 -0.0203
-7 0 37 0.9058 0.0225
-7 0 39 0.7844 0.0180
-7 1 -6 35.8878 -0.3053
-7 1 -5 -17.4003 -0.4581
-7 1 -4 -27.4292 0.1741
-7 1 -3 -6.6399 0.0822
-7 1 -2 2.8107 0.1608
-7 1 -1 13.3116 0.2096
-7 1 0 21.5017 -0.0758
-7 1 1 3.1238 -0.0618
-7 1 2 -30.5000 -0.1109
-7 1 3 -24.7649 -0.0439
-7 1 4 25.3777 0.0265
-7 1 5 30.5112 0.0216
-7 1 6 -19.2287 0.0597
-7 1 7 -17.0549 -0.0378
-7 1 8 18.7833 0.0167
-7 1 9 -1.9049 0.0024
-7 1 10 -19.8702 -0.0498
-7 1 11 13.5583 -0.0171
-7 1 12 18.5450 -0.0088
-7 1 13 -16.5661 0.1162
-7 1 14 -15.5142 0.0137
-7 1 15 14.8212 -0.0336
-7 1 16 11.3202 0.0194
-7 1 17 -9.5486 -0.0998
-7 1 18 -5.8295 0.0081
-7 1 19 1.1937 0.0238
-7 1 20 0.6032 -0.0269
-7 1 21 6.8381 0.0292
-7 1 22 2.8264 -0.0225
-7 1 23 -10.4977 0.0340
-7 1 24 -4.5275 0.0250
-7 1 25 8.6958 -0.0023
-7 1 26 4.9045 0.0300
-7 1 27 -3.6072 -0.0346
-7 1 28 -4.3970 -0.0127
-7 1 29 -0.7736 -0.0159
-7 1 30 3.6514 -0.0273
-7 1 31 1.4992 0.0164
-7 1 32 -2.6801 -0.0085
-7 1 33 0.3538 -0.0132
-7 1 34 1.3411 0.0262
-7 1 35 -1.3916 0.0295
-7 1 36 -0.2666 0.0062
-7 1 37 0.6030 0.0408
-7 1 38 -0.1155 0.0088
-7 1 39 0.3517 -0.0293
-7 2 -6 56.8773 -0.1006
-7 2 -5 -8.9162 0.1088
-7 2 -4 -37.2813 -0.0701
-7 2 -3 -11.3166 -0.0285
-7 2 -2 6.3109 0.2649
-7 2 -1 10.8448 0.0027
-7 2 0 14.8778 -0.0331
-7 2 1 11.4693 -0.0092
-7 2 2 -15.3867 -0.1065
-7 2 3 -33.3554 -0.0316
-7 2 4 1.4197 -0.0528
-7 2 5 33.6063 0.0738
-7 2 6 9.4723 0.0539
-7 2 7 -15.9978 -0.0146
-7 2 8 -6.5287 0.0640
-7 2 9 1.8996 -0.0661
-7 2 10 -4.6216 -0.0290
-7 2 11 -2.5506 -0.0029
-7 2 12 12.5120 -0.0136
-7 2 13 9.5386 0.0783
-7 2 14 -12.6199 -0.0066
-7 2 15 -11.0629 0.0286
-7 2 16 7.1777 -0.0011
-7 2 17 5.7445 -0.0854
-7 2 18 0.2549 -0.0138
-7 2 19 0.6127 -0.0290
-7 2 20 -6.6184 0.0158
-7 2 21 -3.1317 0.0396
-7 2 22 9.6870 0.0433
-7 2 23 1.3312 0.0381
-7 2 24 -9.0184 -0.0338
-7 2 25 1.2576 0.0111
-7 2 26 6.1938 -0.0258
-7 2 27 -1.1859 -0.0400
-7 2 28 -3.6569 0.0173
-7 2 29 -0.6874 -0.0233
-7 2 30 2.6104 -0.0002
-7 2 31 1.3297 0.0007
-7 2 32 -2.1230 -0.0137
-7 2 33 -0.3519 0.0230
-7 2 34 1.0727 0.0453
-7 2 35 -0.5276 0.0332
-7 2 36 0.0246 0.0063
-7 2 37 0.6726 -0.0018
-7 2 38 -0.2589 -0.0478
-7 2 39 -0.4765 -0.0339
-7 3 -6 49.2308 -0.0242
-7 3 -5 24.5523 0.0069
-7 3 -4 -25.5027 -0.0372
-7 3 -3 -43.1096 0.1108
-7 3 -2 0.2238 0.0358
-7 3 -1 32.0845 -0.0206
-7 3 0 12.0325 0.0690
-7 3 1 -2.2990 -0.0808
-7 3 2 -6.4559 -0.0308
-7 3 3 -17.1335 -0.0254
-7 3 4 -11.0246 -0.0860
-7 3 5 11.4380 0.0525
-7 3 6 23.7076 0.0461
-7 3 7 7.1604 0.0636
-7 3 8 -18.8116 0.0017
-7 3 9 -16.5529 -0.0548
-7 3 10 2.1386 0.0367
-7 3 11 7.7210 -0.0416
-7 3 12 10.5132 -0.0138
-7 3 13 9.1298 0.0391
-7 3 14 -11.7019 -0.0031
-7 3 15 -17.2716 0.0126
-7 3 16 5.2155 -0.0218
-7 3 17 10.5769 -0.0171
-7 3 18 2.8697 -0.0385
-7 3 19 2.1453 -0.0088
-7 3 20 -8.8582 0.0453
-7 3 21 -8.8123 0.0134
-7 3 22 10.7473 0.0594
-7 3 23 6.7481 0.0114
-7 3 24 -8.3217 -0.0265
-7 3 25 -2.0981 -0.0083
-7 3 26 3.8104 -0.0547
-7 3 27 0.1849 -0.0201
-7 3 28 -0.3649 -0.0183
-7 3 29 -0.6292 0.0053
-7 3 30 -0.6525 0.0297
-7 3 31 0.9181 0.0093
-7 3 32 0.3699 0.0519
-7 3 33 -0.5158 0.0183
-7 3 34 -0.2676 -0.0102
-7 3 35 0.2049 0.0015
-7 3 36 0.3009 -0.0078
-7 3 37 -0.0175 -0.0483
-7 3 38 0.0967 -0.0545
-7 4 -6 31.0880 0.0493
-7 4 -5 37.6231 0.0415
-7 4 -4 -13.3140 0.0216
-7 4 -3 -47.5004 0.0070
-7 4 -2 -5.3024 0.0012
-7 4 -1 30.5848 0.0744
-7 4 0 18.5660 -0.0395
-7 4 1 -5.3478 -0.0845
-7 4 2 -19.1372 -0.0010
-7 4 3 -4.6927 -0.0527
-7 4 4 9.1372 0.0054
-7 4 5 -4.5832 0.0365
-7 4 6 -3.2242 0.0222
-7 4 7 19.9643 0.0583
-7 4 8 8.7451 0.0017
-7 4 9 -25.5732 0.0103
-7 4 10 -16.4541 -0.0176
-7 4 11 14.0842 -0.0492
-7 4 12 16.9177 -0.0068
-7 4 13 6.6641 -0.0224
-7 4 14 -11.5015 0.0209
-7 4 15 -18.9895 0.0101
-7 4 16 5.2856 -0.0115
-7 4 17 14.0680 0.0132
-7 4 18 -1.0586 -0.0078
-7 4 19 -1.3562 0.0246
-7 4 20 -0.3481 0.0003
-7 4 21 -5.3015 0.0020
-7 4 22 0.2589 0.0261
-7 4 23 3.7405 -0.0127
-7 4 24 -0.4241 0.0070
-7 4 25 -0.5815 -0.0334
-7 4 26 0.3408 -0.0408
-7 4 27 -0.1168 -0.0163
-7 4 28 0.6241 -0.0175
-7 4 29 -0.6892 0.0382
-7 4 30 -1.1984 0.0369
-7 4 31 1.2999 0.0609
-7 4 32 0.7218 0.0327
-7 4 33 -1.3743 -0.0361
-7 4 34 -0.0273 -0.0253
-7 4 35 1.1885 -0.0443
-7 4 36 -0.5729 -0.0303
-7 4 37 -0.8085 -0.0522
-7 5 -6 11.2796 0.0476
-7 5 -5 23.6857 0.0485
-7 5 -4 1.0671 0.0484
-7 5 -3 -20.4822 0.0068
-7 5 -2 -11.7134 -0.0289
-7 5 -1 2.2132 -0.0403
-7 5 0 16.9365 -0.0177
-7 5 1 13.6824 -0.0245
-7 5 2 -12.4530 -0.0627
-7 5 3 -15.8903 0.0257
-7 5 4 6.2911 0.0491
-7 5 5 5.6132 0.0071
-7 5 6 -10.4548 0.0632
-7 5 7 7.6503 0.0191
-7 5 8 19.5919 -0.0157
-7 5 9 -10.7218 -0.0106
-7 5 10 -18.8604 -0.0558
-7 5 11 -2.6445 -0.0139
-7 5 12 7.5468 -0.0223
-7 5 13 22.2304 -0.0215
-7 5 14 3.0267 0.0462
-7 5 15 -30.7192 0.0265
-7 5 16 -6.1232 0.0169
-7 5 17 22.6583 0.0051
-7 5 18 2.0853 -0.0053
-7 5 19 -7.9038 -0.0037
-7 5 20 5.2281 -0.0078
-7 5 21 -1.6813 0.0122
-7 5 22 -9.1130 -0.0191
-7 5 23 3.3140 -0.0080
-7 5 24 6.4298 -0.0019
-7 5 25 -1.7133 -0.0278
-7 5 26 -2.1351 0.0035
-7 5 27 1.0586 -0.0025
-7 5 28 1.0622 0.0199
-7 5 29 -1.4174 0.0207
-7 5 30 -1.6112 0.0271
-7 5 31 1.5441 0.0452
-7 5 32 1.2747 -0.0307
-7 5 33 -1.2572 -0.0056
-7 5 34 -0.4753 -0.0396
-7 5 35 0.7163 -0.0804
-7 5 36 -0.1794 -0.0056
-7 5 37 -0.0653 -0.0245
-7 6 -6 0.6156 0.0394
-7 6 -5 18.3305 0.0383
-7 6 -4 11.6841 -0.0136
-7 6 -3 -15.1166 -0.0025
-7 6 -2 -15.7657 -0.0264
-7 6 -1 2.1880 -0.0475
-7 6 0 6.0789 -0.0150
-7 6 1 9.1840 -0.0500
-7 6 2 11.4023 0.0147
-7 6 3 -11.6542 0.0760
-7 6 4 -18.5869 0.0148
-7 6 5 3.5168 0.0422
-7 6 6 7.9989 0.0246
-7 6 7 8.2472 -0.0387
-7 6 8 5.6211 -0.0149
-7 6 9 -10.2380 -0.0347
-7 6 10 -5.9188 -0.0465
-7 6 11 -2.2371 -0.0146
-7 6 12 -5.9016 0.0103
-7 6 13 18.2619 0.0366
-7 6 14 17.5104 0.0299
-7 6 15 -24.9339 0.0283
-7 6 16 -19.2366 0.0146
-7 6 17 20.0279 -0.0153
-7 6 18 9.8866 -0.0242
-7 6 19 -9.7790 -0.0233
-7 6 20 2.8736 0.0062
-7 6 21 1.7294 -0.0097
-7 6 22 -8.9987 -0.0115
-7 6 23 0.6909 0.0201
-7 6 24 6.5518 -0.0163
-7 6 25 -0.1022 -0.0002
-7 6 26 -2.0469 0.0160
-7 6 27 0.2010 0.0112
-7 6 28 0.4329 0.0215
-7 6 29 -0.7884 -0.0120
-7 6 30 -0.8116 0.0254
-7 6 31 0.6127 -0.0014
-7 6 32 1.1030 -0.0339
-7 6 33 -0.3632 0.0086
-7 6 34 -0.9474 -0.0679
-7 6 36 0.6012 0.0169
-7 6 37 -0.0763 -0.0036
-7 7 -6 -5.9616 0.0089
-7 7 -5 12.6406 0.0027
-7 7 -4 18.6830 -0.0264
-7 7 -3 -18.9699 0.0062
-7 7 -2 -19.8561 -0.0278
-7 7 -1 17.2135 -0.0275
-7 7 0 4.2104 -0.0078
-7 7 1 -10.3103 0.0135
-7 7 2 16.2576 0.0341
-7 7 3 6.7381 0.0034
-7 7 4 -21.6666 0.0494
-7 7 5 -11.5724 0.0242
-7 7 6 8.8859 -0.0384
-7 7 7 19.4067 -0.0010
-7 7 8 6.0414 -0.0470
-7 7 9 -21.5419 -0.0565
-7 7 10 -8.3605 0.0033
-7 7 11 16.2961 0.0184
-7 7 12 -2.5016 0.0420
-7 7 13 -7.9568 0.0222
-7 7 14 15.6928 0.0168
-7 7 15 0.9719 0.0220
-7 7 16 -18.9054 -0.0151
-7 7 17 2.2380 -0.0143
-7 7 18 9.9592 -0.0306
-7 7 19 -2.4971 -0.0345
-7 7 20 1.5234 0.0008
-7 7 21 2.8728 0.0031
-7 7 22 -6.3445 0.0201
-7 7 23 -3.8497 0.0205
-7 7 24 4.5203 0.0107
-7 7 25 3.0962 0.0079
-7 7 26 -0.7329 -0.0232
-7 7 27 -0.9914 -0.0025
-7 7 28 -1.8057 0.0129
-7 7 29 0.4007 0.0097
-7 7 30 1.9813 0.0115
-7 7 31 -1.1609 -0.0252
-7 7 32 -0.5803 -0.0014
-7 7 33 0.9753 -0.0415
-7 7 34 -0.4030 -0.0773
-7 7 36 0.2953 0.0604
-7 8 -6 -10.9464 0.0014
-7 8 -5 -4.9081 -0.0220
-7 8 -4 21.6721 0.0082
-7 8 -3 -5.7471 -0.0025
-7 8 -2 -21.8327 -0.0294
-7 8 -1 11.3265 0.0182
-7 8 0 8.5970 0.0063
-7 8 1 -8.2341 0.0157
-7 8 2 7.2476 0.0085
-7 8 3 3.9039 -0.0033
-7 8 4 -10.5421 0.0230
-7 8 5 -4.1054 -0.0078
-7 8 6 -1.5757 0.0040
-7 8 7 6.4542 -0.0234
-7 8 8 16.4400 -0.0560
-7 8 9 -8.9940 0.0014
-7 8 10 -19.5421 0.0030
-7 8 11 12.1025 0.0234
-7 8 12 9.0822 0.0412
-7 8 13 -13.4060 0.0175
-7 8 14 3.7031 0.0184
-7 8 15 11.0654 -0.0144
-7 8 16 -7.7301 -0.0248
-7 8 17 -6.8680 -0.0197
-7 8 18 2.9399 -0.0297
-7 8 19 1.5379 -0.0127
-7 8 20 3.0870 0.0044
-7 8 21 4.6916 0.0249
-7 8 22 -4.9975 0.0239
-7 8 23 -7.6794 0.0160
-7 8 24 2.7743 0.0173
-7 8 25 4.9148 -0.0129
-7 8 26 1.1069 -0.0222
-7 8 27 -1.2248 -0.0136
-7 8 28 -3.8124 -0.0056
-7 8 29 1.2696 0.0319
-7 8 30 3.6808 0.0052
-7 8 31 -2.7158 -0.0395
-7 8 32 -1.6797 -0.0028
-7 8 33 2.1896 -0.0458
-7 9 -6 -2.9338 -0.0031
-7 9 -5 -19.0577 -0.0127
-7 9 -4 9.9846 0.0191
-7 9 -3 10.4457 -0.0109
-7 9 -2 -9.3190 -0.0043
-7 9 -1 -4.0968 0.0258
-7 9 0 -1.1176 -0.0063
-7 9 1 4.7070 -0.0076
-7 9 2 13.7224 0.0056
-7 9 3 -8.2825 0.0087
-7 9 4 -17.1340 -0.0006
-7 9 5 10.4005 0.0084
-7 9 6 6.5552 -0.0156
-7 9 7 -10.3018 -0.0346
-7 9 8 8.8195 0.0184
-7 9 9 7.2289 -0.0184
-7 9 10 -14.6296 -0.0113
-7 9 11 -1.1132 0.0478
-7 9 12 8.7592 0.0115
-7 9 13 -5.0058 0.0280
-7 9 14 -1.3865 0.0078
-7 9 15 7.9651 -0.0368
-7 9 16 -0.4384 -0.0186
-7 9 17 -6.7231 -0.0331
-7 9 18 -1.7896 -0.0135
-7 9 19 1.5536 0.0075
-7 9 20 4.5944 0.0145
-7 9 21 4.6213 0.0356
-7 9 22 -5.7002 0.0188
-7 9 23 -6.7613 0.0072
-7 9 24 3.9093 -0.0025
-7 9 25 3.7702 -0.0167
-7 9 26 -0.6281 -0.0116
-7 9 27 -0.3778 -0.0086
-7 9 28 -1.4067 -0.0233
-7 9 29 0.2243 0.0050
-7 9 30 1.6535 0.0192
-7 9 31 -1.4194 -0.0518
-7 9 32 -1.2922 0.0157
-7 9 33 1.0710 0.0669
-7 9 34 0.7985 -0.0196
-7 10 -6 7.1648 0.0006
-7 10 -5 -11.2019 -0.0014
-7 10 -4 -0.0142 0.0006
-7 10 -3 6.6970 0.0085
-7 10 -2 -0.9845 0.0088
-7 10 -1 -3.7234 -0.0109
-7 10 0 -8.9721 -0.0010
-7 10 1 2.7961 0.0030
-7 10 2 23.3468 0.0046
-7 10 3 -2.6645 0.0000
-7 10 4 -29.2745 -0.0093
-7 10 5 2.3431 0.0120
-7 10 6 20.4577 -0.0153
-7 10 7 -1.0550 -0.0041
-7 10 8 -5.3354 0.0042
-7 10 9 -1.4776 -0.0322
-7 10 10 -3.0673 0.0284
-7 10 11 5.1189 0.0256
-7 10 12 2.5053 0.0045
-7 10 13 -9.3444 0.0308
-7 10 14 0.2509 -0.0236
-7 10 15 11.8397 -0.0300
-7 10 16 -0.8920 -0.0121
-7 10 17 -9.8534 -0.0216
-7 10 18 -0.1741 -0.0110
-7 10 19 4.3524 0.0060
-7 10 20 1.7345 0.0332
-7 10 21 0.6399 0.0348
-7 10 22 -2.6504 0.0285
-7 10 23 -2.7381 -0.0006
-7 10 24 2.1152 -0.0182
-7 10 25 2.2368 -0.0343
-7 10 26 -0.6389 -0.0440
-7 10 27 -0.5506 0.0205
-7 10 28 -0.8448 -0.0370
-7 10 29 -0.3817 -0.0259
-7 10 30 1.9011 0.1080
-7 10 31 -0.1750 0.0092
-7 10 32 -2.1452 0.0007
-7 11 -6 8.3194 -0.0094
-7 11 -5 1.1376 -0.0052
-7 11 -4 2.7363 -0.0031
-7 11 -3 -2.2259 0.0133
-7 11 -2 -8.5376 0.0082
-7 11 -1 0.8248 -0.0071
-7 11 0 0.1987 0.0032
-7 11 1 -0.3245 -0.0097
-7 11 2 16.0361 0.0029
-7 11 3 2.1819 0.0061
-7 11 4 -24.0446 -0.0114
-7 11 5 -5.5000 0.0023
-7 11 6 16.7406 -0.0042
-7 11 7 8.4746 -0.0049
-7 11 8 -2.9882 0.0075
-7 11 9 -9.7138 0.0086
-7 11 10 -5.9113 -0.0056
-7 11 11 10.0367 0.0044
-7 11 12 7.6530 0.0268
-7 11 13 -10.8393 -0.0068
-7 11 14 -5.8538 -0.0075
-7 11 15 10.6617 -0.0182
-7 11 16 3.9600 -0.0385
-7 11 17 -7.5028 0.0000
-7 11 18 -3.3619 0.0030
-7 11 19 2.7872 0.0313
-7 11 20 3.3601 0.0284
-7 11 21 0.9452 0.0127
-7 11 22 -2.8373 0.0402
-7 11 23 -3.0622 -0.0274
-7 11 24 1.7128 -0.0313
-7 11 25 3.4124 -0.0405
-7 11 26 0.1507 -0.0766
-7 11 27 -2.0499 0.0149
-7 11 28 -2.7338 0.0128
-7 11 29 0.6548 0.0829
-7 11 30 4.1627 0.1595
-7 12 -6 7.1321 -0.0167
-7 12 -5 2.1658 0.0093
-7 12 -4 5.4705 0.0058
-7 12 -3 0.0153 0.0038
-7 12 -2 -13.8245 0.0005
-7 12 -1 -4.7535 -0.0113
-7 12 0 8.8396 0.0044
-7 12 1 8.1857 0.0021
-7 12 2 4.1498 -0.0081
-7 12 3 -7.6209 0.0020
-7 12 4 -11.2410 0.0004
-7 12 5 2.9735 -0.0024
-7 12 6 6.5843 0.0037
-7 12 7 1.7367 -0.0089
-7 12 8 3.1159 0.0093
-7 12 9 -2.7474 0.0226
-7 12 10 -9.5396 -0.0123
-7 12 11 1.4533 0.0031
-7 12 12 10.5937 -0.0100
-7 12 13 -0.8411 -0.0144
-7 12 14 -8.4043 0.0258
-7 12 15 0.9488 -0.0356
-7 12 16 5.8156 -0.0171
-7 12 17 -0.8846 0.0273
-7 12 18 -4.7436 -0.0051
-7 12 19 0.5511 0.0444
-7 12 20 5.0322 0.0203
-7 12 21 0.3945 -0.0104
-7 12 22 -4.9602 0.0024
-7 12 23 -1.5395 -0.0518
-7 12 24 3.1844 -0.0214
-7 12 25 1.5410 -0.0196
-7 12 26 -0.0059 -0.0451
-7 12 27 -0.6969 0.0350
-7 12 28 -2.6864 0.1047
-7 13 -6 9.1474 -0.0008
-7 13 -5 2.6509 0.0089
-7 13 -4 0.9972 -0.0024
-7 13 -3 2.4007 -0.0053
-7 13 -2 -6.7862 0.0035
-7 13 -1 -8.3654 -0.0082
-7 13 0 3.1224 -0.0016
-7 13 1 11.3113 0.0012
-7 13 2 4.9009 -0.0071
-7 13 3 -9.8382 0.0166
-7 13 4 -9.6721 0.0033
-7 13 5 4.7391 -0.0121
-7 13 6 8.5261 0.0131
-7 13 7 -0.2010 -0.0114
-7 13 8 -4.2119 -0.0041
-7 13 9 0.2563 0.0170
-7 13 10 1.0705 -0.0076
-7 13 11 -3.6009 0.0086
-7 13 12 -0.9591 -0.0114
-7 13 13 5.8594 -0.0225
-7 13 14 2.4388 0.0063
-7 13 15 -5.0120 -0.0045
-7 13 16 -3.4125 0.0241
-7 13 17 2.1260 0.0161
-7 13 18 2.7051 -0.0102
-7 13 19 0.5465 0.0186
-7 13 20 -0.1476 -0.0041
-7 13 21 -1.3288 -0.0156
-7 13 22 -2.2827 -0.0158
-7 13 23 0.6362 -0.0467
-7 13 24 1.9142 -0.0172
-7 13 25 0.0136 0.0529
-7 13 26 0.2167 0.0547
-7 14 -6 7.1890 -0.0108
-7 14 -5 6.9381 -0.0126
-7 14 -4 1.2111 0.0052
-7 14 -3 -0.8091 -0.0006
-7 14 -2 -4.9196 0.0116
-7 14 -1 -4.5926 0.0015
-7 14 0 1.4901 -0.0143
-7 14 1 3.9280 -0.0040
-7 14 2 4.0511 0.0003
-7 14 3 1.2502 0.0140
-7 14 4 -7.1456 0.0071
-7 14 5 -6.0881 0.0014
-7 14 6 7.2040 0.0040
-7 14 7 7.5055 -0.0262
-7 14 8 -5.6780 -0.0081
-7 14 9 -4.8542 0.0105
-7 14 10 4.7620 -0.0027
-7 14 11 -0.1503 0.0201
-7 14 12 -5.6300 0.0014
-7 14 13 3.5914 -0.0182
-7 14 14 6.9495 0.0077
-7 14 15 -2.9884 -0.0009
-7 14 16 -6.9382 -0.0055
-7 14 17 0.2170 0.0100
-7 14 18 5.2107 0.0076
-7 14 19 1.5982 0.0036
-7 14 20 -2.2761 -0.0100
-7 14 21 -1.8307 -0.0276
-7 14 22 -0.1137 -0.0076
-7 14 23 1.2585 -0.0024
-7 15 -6 3.8262 -0.0234
-7 15 -5 8.5347 -0.0119
-7 15 -4 3.5882 0.0200
-7 15 -3 -1.9442 0.0105
-7 15 -2 -8.4307 0.0120
-7 15 -1 -3.6453 -0.0062
-7 15 0 7.2079 -0.0101
-7 15 1 2.2464 0.0033
-7 15 2 -2.5320 -0.0136
-7 15 3 3.8597 -0.0016
-7 15 4 -0.4455 0.0150
-7 15 5 -7.6044 0.0049
-7 15 6 0.1065 0.0012
-7 15 7 6.5354 -0.0075
-7 15 8 1.1861 -0.0126
-7 15 9 -3.1481 -0.0078
-7 15 10 -1.0250 0.0052
-7 15 11 -0.2703 0.0199
-7 15 12 -0.5809 0.0147
-7 15 13 2.0766 0.0098
-7 15 14 2.0639 -0.0070
-7 15 15 -1.2378 -0.0483
-7 15 16 -2.2214 -0.0295
-7 15 17 -0.5680 0.0328
-7 15 18 1.0263 0.0368
-7 15 19 1.0946 0.0192
-7 15 20 0.5222 -0.0147
-7 16 -6 3.2637 -0.0114
-7 16 -5 3.0982 0.0188
-7 16 -4 0.7276 0.0055
-7 16 -3 2.8154 -0.0016
-7 16 -2 -5.2770 0.0204
-7 16 -1 -7.5003 -0.0034
-7 16 0 6.3579 -0.0152
-7 16 1 6.9735 -0.0070
-7 16 2 -3.0756 -0.0112
-7 16 3 -2.8073 -0.0058
-7 16 4 -0.2809 0.0052
-7 16 5 0.3805 0.0101
-7 16 6 0.4477 0.0156
-7 16 7 -1.4150 0.0178
-7 16 8 0.6761 -0.0071
-7 16 9 3.0240 -0.0336
-7 16 10 -0.5720 -0.0120
-7 16 11 -3.2337 0.0226
-7 16 12 -0.0910 0.0155
-7 16 13 2.4608 0.0065
-7 16 14 0.0704 -0.0046
-7 17 -3 4.0535 -0.0018
-7 17 -2 -0.8231 0.0114
-7 17 -1 -5.9110 -0.0057
-7 17 0 1.4199 -0.0209
-7 17 1 4.7118 -0.0129
-7 17 2 0.3507 0.0036
-7 17 3 -2.1477 -0.0066
-7 17 4 -2.5633 0.0164
-7 17 5 1.1544 0.0342
-7 17 6 2.8414 -0.0070
-7 17 7 -1.8926 -0.0034
-6 0 -4 -26.9291 1.3669
-6 0 -2 -24.0226 -0.0941
-6 0 0 64.1872 -0.1834
-6 0 2 -53.9884 -0.1938
-6 0 4 -4.6559 -0.0196
-6 0 6 64.8714 0.2699
-6 0 8 -80.7069 -0.0692
-6 0 10 54.5329 -0.0409
-6 0 12 -22.4094 0.0313
-6 0 14 6.7616 -0.1141
-6 0 16 -4.0168 0.0596
-6 0 18 3.6126 0.0476
-6 0 20 0.2693 0.0045
-6 0 22 -7.3990 0.0159
-6 0 24 12.4686 -0.1253
-6 0 26 -11.6736 0.0546
-6 0 28 7.6327 0.0776
-6 0 30 -4.1218 -0.0659
-6 0 32 1.2005 0.0043
-6 0 34 1.5989 0.0281
-6 0 36 -3.0929 -0.0317
-6 0 38 2.9274 0.0213
-6 0 40 -1.9961 -0.0794
-6 1 -5 3.8065 0.5875
-6 1 -4 -7.9171 0.5858
-6 1 -3 -5.5400 -0.0205
-6 1 -2 -32.2355 0.0987
-6 1 -1 1.7033 -0.2136
-6 1 0 59.1154 -0.2342
-6 1 1 4.3940 -0.1634
-6 1 2 -47.4504 -0.1164
-6 1 3 1.8765 0.1698
-6 1 4 -0.6300 0.0792
-6 1 5 -25.3221 0.1053
-6 1 6 48.7528 0.0693
-6 1 7 48.0331 -0.0400
-6 1 8 -57.6984 0.0283
-6 1 9 -49.1528 -0.0669
-6 1 10 30.1036 -0.0192
-6 1 11 29.6733 -0.0473
-6 1 12 -1.6136 -0.0476
-6 1 13 -7.4359 0.0630
-6 1 14 -6.5387 -0.0208
-6 1 15 -4.5580 0.0361
-6 1 16 1.6282 -0.0042
-6 1 17 5.5277 -0.0288
-6 1 18 3.0547 0.0459
-6 1 19 -0.5770 -0.0095
-6 1 20 -1.8579 0.0632
-6 1 21 -3.9458 -0.0041
-6 1 22 -4.3695 -0.0448
-6 1 23 3.3720 -0.0040
-6 1 24 9.8879 -0.0790
-6 1 25 1.6913 0.0137
-6 1 26 -9.7294 0.0091
-6 1 27 -6.6267 0.0193
-6 1 28 5.7777 0.0636
-6 1 29 7.9251 -0.0288
-6 1 30 -2.2695 0.0400
-6 1 31 -5.3847 -0.0070
-6 1 32 -0.2160 -0.0924
-6 1 33 1.1679 0.0122
-6 1 34 2.1438 0.0341
-6 1 35 1.9245 0.0180
-6 1 36 -2.7463 0.0237
-6 1 37 -2.6242 0.0028
-6 1 38 2.2818 -0.0292
-6 1 39 1.7223 -0.0659
-6 1 40 -1.5710 -0.0971
-6 2 -5 7.1513 0.2367
-6 2 -4 12.5859 0.0123
-6 2 -3 -2.7282 0.0610
-6 2 -2 -35.2231 -0.1180
-6 2 -1 -24.3726 -0.1758
-6 2 0 44.7519 -0.0491
-6 2 1 51.9925 -0.1584
-6 2 2 -32.4569 0.0513
-6 2 3 -47.5027 0.1237
-6 2 4 1.5897 0.1017
-6 2 5 10.0963 0.1308
-6 2 6 24.7902 -0.0583
-6 2 7 28.4017 0.0077
-6 2 8 -21.2967 -0.0528
-6 2 9 -40.4582 -0.1160
-6 2 10 -5.4279 0.0155
-6 2 11 25.5715 -0.0605
-6 2 12 24.1087 0.0268
-6 2 13 -1.4951 0.0533
-6 2 14 -19.9834 0.0290
-6 2 15 -14.2763 0.0740
-6 2 16 4.8614 -0.0527
-6 2 17 15.3668 -0.0138
-6 2 18 6.4706 -0.0182
-6 2 19 -6.9779 -0.0236
-6 2 20 -8.7196 0.0523
-6 2 21 -1.2823 -0.0285
-6 2 22 3.3741 0.0146
-6 2 23 3.3890 -0.0017
-6 2 24 2.8843 -0.0405
-6 2 25 0.3902 0.0066
-6 2 26 -3.8343 -0.0165
-6 2 27 -5.7295 0.0440
-6 2 28 0.9410 0.0150
-6 2 29 8.1528 -0.0010
-6 2 30 1.0232 0.0335
-6 2 31 -6.1972 -0.0460
-6 2 32 -1.2777 -0.0274
-6 2 33 1.7773 0.0052
-6 2 34 1.0706 0.0089
-6 2 35 2.1180 0.0140
-6 2 36 -0.7950 0.0119
-6 2 37 -3.5946 0.0219
-6 2 38 0.9545 -0.0353
-6 2 39 2.5756 -0.0855
-6 2 40 -1.1999 -0.0451
-6 3 -5 26.3352 -0.0337
-6 3 -4 -11.1735 0.0468
-6 3 -3 -16.2143 -0.0130
-6 3 -2 -5.4416 -0.1696
-6 3 -1 -23.5568 -0.0094
-6 3 0 17.2470 -0.0609
-6 3 1 60.2741 -0.0044
-6 3 2 -10.0802 0.1323
-6 3 3 -59.5143 -0.0193
-6 3 4 -9.4525 0.0894
-6 3 5 27.0516 0.0744
-6 3 6 18.4460 -0.0552
-6 3 7 6.3036 -0.0081
-6 3 8 -6.8024 -0.1012
-6 3 9 -20.9191 -0.0556
-6 3 10 -10.4926 -0.0123
-6 3 11 15.8345 -0.0029
-6 3 12 15.4358 0.0940
-6 3 13 -0.3811 0.0225
-6 3 14 -6.8687 0.0231
-6 3 15 -11.9189 0.0207
-6 3 16 -5.6724 -0.0294
-6 3 17 13.1307 -0.0202
-6 3 18 13.7171 -0.0506
-6 3 19 -6.9092 0.0085
-6 3 20 -13.0754 0.0067
-6 3 21 0.6840 0.0040
-6 3 22 6.1437 0.0445
-6 3 23 2.3121 -0.0170
-6 3 24 -0.8072 -0.0090
-6 3 25 -1.7093 -0.0192
-6 3 26 1.2389 -0.0122
-6 3 27 -1.4127 0.0224
-6 3 28 -3.6428 0.0083
-6 3 29 4.0304 0.0281
-6 3 30 3.4305 -0.0214
-6 3 31 -3.9813 0.0074
-6 3 32 -0.7771 0.0252
-6 3 33 1.9044 -0.0615
-6 3 34 -1.6159 -0.0060
-6 3 35 0.6376 0.0142
-6 3 36 1.7542 -0.0102
-6 3 37 -2.1918 0.0273
-6 3 38 0.0027 -0.0047
-6 3 39 1.7323 -0.0575
-6 4 -5 32.8027 -0.0618
-6 4 -4 -31.8758 -0.0295
-6 4 -3 -22.5336 0.0090
-6 4 -2 14.3697 -0.0209
-6 4 -1 -2.2867 -0.0735
-6 4 0 1.1693 -0.0293
-6 4 1 19.8045 0.0820
-6 4 2 4.1284 0.0300
-6 4 3 -13.9837 0.0402
-6 4 4 -15.3393 0.0654
-6 4 5 -6.1391 -0.0354
-6 4 6 8.6639 -0.0223
-6 4 7 20.0991 -0.0337
-6 4 8 9.2906 -0.0591
-6 4 9 -18.9870 -0.0188
-6 4 10 -16.3892 -0.0228
-6 4 11 8.8293 0.0310
-6 4 12 9.1359 0.0646
-6 4 13 0.1036 0.0483
-6 4 14 1.9281 0.0131
-6 4 15 -2.5206 -0.0291
-6 4 16 -10.9353 -0.0065
-6 4 17 0.2462 -0.0420
-6 4 18 14.6591 -0.0369
-6 4 19 2.3928 0.0166
-6 4 20 -10.0295 0.0008
-6 4 21 -3.6712 0.0253
-6 4 22 1.8924 0.0172
-6 4 23 4.0030 0.0053
-6 4 24 0.8929 -0.0005
-6 4 25 -3.4618 -0.0318
-6 4 26 2.2870 -0.0023
-6 4 27 2.0455 -0.0080
-6 4 28 -5.2824 0.0187
-6 4 29 -0.3735 0.0401
-6 4 30 4.4979 -0.0095
-6 4 31 -0.9272 0.0090
-6 4 32 -0.7101 -0.0186
-6 4 33 1.4300 -0.0578
-6 4 34 -3.0652 -0.0019
-6 4 35 -0.9649 0.0196
-6 4 36 3.6470 -0.0151
-6 4 37 0.1052 0.0341
-6 4 38 -1.3719 0.0580
-6 5 -5 27.3421 0.0173
-6 5 -4 -15.2480 -0.0456
-6 5 -3 -17.5862 -0.0323
-6 5 -2 -3.8195 -0.0527
-6 5 -1 4.8517 -0.0213
-6 5 0 13.4077 0.0771
-6 5 1 0.6456 0.0058
-6 5 2 -4.3813 0.0269
-6 5 3 5.3460 0.0696
-6 5 4 -0.8940 -0.0300
-6 5 5 -15.5318 -0.0082
-6 5 6 -15.3299 -0.0132
-6 5 7 15.3701 -0.0701
-6 5 8 37.2406 -0.0347
-6 5 9 -1.0445 -0.0058
-6 5 10 -42.4674 0.0289
-6 5 11 -12.9000 0.0328
-6 5 12 30.8587 0.0340
-6 5 13 12.6779 0.0500
-6 5 14 -13.7117 -0.0031
-6 5 15 -2.7544 -0.0258
-6 5 16 -1.2966 -0.0293
-6 5 17 -4.6357 -0.0415
-6 5 18 8.4072 -0.0167
-6 5 19 6.0447 -0.0056
-6 5 20 -5.7787 0.0262
-6 5 21 -4.7692 0.0368
-6 5 22 0.2909 0.0058
-6 5 23 3.2417 0.0099
-6 5 24 0.4573 -0.0011
-6 5 25 -3.1286 -0.0216
-6 5 26 2.8489 -0.0202
-6 5 27 4.7875 -0.0014
-6 5 28 -5.3468 0.0192
-6 5 29 -5.3934 0.0196
-6 5 30 4.7028 0.0056
-6 5 31 3.0470 -0.0187
-6 5 32 -1.3956 -0.0091
-6 5 33 -0.0396 -0.0331
-6 5 34 -2.3598 -0.0239
-6 5 35 -1.1518 0.0365
-6 5 36 3.7974 -0.0079
-6 5 37 0.8320 0.0739
-6 6 -5 19.9428 -0.0038
-6 6 -4 -10.2034 -0.0627
-6 6 -3 -15.2558 -0.0157
-6 6 -2 -5.8606 -0.0151
-6 6 -1 5.3413 0.0186
-6 6 0 10.9469 0.0344
-6 6 1 3.3966 0.0279
-6 6 2 -2.2741 0.0579
-6 6 3 -5.0742 -0.0113
-6 6 4 -1.8543 -0.0227
-6 6 5 3.3379 -0.0273
-6 6 6 -10.2814 -0.0581
-6 6 7 -10.3219 -0.0106
-6 6 8 28.5473 -0.0125
-6 6 9 26.3061 0.0184
-6 6 10 -37.4921 0.0411
-6 6 11 -34.4399 0.0186
-6 6 12 32.1390 0.0454
-6 6 13 25.1594 0.0141
-6 6 14 -17.3897 -0.0213
-6 6 15 -9.0332 -0.0371
-6 6 16 2.8151 -0.0463
-6 6 17 -0.8264 -0.0084
-6 6 18 3.7257 -0.0068
-6 6 19 2.6233 0.0036
-6 6 20 -2.3462 0.0308
-6 6 21 -0.2693 0.0328
-6 6 22 -0.8677 0.0222
-6 6 23 -1.8852 -0.0060
-6 6 24 1.4873 -0.0055
-6 6 25 -0.2871 -0.0245
-6 6 26 0.3373 -0.0266
-6 6 27 5.8977 0.0076
-6 6 28 -2.2580 -0.0109
-6 6 29 -8.5491 0.0230
-6 6 30 2.5157 0.0260
-6 6 31 5.3016 -0.0223
-6 6 32 -1.2937 0.0049
-6 6 33 -0.4275 -0.0311
-6 6 34 -0.0365 -0.0178
-6 6 35 -1.6476 0.0184
-6 6 36 0.7043 0.0026
-6 6 38 -0.8188 0.0271
-6 7 -5 15.4475 -0.0372
-6 7 -4 -17.1578 -0.0216
-6 7 -3 -17.5794 0.0248
-6 7 -2 6.2456 0.0123
-6 7 -1 13.3926 0.0145
-6 7 0 -0.1382 0.0078
-6 7 1 -6.9895 0.0277
-6 7 2 4.8829 0.0001
-6 7 3 4.0092 0.0003
-6 7 4 -12.9197 -0.0095
-6 7 5 -1.4015 -0.0804
-6 7 6 13.5379 -0.0032
-6 7 7 -9.2934 0.0073
-6 7 8 -4.9116 -0.0087
-6 7 9 24.4610 0.0643
-6 7 10 -5.2656 0.0199
-6 7 11 -29.9037 0.0173
-6 7 12 8.3705 0.0118
-6 7 13 21.1828 -0.0299
-6 7 14 -3.3246 -0.0088
-6 7 15 -7.6191 -0.0406
-6 7 16 -3.5663 -0.0292
-6 7 17 -1.3029 -0.0018
-6 7 18 6.2117 0.0075
-6 7 19 2.3968 0.0389
-6 7 20 -4.0703 0.0181
-6 7 21 2.2772 0.0283
-6 7 22 0.5381 0.0125
-6 7 23 -5.9541 -0.0284
-6 7 24 1.3665 -0.0121
-6 7 25 2.9399 -0.0317
-6 7 26 -1.2776 -0.0151
-6 7 27 3.9668 0.0081
-6 7 28 0.6173 -0.0033
-6 7 29 -7.2136 0.0411
-6 7 30 -0.2529 0.0208
-6 7 31 4.4337 -0.0225
-6 7 32 -0.2075 -0.0103
-6 7 33 0.0688 -0.0285
-6 7 34 0.8941 -0.0143
-6 7 35 -2.0286 0.0207
-6 8 -5 17.2274 -0.0115
-6 8 -4 -10.6614 0.0197
-6 8 -3 -21.7050 0.0081
-6 8 -2 -1.0445 0.0116
-6 8 -1 21.1023 -0.0010
-6 8 0 10.7692 -0.0063
-6 8 1 -19.8891 0.0071
-6 8 2 -9.9323 -0.0262
-6 8 3 20.8827 0.0042
-6 8 4 -0.4107 -0.0069
-6 8 5 -19.8288 -0.0084
-6 8 6 9.7254 0.0073
-6 8 7 11.0675 -0.0386
-6 8 8 -9.6854 0.0387
-6 8 9 2.0736 0.0403
-6 8 10 3.0244 -0.0055
-6 8 11 -9.8132 0.0343
-6 8 12 2.1631 -0.0310
-6 8 13 7.6451 -0.0323
-6 8 14 -2.0208 -0.0019
-6 8 15 -0.0928 -0.0293
-6 8 16 -1.5357 -0.0061
-6 8 17 -5.0806 -0.0014
-6 8 18 4.2912 0.0269
-6 8 19 3.3473 0.0380
-6 8 20 -3.8070 0.0164
-6 8 21 3.2512 0.0184
-6 8 22 1.6714 -0.0217
-6 8 23 -7.9582 -0.0340
-6 8 24 -0.3850 -0.0208
-6 8 25 6.3496 -0.0225
-6 8 26 -0.3648 0.0083
-6 8 27 -1.0085 0.0266
-6 8 28 1.3917 0.0179
-6 8 29 -2.2955 0.0096
-6 8 30 -1.4974 -0.0001
-6 8 31 1.5889 -0.0105
-6 8 32 0.2329 -0.0338
-6 8 33 0.2345 -0.0353
-6 8 34 0.6186 0.0483
-6 8 35 -0.4446 0.1068
-6 8 36 -0.0584 0.0241
-6 9 -5 10.6165 0.0148
-6 9 -4 3.1327 -0.0012
-6 9 -3 -12.3664 -0.0183
-6 9 -2 -14.5765 0.0105
-6 9 -1 6.9656 -0.0106
-6 9 0 22.5896 -0.0038
-6 9 1 -4.2553 -0.0058
-6 9 2 -21.7654 -0.0177
-6 9 3 8.2181 0.0192
-6 9 4 13.1113 0.0050
-6 9 5 -13.1886 0.0040
-6 9 6 -4.1161 -0.0035
-6 9 7 12.2477 -0.0032
-6 9 8 1.5218 0.0140
-6 9 9 -4.7875 -0.0159
-6 9 10 -4.6854 0.0188
-6 9 11 -3.1031 0.0150
-6 9 12 7.9395 -0.0242
-6 9 13 4.7166 -0.0006
-6 9 14 -7.4723 -0.0155
-6 9 15 -0.3867 -0.0174
-6 9 16 4.2128 -0.0050
-6 9 17 -3.2677 0.0104
-6 9 18 -1.2121 0.0311
-6 9 19 2.0646 0.0189
-6 9 20 -0.3385 0.0154
-6 9 21 2.0822 -0.0057
-6 9 22 1.3056 -0.0197
-6 9 23 -5.2494 -0.0238
-6 9 24 -1.6151 -0.0294
-6 9 25 5.0914 -0.0006
-6 9 26 0.3611 0.0164
-6 9 27 -2.2206 0.0255
-6 9 28 1.2509 0.0191
-6 9 29 -0.0883 -0.0110
-6 9 30 -0.9654 -0.0257
-6 9 31 -0.0923 0.0031
-6 9 32 -0.7881 0.0160
-6 9 33 0.7854 -0.0029
-6 9 34 1.5464 0.0626
-6 9 35 -0.0638 0.0225
-6 10 -5 5.6952 0.0025
-6 10 -4 3.3779 -0.0138
-6 10 -3 -3.0345 -0.0187
-6 10 -2 -9.7971 -0.0002
-6 10 -1 -9.9548 0.0010
-6 10 0 10.7453 0.0138
-6 10 1 17.7502 0.0022
-6 10 2 -5.7692 -0.0063
-6 10 3 -12.5754 -0.0048
-6 10 4 -1.0127 -0.0015
-6 10 5 0.8892 0.0132
-6 10 6 5.2748 0.0073
-6 10 7 6.6656 0.0004
-6 10 8 -5.2344 -0.0169
-6 10 9 -5.2737 -0.0034
-6 10 10 1.9213 0.0110
-6 10 11 -1.5838 -0.0052
-6 10 12 1.2065 0.0119
-6 10 13 6.4982 -0.0050
-6 10 14 -1.7334 -0.0128
-6 10 15 -6.0116 -0.0039
-6 10 16 1.1647 -0.0138
-6 10 17 3.0557 0.0155
-6 10 18 -1.2016 0.0111
-6 10 19 -1.5384 0.0122
-6 10 20 0.5996 0.0236
-6 10 21 2.0862 -0.0059
-6 10 22 1.0026 -0.0174
-6 10 23 -3.0687 -0.0241
-6 10 24 -1.4063 -0.0173
-6 10 25 2.9616 -0.0108
-6 10 26 0.2115 0.0091
-6 10 27 -1.8968 0.0169
-6 10 28 0.5266 0.0100
-6 10 29 1.3128 0.0369
-6 10 30 -0.2001 -0.0108
-6 10 31 -1.5729 0.0017
-6 10 32 -0.1970 0.0382
-6 10 33 1.5234 -0.0459
-6 11 -5 10.2912 -0.0026
-6 11 -4 -2.2226 -0.0093
-6 11 -3 -5.8320 -0.0129
-6 11 -2 1.0555 0.0098
-6 11 -1 -9.2391 0.0105
-6 11 0 -4.6380 -0.0041
-6 11 1 18.7677 0.0159
-6 11 2 10.4921 0.0082
-6 11 3 -12.9852 -0.0318
-6 11 4 -14.1238 -0.0050
-6 11 5 -2.6912 0.0090
-6 11 6 13.9673 0.0024
-6 11 7 15.3691 0.0183
-6 11 8 -11.5413 0.0005
-6 11 9 -17.3634 -0.0127
-6 11 10 8.2235 -0.0109
-6 11 11 10.5579 0.0085
-6 11 12 -4.9366 0.0071
-6 11 13 -2.1062 -0.0174
-6 11 14 2.1322 0.0049
-6 11 15 -1.9339 0.0001
-6 11 16 0.8449 -0.0075
-6 11 17 0.9355 0.0080
-6 11 18 -3.6781 0.0092
-6 11 19 0.9438 0.0186
-6 11 20 4.4805 0.0112
-6 11 21 -0.5182 -0.0048
-6 11 22 -3.0514 -0.0341
-6 11 23 -1.1604 -0.0140
-6 11 24 1.1306 -0.0073
-6 11 25 2.5288 -0.0452
-6 11 26 0.4293 0.0383
-6 11 27 -4.1076 0.0379
-6 11 28 -1.2857 0.0182
-6 11 29 5.3658 0.0919
-6 11 30 0.6709 -0.0306
-6 11 31 -4.2616 -0.0865
-6 12 -5 11.8276 -0.0046
-6 12 -4 1.5226 -0.0036
-6 12 -3 -6.1221 -0.0069
-6 12 -2 0.8850 -0.0045
-6 12 -1 -6.6402 0.0123
-6 12 0 -4.5590 0.0069
-6 12 1 12.8923 0.0005
-6 12 2 6.0041 -0.0049
-6 12 3 -5.1447 -0.0111
-6 12 4 -4.4453 -0.0011
-6 12 5 -10.9133 0.0012
-6 12 6 1.6948 0.0058
-6 12 7 22.8276 0.0062
-6 12 8 0.1199 0.0099
-6 12 9 -23.6122 0.0062
-6 12 10 -0.3538 -0.0177
-6 12 11 15.9492 -0.0142
-6 12 12 0.2398 -0.0080
-6 12 13 -7.0945 -0.0012
-6 12 14 -1.6928 0.0088
-6 12 15 2.7021 0.0143
-6 12 16 4.8548 0.0108
-6 12 17 -3.1882 -0.0063
-6 12 18 -7.5289 0.0212
-6 12 19 4.3787 0.0013
-6 12 20 7.8318 -0.0286
-6 12 21 -3.1298 -0.0014
-6 12 22 -5.7671 -0.0366
-6 12 23 0.4451 -0.0081
-6 12 24 2.2371 0.0147
-6 12 25 2.2110 -0.0106
-6 12 26 1.0768 0.0660
-6 12 27 -4.8517 0.0436
-6 12 28 -2.0319 0.0129
-6 12 29 6.0968 0.0089
-6 13 -5 3.8954 -0.0144
-6 13 -4 5.7684 -0.0019
-6 13 -3 4.4797 0.0071
-6 13 -2 -0.6521 -0.0147
-6 13 -1 -15.2318 0.0081
-6 13 0 -3.9600 0.0126
-6 13 1 17.2206 -0.0210
-6 13 2 3.9736 0.0015
-6 13 3 -7.6384 0.0153
-6 13 4 0.1080 -0.0117
-6 13 5 -5.2767 0.0105
-6 13 6 -5.0018 0.0093
-6 13 7 11.8151 -0.0170
-6 13 8 7.5539 0.0078
-6 13 9 -9.6958 -0.0009
-6 13 10 -6.2703 -0.0090
-6 13 11 3.3232 -0.0036
-6 13 12 3.0175 -0.0161
-6 13 13 1.6776 0.0096
-6 13 14 -2.0426 0.0081
-6 13 15 -2.4981 0.0183
-6 13 16 4.6764 0.0317
-6 13 17 0.6332 -0.0120
-6 13 18 -7.5633 -0.0140
-6 13 19 0.5148 -0.0349
-6 13 20 7.7469 -0.0242
-6 13 21 0.0728 0.0265
-6 13 22 -5.6942 -0.0244
-6 13 23 -0.9703 -0.0072
-6 13 24 2.8810 0.0679
-6 13 25 1.4657 0.0477
-6 13 26 -0.4683 0.0021
-6 13 27 -1.7300 -0.0297
-6 14 -5 2.2452 0.0020
-6 14 -4 3.5202 -0.0063
-6 14 -3 5.7193 0.0132
-6 14 -2 3.4073 -0.0030
-6 14 -1 -14.0083 -0.0154
-6 14 0 -10.4541 0.0018
-6 14 1 14.1934 -0.0009
-6 14 2 13.2154 0.0148
-6 14 3 -5.7605 0.0080
-6 14 4 -9.3804 -0.0172
-6 14 5 -2.6759 0.0107
-6 14 6 1.5387 0.0026
-6 14 7 4.3624 -0.0070
-6 14 8 3.8409 -0.0005
-6 14 9 -0.9752 -0.0268
-6 14 10 -2.8077 0.0064
-6 14 11 -2.6877 0.0181
-6 14 12 -1.5615 -0.0007
-6 14 13 4.1060 0.0178
-6 14 14 3.0620 -0.0074
-6 14 15 -3.1801 0.0032
-6 14 16 0.0466 0.0132
-6 14 17 1.8323 -0.0282
-6 14 18 -3.8866 -0.0092
-6 14 19 -2.1525 -0.0167
-6 14 20 4.9124 -0.0200
-6 14 21 3.2877 0.0393
-6 14 22 -3.6529 0.0193
-6 14 23 -3.0412 0.0009
-6 14 24 2.0849 0.0534
-6 14 25 1.5909 0.0046
-6 15 -5 5.0405 0.0130
-6 15 -4 -0.4003 -0.0121
-6 15 -3 -0.9413 0.0029
-6 15 -2 5.7274 -0.0046
-6 15 -1 -3.4608 -0.0176
-6 15 0 -10.9796 0.0217
-6 15 1 3.1455 0.0068
-6 15 2 13.2738 -0.0046
-6 15 3 2.8393 0.0049
-6 15 4 -9.5197 -0.0135
-6 15 5 -8.7047 0.0006
-6 15 6 1.3555 0.0071
-6 15 7 9.0593 -0.0021
-6 15 8 3.5651 -0.0007
-6 15 9 -5.6068 -0.0129
-6 15 10 -1.0746 -0.0054
-6 15 11 3.0722 0.0180
-6 15 12 -3.8285 0.0221
-6 15 13 -2.8578 0.0034
-6 15 14 4.9279 -0.0102
-6 15 15 3.3123 -0.0180
-6 15 16 -2.3445 -0.0368
-6 15 17 -2.5757 0.0069
-6 15 18 -0.4784 0.0570
-6 15 19 0.2943 -0.0162
-6 15 20 1.7029 -0.0422
-6 15 21 1.7270 0.0554
-6 15 22 -1.4477 0.0277
-6 16 -5 2.5175 0.0007
-6 16 -4 2.1441 -0.0370
-6 16 -3 -0.3075 -0.0019
-6 16 -2 0.5119 0.0145
-6 16 -1 -1.6281 0.0051
-6 16 0 -2.4529 0.0140
-6 16 1 1.0556 -0.0159
-6 16 2 2.5950 -0.0056
-6 16 3 2.3721 0.0133
-6 16 4 0.1388 -0.0123
-6 16 5 -5.8571 0.0041
-6 16 6 -4.6310 0.0100
-6 16 7 5.7775 -0.0170
-6 16 8 5.9923 0.0083
-6 16 9 -2.6468 0.0106
-6 16 10 -2.2377 -0.0184
-6 16 11 0.9093 0.0084
-6 16 12 -1.9934 0.0114
-6 16 13 -2.4215 -0.0078
-6 16 14 2.8251 -0.0027
-6 16 15 3.9848 -0.0233
-6 16 16 -1.7640 -0.0146
-6 17 -4 3.3872 -0.0415
-6 17 -3 1.5184 0.0044
-6 17 -2 -1.6283 0.0296
-6 17 -1 -3.0826 0.0105
-6 17 0 0.0004 -0.0141
-6 17 1 2.7477 -0.0171
-6 17 2 0.2366 0.0058
-6 17 3 -1.4508 0.0205
-6 17 4 1.4283 0.0079
-6 17 8 3.8147 0.0304
-6 17 12 -0.3112 0.0026
-5 0 -3 -32.2028 0.0251
-5 0 -1 -0.9154 -0.6747
-5 0 1 64.3317 0.0519
-5 0 3 -104.4222 0.1395
-5 0 5 86.9932 0.2772
-5 0 7 -33.6778 -0.1325
-5 0 9 -7.4688 -0.1492
-5 0 11 12.6236 0.0005
-5 0 13 5.1157 -0.0137
-5 0 15 -18.9587 0.1305
-5 0 17 13.8304 0.0925
-5 0 19 4.1826 -0.1914
-5 0 21 -17.8790 -0.0067
-5 0 23 18.2751 0.0181
-5 0 25 -10.6712 0.0407
-5 0 27 3.4270 0.0992
-5 0 29 0.4099 -0.1502
-5 0 31 -1.2277 0.0442
-5 0 33 0.8093 -0.0030
-5 0 35 -1.2415 -0.0155
-5 0 37 2.2244 0.0388
-5 0 39 -2.1666 -0.0136
-5 0 41 1.4302 0.0375
-5 1 -4 19.4477 -0.2057
-5 1 -3 -45.7220 0.0013
-5 1 -2 4.6380 -0.3527
-5 1 -1 12.1694 -0.3969
-5 1 0 -25.2289 0.0883
-5 1 1 42.5375 0.0437
-5 1 2 41.9458 0.2414
-5 1 3 -71.3522 0.1965
-5 1 4 -52.0381 0.0486
-5 1 5 53.2611 0.0840
-5 1 6 46.8164 -0.1302
-5 1 7 -9.7958 -0.1089
-5 1 8 -28.8053 -0.1094
-5 1 9 -23.0021 -0.0499
-5 1 10 14.2378 0.0214
-5 1 11 26.3299 -0.0716
-5 1 12 -12.8346 0.1283
-5 1 13 -8.0798 0.0675
-5 1 14 17.3562 -0.0085
-5 1 15 -8.6572 0.0942
-5 1 16 -16.3615 -0.0298
-5 1 17 8.0934 0.0294
-5 1 18 7.3903 -0.0359
-5 1 19 4.6951 -0.1007
-5 1 20 4.3076 -0.0186
-5 1 21 -14.3651 -0.1017
-5 1 22 -12.3540 0.0379
-5 1 23 14.2918 0.0847
-5 1 24 13.5023 0.0246
-5 1 25 -8.9598 0.0787
-5 1 26 -9.5811 -0.0100
-5 1 27 3.7795 0.0012
-5 1 28 4.8621 -0.0113
-5 1 29 -0.5559 -0.0665
-5 1 30 -1.3880 -0.0168
-5 1 31 -0.6360 -0.0189
-5 1 32 -0.6852 -0.0085
-5 1 33 0.6998 -0.0040
-5 1 34 0.8819 0.0505
-5 1 35 -0.8441 0.0559
-5 1 36 0.0465 -0.0287
-5 1 37 1.0312 -0.0101
-5 1 38 -0.1489 -0.0158
-5 1 39 -0.7458 -0.0173
-5 1 40 -0.3648 0.0465
-5 1 41 0.3668 0.0560
-5 2 -4 10.6716 -0.1791
-5 2 -3 -46.8151 -0.1934
-5 2 -2 0.2571 -0.1255
-5 2 -1 22.2090 0.1338
-5 2 0 -0.0819 -0.0270
-5 2 1 9.9788 0.1026
-5 2 2 13.9841 0.2799
-5 2 3 -20.5049 0.0180
-5 2 4 -34.6430 0.0283
-5 2 5 6.8742 -0.0788
-5 2 6 32.5819 -0.1708
-5 2 7 14.5264 -0.0798
-5 2 8 -11.1911 -0.1215
-5 2 9 -29.4371 0.0531
-5 2 10 0.6300 0.0768
-5 2 11 29.8989 0.0433
-5 2 12 -9.2417 0.1438
-5 2 13 -16.8366 0.0161
-5 2 14 19.3075 -0.0005
-5 2 15 3.1010 -0.0336
-5 2 16 -17.7667 -0.0875
-5 2 17 0.1844 -0.0049
-5 2 18 5.7012 -0.0531
-5 2 19 2.9938 -0.0140
-5 2 20 9.6893 0.0148
-5 2 21 -3.6272 -0.0097
-5 2 22 -18.9823 0.0570
-5 2 23 1.3665 0.0382
-5 2 24 17.0695 0.0335
-5 2 25 -0.1000 0.0241
-5 2 26 -8.9927 -0.0095
-5 2 27 0.0922 -0.0422
-5 2 28 2.2576 -0.0640
-5 2 29 -0.0150 -0.0129
-5 2 30 1.5433 -0.0247
-5 2 31 -0.1365 0.0106
-5 2 32 -3.0416 0.0466
-5 2 33 0.1511 0.0203
-5 2 34 2.0327 0.0549
-5 2 35 -0.0743 -0.0063
-5 2 36 -0.4693 -0.0360
-5 2 37 -0.1262 -0.0254
-5 2 38 0.6482 -0.0602
-5 2 39 0.2795 0.0363
-5 2 40 -1.3308 0.0877
-5 3 -4 -30.3925 -0.0525
-5 3 -3 7.0909 -0.1107
-5 3 -1 -6.0731 0.1581
-5 3 0 6.8966 -0.0076
-5 3 1 7.7768 0.1137
-5 3 2 -5.7669 0.0441
-5 3 3 -5.5382 -0.0535
-5 3 4 -14.1427 -0.0227
-5 3 5 0.3152 -0.1137
-5 3 6 11.1605 -0.0626
-5 3 7 1.4464 -0.0478
-5 3 8 9.1088 -0.0514
-5 3 9 1.6554 0.0910
-5 3 10 -10.7471 0.1147
-5 3 11 -4.9814 0.0840
-5 3 12 -7.7426 0.0271
-5 3 13 4.5591 -0.0265
-5 3 14 21.0931 -0.0312
-5 3 15 -0.4884 -0.0794
-5 3 16 -19.0362 -0.0623
-5 3 17 -3.5155 -0.0303
-5 3 18 6.4792 -0.0086
-5 3 19 2.6496 0.0454
-5 3 20 9.5649 0.0638
-5 3 21 3.6933 0.0548
-5 3 22 -18.6724 -0.0024
-5 3 23 -9.8556 -0.0101
-5 3 24 14.9873 -0.0070
-5 3 25 10.3152 -0.0357
-5 3 26 -6.0197 0.0022
-5 3 27 -6.0412 -0.0163
-5 3 28 0.3895 -0.0257
-5 3 29 1.6134 -0.0108
-5 3 30 2.1705 -0.0129
-5 3 31 0.7202 0.0470
-5 3 32 -3.0928 0.0331
-5 3 33 -1.1954 0.0284
-5 3 34 1.7056 0.0168
-5 3 35 0.2677 -0.0512
-5 3 36 -0.0528 -0.0075
-5 3 37 0.9973 -0.0466
-5 3 38 0.2081 -0.0614
-5 3 39 -1.0999 0.1210
-5 3 40 -0.6411 0.0906
-5 4 -4 -30.6838 0.0483
-5 4 -3 49.5831 0.0544
-5 4 -2 23.3579 0.0279
-5 4 -1 -29.6743 0.0567
-5 4 0 -6.4104 0.0611
-5 4 1 10.8497 -0.0159
-5 4 2 12.8745 -0.0261
-5 4 3 0.9499 -0.0154
-5 4 4 -29.1195 -0.0816
-5 4 5 -6.0247 -0.0714
-5 4 6 20.8581 -0.0005
-5 4 7 1.0176 0.0254
-5 4 8 2.4651 0.0288
-5 4 9 13.8585 0.0575
-5 4 10 -6.5993 0.0694
-5 4 11 -24.4105 0.0223
-5 4 12 -10.4478 -0.0042
-5 4 13 18.0751 -0.0372
-5 4 14 24.9605 -0.0751
-5 4 15 -1.9304 -0.0420
-5 4 16 -25.2811 -0.0351
-5 4 17 -8.6509 -0.0121
-5 4 18 14.6658 0.0676
-5 4 19 8.0630 0.0546
-5 4 20 0.0911 0.0290
-5 4 21 0.2540 0.0316
-5 4 22 -9.4881 -0.0123
-5 4 23 -9.5957 -0.0310
-5 4 24 8.4296 -0.0403
-5 4 25 12.4830 -0.0322
-5 4 26 -3.1422 -0.0101
-5 4 27 -7.2856 0.0010
-5 4 28 0.5417 0.0448
-5 4 29 0.2626 0.0121
-5 4 30 0.4342 -0.0206
-5 4 31 3.1936 0.0247
-5 4 32 -1.4666 0.0039
-5 4 33 -3.0820 0.0059
-5 4 34 0.9833 0.0140
-5 4 35 0.9158 -0.0364
-5 4 36 0.4482 -0.0147
-5 4 37 1.3164 -0.0241
-5 4 38 -0.6240 -0.0306
-5 4 39 -1.1899 0.1172
-5 5 -4 -0.0868 -0.0176
-5 5 -3 19.5299 0.0071
-5 5 -2 -9.4182 0.0052
-5 5 -1 -1.4543 0.0636
-5 5 0 12.4402 0.0253
-5 5 1 -14.4180 -0.0221
-5 5 2 3.3546 -0.0379
-5 5 3 25.7907 -0.0682
-5 5 4 -20.4651 0.0011
-5 5 5 -32.1935 -0.0248
-5 5 6 15.4422 -0.0153
-5 5 7 27.6871 0.0779
-5 5 8 3.6878 0.0220
-5 5 9 -10.1074 0.0337
-5 5 10 -10.7566 0.0503
-5 5 11 -6.8101 -0.0268
-5 5 12 -0.4090 -0.0371
-5 5 13 8.0454 -0.0485
-5 5 14 14.1609 -0.0461
-5 5 15 2.7747 -0.0145
-5 5 16 -18.5753 0.0034
-5 5 17 -11.7117 0.0370
-5 5 18 14.5722 0.0510
-5 5 19 11.9552 0.0329
-5 5 20 -7.5806 0.0173
-5 5 21 -4.5755 -0.0082
-5 5 22 2.5088 -0.0353
-5 5 23 -5.4549 -0.0268
-5 5 24 -1.6915 -0.0287
-5 5 25 10.2239 -0.0176
-5 5 26 2.5638 0.0125
-5 5 27 -6.1060 0.0056
-5 5 28 -1.6993 0.0380
-5 5 29 -1.0909 0.0292
-5 5 30 0.1630 -0.0184
-5 5 31 4.2727 0.0159
-5 5 32 -0.1161 -0.0195
-5 5 33 -3.0880 -0.0320
-5 5 34 0.4286 0.0321
-5 5 35 0.7839 -0.0224
-5 5 36 0.0361 -0.0069
-5 5 37 0.5379 0.0182
-5 5 38 -0.0620 -0.0498
-5 6 -4 -2.5229 -0.0045
-5 6 -3 -8.2247 -0.0117
-5 6 -2 -21.7444 -0.0067
-5 6 -1 16.6116 0.0272
-5 6 0 33.0031 0.0097
-5 6 1 -19.1906 0.0192
-5 6 2 -23.5373 -0.0587
-5 6 3 19.9507 -0.0485
-5 6 4 10.2818 0.0240
-5 6 5 -20.6811 -0.0395
-5 6 6 -10.2281 0.0319
-5 6 7 17.5877 0.0732
-5 6 8 19.3962 0.0107
-5 6 9 -7.1449 0.0243
-5 6 10 -23.1149 -0.0094
-5 6 11 -5.4785 -0.0337
-5 6 12 16.7765 -0.0319
-5 6 13 10.0053 -0.0392
-5 6 14 -7.3592 -0.0303
-5 6 15 -3.4800 0.0066
-5 6 16 0.5781 0.0518
-5 6 17 -6.5653 0.0302
-5 6 18 3.7846 0.0286
-5 6 19 11.1933 0.0249
-5 6 20 -6.7710 -0.0092
-5 6 21 -7.8386 -0.0277
-5 6 22 8.3090 -0.0490
-5 6 23 0.4790 -0.0154
-5 6 24 -8.5644 -0.0150
-5 6 25 4.1699 -0.0006
-5 6 26 7.1278 0.0516
-5 6 27 -2.4127 0.0013
-5 6 28 -3.5730 0.0125
-5 6 29 -2.4062 0.0281
-5 6 30 -0.2188 -0.0220
-5 6 31 4.1112 0.0001
-5 6 32 1.8349 -0.0260
-5 6 33 -1.7430 -0.0200
-5 6 34 -1.5210 0.0245
-5 6 35 -0.6425 -0.0271
-5 6 36 0.8065 0.0262
-5 6 37 0.8562 0.0353
-5 7 -4 -18.8163 0.0323
-5 7 -3 -9.5027 0.0010
-5 7 -2 -9.7133 -0.0105
-5 7 -1 9.3431 -0.0285
-5 7 0 23.1059 -0.0265
-5 7 1 -0.7111 0.0208
-5 7 2 -18.2083 0.0022
-5 7 3 -9.3679 -0.0005
-5 7 4 11.7532 -0.0275
-5 7 5 14.4054 -0.0058
-5 7 6 -13.5936 0.0532
-5 7 7 -14.5204 0.0211
-5 7 8 17.8418 0.0237
-5 7 9 15.1629 -0.0072
-5 7 10 -17.6944 -0.0399
-5 7 11 -18.9561 -0.0214
-5 7 12 14.2476 -0.0245
-5 7 13 20.7455 -0.0094
-5 7 14 -10.1469 -0.0128
-5 7 15 -14.8804 0.0304
-5 7 16 5.2641 0.0411
-5 7 17 4.0120 0.0119
-5 7 18 0.1252 0.0447
-5 7 19 4.5570 -0.0162
-5 7 20 -4.7612 -0.0366
-5 7 21 -7.2492 -0.0119
-5 7 22 8.4304 -0.0507
-5 7 23 5.3655 -0.0107
-5 7 24 -10.3765 0.0078
-5 7 25 -2.4454 0.0202
-5 7 26 8.7321 0.0496
-5 7 27 1.8114 0.0124
-5 7 28 -4.1794 0.0136
-5 7 29 -3.2003 -0.0030
-5 7 30 0.1362 -0.0475
-5 7 31 3.2860 -0.0230
-5 7 32 1.5543 -0.0007
-5 7 33 -1.2073 -0.0015
-5 7 34 -1.5731 0.0133
-5 7 35 -0.4341 0.0364
-5 7 36 0.9287 0.0353
-5 8 -4 -20.5771 0.0070
-5 8 -3 -27.3614 -0.0193
-5 8 -2 1.1265 -0.0180
-5 8 -1 21.2066 -0.0397
-5 8 0 0.2138 0.0053
-5 8 1 -5.1516 0.0148
-5 8 2 8.4948 -0.0030
-5 8 3 -9.1815 0.0253
-5 8 4 -9.0720 0.0114
-5 8 5 14.0786 0.0129
-5 8 6 -0.1839 -0.0107
-5 8 7 -11.6646 -0.0115
-5 8 8 6.7693 0.0136
-5 8 9 9.5545 -0.0151
-5 8 10 -4.8222 -0.0028
-5 8 11 -11.9449 -0.0236
-5 8 12 -0.6967 -0.0208
-5 8 13 15.5281 0.0150
-5 8 14 4.7535 0.0014
-5 8 15 -14.9436 0.0385
-5 8 16 -5.8193 0.0234
-5 8 17 9.3006 0.0005
-5 8 18 3.9415 0.0091
-5 8 19 -1.6749 -0.0320
-5 8 20 -2.0788 -0.0178
-5 8 21 -4.1762 -0.0207
-5 8 22 3.7474 -0.0297
-5 8 23 5.9881 0.0145
-5 8 24 -6.9940 0.0218
-5 8 25 -4.7242 0.0270
-5 8 26 6.9359 0.0288
-5 8 27 3.1397 0.0091
-5 8 28 -3.4435 -0.0096
-5 8 29 -2.0840 -0.0230
-5 8 30 0.3728 -0.0348
-5 8 31 0.9091 -0.0329
-5 8 32 0.4143 0.0007
-5 8 33 -0.1015 0.0369
-5 8 34 0.0991 0.0783
-5 8 35 0.2637 0.0402
-5 8 37 -0.5849 -0.1150
-5 9 -4 -1.7094 -0.0329
-5 9 -3 -42.6888 -0.0169
-5 9 -2 -8.2576 -0.0001
-5 9 -1 31.2999 -0.0094
-5 9 0 -0.0318 0.0225
-5 9 1 -12.8741 0.0043
-5 9 2 11.8513 0.0127
-5 9 3 1.6437 0.0186
-5 9 4 -9.0527 -0.0034
-5 9 5 -1.7815 0.0025
-5 9 6 -6.4032 -0.0274
-5 9 7 6.4008 -0.0077
-5 9 8 17.6447 0.0045
-5 9 9 -7.3592 -0.0141
-5 9 10 -15.1577 0.0109
-5 9 11 2.2513 -0.0030
-5 9 12 3.5842 0.0015
-5 9 13 5.5150 0.0095
-5 9 14 7.2355 0.0010
-5 9 15 -10.4707 0.0175
-5 9 16 -9.9545 0.0069
-5 9 17 9.5588 0.0018
-5 9 18 4.2908 -0.0121
-5 9 19 -4.3725 -0.0261
-5 9 20 2.1952 -0.0176
-5 9 21 -0.9299 -0.0076
-5 9 22 -2.3384 0.0171
-5 9 23 3.8916 0.0175
-5 9 24 -2.4536 0.0160
-5 9 25 -4.8719 0.0096
-5 9 26 5.8231 -0.0017
-5 9 27 4.4219 0.0065
-5 9 28 -4.8093 -0.0261
-5 9 29 -2.4418 -0.0344
-5 9 30 1.5579 0.0060
-5 9 31 0.0270 0.0086
-5 9 32 0.4777 0.0176
-5 9 33 1.0279 0.0543
-5 9 35 -0.6125 -0.0838
-5 10 -4 16.3569 -0.0062
-5 10 -3 -27.6021 0.0003
-5 10 -2 -21.3874 0.0061
-5 10 -1 13.9831 0.0113
-5 10 0 9.9999 0.0078
-5 10 1 1.3483 0.0009
-5 10 2 3.0914 0.0186
-5 10 3 -7.3759 -0.0106
-5 10 4 -1.6035 -0.0098
-5 10 5 2.9844 -0.0045
-5 10 6 -13.6823 -0.0282
-5 10 7 3.6384 0.0120
-5 10 8 26.9294 0.0120
-5 10 9 -5.0640 -0.0031
-5 10 10 -26.1293 0.0092
-5 10 11 0.3947 -0.0027
-5 10 12 13.4503 0.0059
-5 10 13 6.5457 0.0024
-5 10 14 0.4699 -0.0043
-5 10 15 -10.8279 -0.0015
-5 10 16 -6.1554 -0.0025
-5 10 17 10.0960 0.0069
-5 10 18 1.9057 -0.0067
-5 10 19 -6.3397 -0.0140
-5 10 20 5.0669 -0.0010
-5 10 21 2.5109 0.0072
-5 10 22 -6.0259 0.0059
-5 10 23 0.9143 0.0049
-5 10 24 0.0291 0.0107
-5 10 25 -3.8543 -0.0086
-5 10 26 6.1905 -0.0121
-5 10 27 4.7905 0.0122
-5 10 28 -6.8249 -0.0076
-5 10 29 -3.4296 -0.0191
-5 10 30 2.8979 0.0354
-5 10 31 1.6052 0.0273
-5 10 32 0.5761 -0.0258
-5 10 33 -0.4687 -0.0189
-5 10 34 -1.0913 -0.0699
-5 11 -4 15.3062 0.0096
-5 11 -3 -4.1472 0.0128
-5 11 -2 -15.7136 0.0015
-5 11 -1 -6.1802 -0.0118
-5 11 0 2.6250 -0.0079
-5 11 1 13.6155 0.0115
-5 11 2 10.8129 0.0081
-5 11 3 -13.8959 -0.0117
-5 11 4 -11.7655 -0.0046
-5 11 5 8.0402 -0.0101
-5 11 6 -0.0606 0.0004
-5 11 7 -2.3946 0.0065
-5 11 8 12.7907 -0.0007
-5 11 9 1.8347 0.0232
-5 11 10 -15.0296 -0.0004
-5 11 11 -4.6644 -0.0130
-5 11 12 6.3866 0.0015
-5 11 13 6.6034 -0.0170
-5 11 14 4.4770 0.0030
-5 11 15 -6.3562 0.0090
-5 11 16 -8.7409 -0.0029
-5 11 17 5.3139 0.0114
-5 11 18 4.2001 -0.0019
-5 11 19 -4.6050 -0.0011
-5 11 20 3.3794 0.0061
-5 11 21 3.8896 -0.0163
-5 11 22 -5.8558 -0.0113
-5 11 23 -2.3841 -0.0032
-5 11 24 1.6440 0.0005
-5 11 25 0.4384 0.0280
-5 11 26 3.0470 0.0060
-5 11 27 0.9226 -0.0028
-5 11 28 -3.1263 0.0297
-5 11 29 -1.5972 -0.0079
-5 11 30 0.5343 -0.0231
-5 11 31 1.9156 -0.0504
-5 11 32 0.6167 -0.0708
-5 12 -4 10.1944 -0.0019
-5 12 -3 4.6514 0.0059
-5 12 -2 -7.4120 -0.0065
-5 12 -1 -8.2808 -0.0133
-5 12 0 -6.8341 -0.0022
-5 12 1 5.2983 0.0023
-5 12 2 20.5131 0.0011
-5 12 3 1.0941 0.0078
-5 12 4 -22.7925 0.0003
-5 12 5 -6.3914 -0.0017
-5 12 6 12.9120 0.0059
-5 12 7 7.2984 -0.0103
-5 12 8 0.0056 0.0043
-5 12 9 -4.1221 0.0085
-5 12 10 -4.9204 -0.0146
-5 12 11 1.4088 0.0042
-5 12 12 -0.8444 -0.0039
-5 12 13 -2.3662 -0.0068
-5 12 14 9.2868 0.0165
-5 12 15 4.2478 -0.0048
-5 12 16 -11.0300 0.0027
-5 12 17 -2.9289 0.0186
-5 12 18 5.0607 -0.0076
-5 12 19 -1.0098 -0.0099
-5 12 20 2.0893 -0.0140
-5 12 21 4.2015 -0.0234
-5 12 22 -4.5449 0.0078
-5 12 23 -5.2004 0.0115
-5 12 24 2.5869 0.0148
-5 12 25 4.4010 0.0417
-5 12 26 -0.4547 -0.0036
-5 12 27 -2.2375 0.0023
-5 12 28 0.3278 0.0113
-5 12 29 -0.2020 -0.0956
-5 12 30 -0.5936 -0.0600
-5 13 -4 15.8402 -0.0056
-5 13 -3 9.0104 -0.0110
-5 13 -2 -13.9088 -0.0054
-5 13 -1 -7.7918 0.0104
-5 13 0 0.8990 0.0018
-5 13 1 -1.0467 -0.0087
-5 13 2 12.3534 0.0041
-5 13 3 10.0707 0.0115
-5 13 4 -14.8021 0.0075
-5 13 5 -12.9156 -0.0001
-5 13 6 5.3436 -0.0109
-5 13 7 9.6863 -0.0077
-5 13 8 6.9635 -0.0053
-5 13 9 -5.4373 -0.0040
-5 13 10 -11.3231 0.0071
-5 13 11 4.7629 0.0003
-5 13 12 5.4779 0.0079
-5 13 13 -7.6130 0.0153
-5 13 14 2.4225 -0.0030
-5 13 15 9.6111 0.0032
-5 13 16 -3.9526 -0.0079
-5 13 17 -6.9554 -0.0196
-5 13 18 -0.2934 -0.0026
-5 13 19 0.8701 -0.0110
-5 13 20 4.1209 -0.0029
-5 13 21 4.1632 0.0189
-5 13 22 -4.3867 0.0184
-5 13 23 -5.6603 0.0172
-5 13 24 2.5778 0.0194
-5 13 25 4.3496 -0.0114
-5 13 26 -0.7809 -0.0478
-5 13 27 -1.7356 0.0030
-5 13 28 -0.3951 -0.0054
-5 14 -4 13.7471 -0.0159
-5 14 -3 13.8366 -0.0074
-5 14 -2 -13.4760 0.0026
-5 14 -1 -12.4315 0.0094
-5 14 0 4.3103 0.0050
-5 14 1 4.2359 0.0085
-5 14 2 5.8366 0.0045
-5 14 3 3.6363 -0.0069
-5 14 4 -7.5438 0.0001
-5 14 5 -5.2043 -0.0122
-5 14 6 -0.3010 -0.0082
-5 14 7 1.5139 0.0034
-5 14 8 9.4687 -0.0104
-5 14 9 1.3888 0.0196
-5 14 10 -11.8065 0.0102
-5 14 11 0.1853 -0.0125
-5 14 12 7.5943 0.0261
-5 14 13 -4.4137 -0.0079
-5 14 14 -2.9233 -0.0103
-5 14 15 6.9430 0.0166
-5 14 16 1.6932 -0.0494
-5 14 17 -5.1010 -0.0186
-5 14 18 -3.0705 0.0287
-5 14 19 0.2470 -0.0081
-5 14 20 4.5078 0.0332
-5 14 21 3.6281 0.0499
-5 14 22 -4.4666 -0.0113
-5 14 23 -4.2808 -0.0170
-5 14 26 -1.6694 -0.0309
-5 15 -4 2.2049 -0.0143
-5 15 -3 12.4505 -0.0000
-5 15 -2 -2.4212 0.0056
-5 15 -1 -10.7098 0.0151
-5 15 0 -2.6584 0.0050
-5 15 1 3.5543 0.0043
-5 15 2 9.4027 0.0011
-5 15 3 2.8240 -0.0175
-5 15 4 -11.8596 -0.0130
-5 15 5 -3.7211 -0.0093
-5 15 6 8.0542 0.0072
-5 15 7 0.4948 0.0085
-5 15 8 -2.5275 0.0058
-5 15 9 2.0410 0.0271
-5 15 10 0.0976 -0.0062
-5 15 11 -1.0001 -0.0104
-5 15 12 -0.2573 0.0077
-5 15 13 -2.1459 -0.0307
-5 15 14 0.6155 -0.0071
-5 15 15 3.5517 0.0092
-5 15 16 -0.8805 -0.0198
-5 15 17 -1.6187 0.0163
-5 15 18 0.9159 0.0276
-5 15 19 -1.1693 0.0062
-5 15 20 -0.0312 0.0297
-5 15 21 2.1218 0.0022
-5 15 22 -0.8683 -0.0663
-5 15 23 -1.6662 -0.0226
-5 16 -4 -0.4325 0.0110
-5 16 -3 4.4236 0.0120
-5 16 -2 -0.6445 -0.0039
-5 16 -1 -1.4346 0.0063
-5 16 0 -1.4598 0.0009
-5 16 1 -4.4988 -0.0017
-5 16 2 5.4153 -0.0075
-5 16 3 7.6125 -0.0175
-5 16 4 -7.5603 -0.0025
-5 16 5 -5.8473 0.0073
-5 16 6 6.1125 0.0109
-5 16 7 2.6799 0.0053
-5 16 8 -2.9452 0.0074
-5 16 9 -1.3326 0.0161
-5 16 10 0.7599 -0.0065
-5 16 11 1.9847 -0.0221
-5 16 12 -0.2978 -0.0160
-5 16 13 -2.9066 -0.0208
-5 16 14 0.8740 -0.0019
-5 16 15 1.9169 0.0412
-5 16 16 -1.6934 0.0211
-5 16 17 0.7584 -0.0029
-5 16 18 2.0397 0.0177
-5 17 -4 1.3629 0.0132
-5 17 -3 1.7479 -0.0115
-5 17 -2 -3.1478 -0.0185
-5 17 -1 0.0615 -0.0033
-5 17 0 2.5735 0.0142
-5 17 1 -3.0438 -0.0035
-5 17 2 -0.6460 -0.0144
-5 17 3 3.6131 0.0123
-5 17 4 -0.0038 -0.0137
-5 17 5 -1.7392 -0.0214
-5 17 6 -0.9950 0.0469
-5 17 7 0.9506 0.0305
-5 17 8 2.5241 -0.0341
-5 17 9 -2.4835 -0.0067
-5 18 3 -2.0836 0.0097
-5 18 4 -0.5764 -0.0462
-5 18 5 2.3259 -0.0151
-5 18 6 1.0066 0.0930
-4 0 -2 -1.9136 -0.9264
-4 0 0 19.2391 0.3133
-4 0 2 -12.4137 0.3157
-4 0 4 -6.9841 -0.0004
-4 0 6 2.5610 -0.1587
-4 0 8 35.6903 -0.2185
-4 0 10 -71.6667 0.1891
-4 0 12 68.8051 0.0595
-4 0 14 -31.4372 0.0523
-4 0 16 -9.4806 -0.0409
-4 0 18 29.2025 -0.1622
-4 0 20 -22.6093 0.0447
-4 0 22 3.8949 0.0829
-4 0 24 6.1292 0.0614
-4 0 26 -1.7989 -0.0347
-4 0 28 -5.2448 -0.1148
-4 0 30 6.3060 0.0171
-4 0 32 -3.4647 0.0827
-4 0 34 -0.1187 -0.0180
-4 0 36 3.0315 0.0195
-4 0 38 -3.2209 -0.0420
-4 0 40 1.4342 -0.0046
-4 1 -3 53.8395 -0.4131
-4 1 -2 7.2357 -0.4961
-4 1 -1 -63.0532 0.3811
-4 1 0 9.5890 0.1917
-4 1 1 49.9166 0.1346
-4 1 2 4.3032 0.2644
-4 1 3 -30.5195 -0.0746
-4 1 4 -32.2882 -0.1082
-4 1 5 24.3209 -0.1699
-4 1 6 33.5221 -0.1788
-4 1 7 -33.0575 -0.0636
-4 1 8 1.2272 -0.0051
-4 1 9 40.2387 0.1421
-4 1 10 -37.0145 0.0807
-4 1 11 -33.3597 0.1084
-4 1 12 41.4693 0.1124
-4 1 13 15.1361 -0.0734
-4 1 14 -17.4591 -0.0127
-4 1 15 4.9154 -0.0730
-4 1 16 -11.3694 -0.1257
-4 1 17 -18.0260 -0.0018
-4 1 18 24.8022 -0.0218
-4 1 19 19.3944 -0.0039
-4 1 20 -17.4617 0.0135
-4 1 21 -12.2774 0.0676
-4 1 22 1.4338 0.0868
-4 1 23 5.0452 0.0412
-4 1 24 5.9467 0.0820
-4 1 25 -2.2130 -0.0780
-4 1 26 -1.6100 -0.1207
-4 1 27 2.3934 -0.0149
-4 1 28 -4.0317 -0.0839
-4 1 29 -2.6756 -0.0103
-4 1 30 4.5431 0.0493
-4 1 31 1.3493 0.0470
-4 1 32 -2.1568 0.0612
-4 1 33 1.1219 0.0208
-4 1 34 -0.3231 0.0611
-4 1 35 -2.7971 -0.0267
-4 1 36 1.7475 -0.0821
-4 1 37 2.9501 -0.0113
-4 1 38 -1.2196 -0.0507
-4 1 39 -2.2563 -0.0135
-4 1 40 -0.1426 0.0374
-4 1 41 0.9770 0.0286
-4 2 -3 34.5745 -0.0252
-4 2 -2 18.3025 0.0460
-4 2 -1 -38.5944 0.1932
-4 2 0 2.7191 0.0820
-4 2 1 24.2258 0.0565
-4 2 2 11.5707 -0.0300
-4 2 3 -6.5782 -0.0813
-4 2 4 -45.8676 -0.1327
-4 2 5 2.7163 -0.1737
-4 2 6 58.8493 -0.0213
-4 2 7 -17.9724 0.0409
-4 2 8 -38.2092 0.1025
-4 2 9 36.7003 0.1398
-4 2 10 9.2667 0.0606
-4 2 11 -37.4348 0.0772
-4 2 12 4.5820 -0.0242
-4 2 13 15.6370 -0.1088
-4 2 14 -2.2881 -0.0699
-4 2 15 14.1030 -0.1146
-4 2 16 -5.8567 -0.0414
-4 2 17 -33.4556 0.0264
-4 2 18 8.8946 0.0463
-4 2 19 34.0772 0.1002
-4 2 20 -2.2968 0.0466
-4 2 21 -21.0774 0.0472
-4 2 22 -6.6235 0.0119
-4 2 23 6.7353 -0.0412
-4 2 24 8.1377 -0.0161
-4 2 25 0.2173 -0.0878
-4 2 26 -3.4098 -0.0620
-4 2 27 -0.0661 -0.0094
-4 2 28 -0.2122 -0.0132
-4 2 29 -1.7524 0.0591
-4 2 30 0.6531 0.0608
-4 2 31 1.3553 0.0498
-4 2 32 -0.2486 0.0310
-4 2 33 1.2296 0.0024
-4 2 34 0.1866 -0.0146
-4 2 35 -4.0096 -0.0778
-4 2 36 -0.4694 -0.0496
-4 2 37 5.3264 -0.0208
-4 2 38 0.8785 -0.0043
-4 2 39 -4.6196 0.0275
-4 2 40 -0.8082 0.0226
-4 2 41 2.5446 0.0864
-4 3 -3 23.6120 0.1493
-4 3 -2 8.6090 0.0888
-4 3 -1 -22.2380 -0.0061
-4 3 0 16.5178 -0.0309
-4 3 1 10.3118 -0.0845
-4 3 2 -16.8730 -0.1047
-4 3 3 6.2490 -0.0414
-4 3 4 -8.3481 -0.0441
-4 3 5 -16.1718 -0.0115
-4 3 6 31.2622 0.0584
-4 3 7 6.7910 0.0580
-4 3 8 -31.3223 0.1055
-4 3 9 16.7288 0.0991
-4 3 10 15.7110 -0.0165
-4 3 11 -30.0384 -0.0586
-4 3 12 -1.1013 -0.0794
-4 3 13 17.2610 -0.0798
-4 3 14 -6.1601 -0.0562
-4 3 15 10.7212 -0.0263
-4 3 16 8.4351 0.0537
-4 3 17 -31.6830 0.0378
-4 3 18 -9.6264 0.0538
-4 3 19 34.4717 0.1138
-4 3 20 11.8197 0.0211
-4 3 21 -22.7095 -0.0247
-4 3 22 -13.0161 -0.0446
-4 3 23 7.3963 -0.0935
-4 3 24 10.2890 -0.0605
-4 3 25 1.3355 -0.0137
-4 3 26 -5.5679 0.0191
-4 3 27 -1.5100 0.0177
-4 3 28 2.8289 0.0440
-4 3 29 -1.1340 0.0646
-4 3 30 -1.8199 0.0315
-4 3 31 1.4167 0.0226
-4 3 32 0.3405 -0.0209
-4 3 33 0.9389 -0.0549
-4 3 34 1.0461 -0.0646
-4 3 35 -3.7454 -0.0329
-4 3 36 -1.0596 0.0114
-4 3 37 4.8090 -0.0099
-4 3 38 0.3410 0.0701
-4 3 39 -3.3786 0.0546
-4 3 40 0.3045 -0.0532
-4 3 41 1.0847 0.0408
-4 4 -3 33.1117 0.0155
-4 4 -2 -10.0139 -0.0177
-4 4 -1 -48.2582 -0.0811
-4 4 0 32.0552 -0.1034
-4 4 1 47.9526 -0.0132
-4 4 2 -35.3830 -0.0295
-4 4 3 -28.1327 -0.0256
-4 4 4 11.6513 0.0513
-4 4 5 4.0025 0.0396
-4 4 6 21.0770 0.0652
-4 4 7 3.2867 0.0681
-4 4 8 -36.3375 0.0213
-4 4 9 10.2334 -0.0252
-4 4 10 27.5966 -0.0681
-4 4 11 -26.3712 -0.0368
-4 4 12 -9.4976 -0.0616
-4 4 13 25.1341 -0.0575
-4 4 14 -4.5282 0.0152
-4 4 15 -6.5706 0.0364
-4 4 16 12.0441 0.0796
-4 4 17 -12.4553 0.0653
-4 4 18 -14.3451 0.0275
-4 4 19 18.9784 0.0022
-4 4 20 12.9407 -0.0389
-4 4 21 -13.9826 -0.0342
-4 4 22 -10.1592 -0.0608
-4 4 23 5.4805 -0.0533
-4 4 24 7.0509 -0.0105
-4 4 25 0.1165 0.0124
-4 4 26 -3.9646 0.0464
-4 4 27 -0.9742 0.0562
-4 4 28 2.2429 0.0596
-4 4 29 -0.3012 0.0054
-4 4 30 -1.6533 -0.0151
-4 4 31 -0.0160 -0.0118
-4 4 32 0.3803 -0.0670
-4 4 33 2.1546 -0.0359
-4 4 34 1.1331 -0.0326
-4 4 35 -3.3136 -0.0087
-4 4 36 -1.4986 0.0562
-4 4 37 2.3601 0.0185
-4 4 38 1.4699 0.0801
-4 4 39 -0.8678 0.0489
-4 4 40 -1.5829 -0.1190
-4 5 -3 10.0970 -0.0512
-4 5 -2 -6.7090 -0.0431
-4 5 -1 -36.6046 -0.0547
-4 5 0 27.9335 -0.0413
-4 5 1 49.9594 0.0298
-4 5 2 -23.5282 -0.0145
-4 5 3 -36.8704 0.0366
-4 5 4 -6.4042 0.0782
-4 5 5 11.0066 0.0158
-4 5 6 42.5685 0.0237
-4 5 7 5.4572 -0.0052
-4 5 8 -61.1696 -0.0291
-4 5 9 -3.6594 -0.0315
-4 5 10 52.2092 -0.0352
-4 5 11 -8.4485 -0.0404
-4 5 12 -27.8265 -0.0461
-4 5 13 15.3892 0.0363
-4 5 14 6.8052 0.0481
-4 5 15 -9.8692 0.0376
-4 5 16 3.9585 0.0644
-4 5 17 0.3265 0.0160
-4 5 18 -7.5618 -0.0098
-4 5 19 2.8106 -0.0449
-4 5 20 7.2389 -0.0538
-4 5 21 -1.1281 -0.0379
-4 5 22 -4.9840 -0.0338
-4 5 23 0.4220 0.0182
-4 5 24 2.9179 0.0238
-4 5 25 -0.3806 0.0414
-4 5 26 -2.0220 0.0354
-4 5 27 -0.5922 0.0195
-4 5 28 2.0502 0.0385
-4 5 29 1.4880 -0.0384
-4 5 30 -2.5060 -0.0303
-4 5 31 -2.3479 -0.0257
-4 5 32 2.5864 -0.0702
-4 5 33 3.1012 0.0119
-4 5 34 -1.4755 0.0058
-4 5 35 -1.8582 0.0185
-4 5 36 -0.6545 0.0675
-4 5 37 -0.3821 0.0019
-4 5 38 2.4159 0.0437
-4 5 39 0.3352 0.0201
-4 6 -3 -12.8939 -0.0595
-4 6 -2 -15.4060 -0.0038
-4 6 -1 -4.1009 0.0081
-4 6 0 34.1344 -0.0167
-4 6 1 19.3852 0.0057
-4 6 2 -27.1628 0.0119
-4 6 3 -14.3642 0.0528
-4 6 4 2.6778 0.0551
-4 6 5 -6.1330 -0.0007
-4 6 6 23.6402 -0.0378
-4 6 7 22.9437 -0.0267
-4 6 8 -39.3837 -0.0236
-4 6 9 -25.7126 -0.0327
-4 6 10 36.9685 -0.0016
-4 6 11 18.2892 -0.0239
-4 6 12 -21.8486 0.0160
-4 6 13 -9.7479 0.0673
-4 6 14 9.0396 0.0103
-4 6 15 4.9726 0.0350
-4 6 16 -4.2098 0.0163
-4 6 17 -1.5817 -0.0308
-4 6 18 1.4059 -0.0186
-4 6 19 -2.9332 -0.0462
-4 6 20 1.3979 -0.0305
-4 6 21 4.9325 -0.0243
-4 6 22 -0.8654 0.0122
-4 6 23 -1.6291 0.0431
-4 6 24 -1.4647 0.0188
-4 6 25 -2.4047 0.0570
-4 6 26 1.5558 0.0121
-4 6 27 2.3882 -0.0177
-4 6 28 0.0992 -0.0079
-4 6 29 0.2635 -0.0529
-4 6 30 -1.9570 -0.0121
-4 6 31 -2.0448 -0.0252
-4 6 32 4.0927 -0.0233
-4 6 33 1.3120 0.0440
-4 6 34 -4.6289 0.0068
-4 6 35 1.4918 0.0342
-4 6 36 1.8958 0.0594
-4 6 37 -3.4617 -0.0262
-4 6 38 1.1329 -0.0198
-4 6 39 2.2335 -0.0034
-4 7 -3 -19.4340 0.0035
-4 7 -2 -33.7470 0.0122
-4 7 -1 3.4381 -0.0276
-4 7 0 40.8053 -0.0076
-4 7 1 15.3738 0.0356
-4 7 2 -35.5676 0.0226
-4 7 3 -14.7764 0.0188
-4 7 4 26.0316 0.0123
-4 7 5 -2.7960 -0.0065
-4 7 6 -16.9754 -0.0197
-4 7 7 16.7480 -0.0306
-4 7 8 8.7145 -0.0519
-4 7 9 -18.3289 -0.0136
-4 7 10 -3.0363 0.0300
-4 7 11 15.0210 0.0183
-4 7 12 -0.3876 0.0510
-4 7 13 -11.9727 0.0251
-4 7 14 5.0470 -0.0128
-4 7 15 7.1125 0.0067
-4 7 16 -9.0711 -0.0196
-4 7 17 -0.2030 -0.0152
-4 7 18 7.2460 -0.0354
-4 7 19 -5.2570 -0.0344
-4 7 20 -2.4484 0.0129
-4 7 21 6.4070 -0.0035
-4 7 22 1.7260 0.0368
-4 7 23 -2.8512 0.0394
-4 7 24 -4.2278 0.0058
-4 7 25 -2.4706 0.0294
-4 7 26 4.8228 -0.0087
-4 7 27 4.4376 -0.0300
-4 7 28 -2.9799 -0.0345
-4 7 29 -1.5811 -0.0396
-4 7 30 0.0829 -0.0063
-4 7 31 -1.5954 0.0095
-4 7 32 3.4753 0.0333
-4 7 33 1.0784 0.0234
-4 7 34 -5.3167 0.0076
-4 7 35 1.5633 0.0486
-4 7 36 3.4637 0.0137
-4 7 37 -2.7486 -0.0895
-4 7 38 -0.5076 -0.0493
-4 8 -3 -16.5603 0.0141
-4 8 -2 -15.6195 0.0169
-4 8 -1 -7.9248 -0.0038
-4 8 0 11.7832 0.0225
-4 8 1 29.8565 0.0050
-4 8 2 -8.8441 0.0028
-4 8 3 -28.3523 0.0085
-4 8 4 10.9033 -0.0094
-4 8 5 11.7234 0.0015
-4 8 6 -16.8890 -0.0267
-4 8 7 -2.1155 -0.0377
-4 8 8 21.4123 -0.0064
-4 8 9 4.2553 0.0114
-4 8 10 -18.2932 0.0279
-4 8 11 -6.9331 0.0282
-4 8 12 6.2242 0.0223
-4 8 13 5.5252 0.0098
-4 8 14 8.2023 -0.0020
-4 8 15 -4.2637 -0.0251
-4 8 16 -15.4653 -0.0409
-4 8 17 4.4747 -0.0199
-4 8 18 12.6120 -0.0107
-4 8 19 -4.7155 0.0114
-4 8 20 -5.6204 0.0187
-4 8 21 4.8820 0.0116
-4 8 22 1.4725 0.0348
-4 8 23 -3.3263 0.0195
-4 8 24 -1.4174 0.0046
-4 8 25 -1.4488 -0.0066
-4 8 26 2.6765 -0.0456
-4 8 27 5.4682 -0.0351
-4 8 28 -2.5177 -0.0038
-4 8 29 -4.4399 -0.0062
-4 8 30 0.0078 0.0029
-4 8 31 0.9724 0.0370
-4 8 32 3.2365 0.0368
-4 8 33 0.3982 0.0196
-4 8 34 -4.4355 0.0128
-4 8 35 0.1568 -0.0267
-4 8 36 3.0954 -0.0772
-4 9 -3 -19.2410 0.0151
-4 9 -2 6.3969 0.0112
-4 9 -1 -3.5689 0.0214
-4 9 0 -12.1660 0.0209
-4 9 1 17.5317 -0.0080
-4 9 2 13.7424 -0.0080
-4 9 3 -11.3885 -0.0355
-4 9 4 -9.6192 -0.0050
-4 9 5 -2.1248 0.0126
-4 9 6 -0.2888 -0.0256
-4 9 7 5.5566 0.0187
-4 9 8 11.3969 0.0009
-4 9 9 2.2003 -0.0068
-4 9 10 -13.8798 0.0444
-4 9 11 -10.2653 0.0007
-4 9 12 3.7271 0.0003
-4 9 13 11.7238 0.0108
-4 9 14 10.5611 -0.0251
-4 9 15 -7.4623 -0.0207
-4 9 16 -17.7619 -0.0300
-4 9 17 1.5497 -0.0125
-4 9 18 15.2888 0.0220
-4 9 19 1.4061 0.0139
-4 9 20 -8.0623 0.0263
-4 9 21 0.0622 0.0332
-4 9 22 1.8984 -0.0004
-4 9 23 -1.7354 -0.0144
-4 9 24 -0.0491 -0.0092
-4 9 25 -0.3335 -0.0268
-4 9 26 1.6792 -0.0337
-4 9 27 3.8760 -0.0103
-4 9 28 -2.7313 0.0092
-4 9 29 -4.8398 0.0303
-4 9 30 0.8015 0.0337
-4 9 31 3.2497 0.0165
-4 9 32 1.9875 0.0225
-4 9 33 -1.3031 -0.0218
-4 9 34 -2.6540 -0.0749
-4 9 35 0.0550 -0.0259
-4 9 36 1.4263 0.0020
-4 10 -3 -23.8577 -0.0041
-4 10 -2 2.6113 -0.0022
-4 10 -1 9.2644 0.0175
-4 10 0 -4.6960 -0.0168
-4 10 1 -5.0389 -0.0073
-4 10 2 3.5107 0.0058
-4 10 3 12.7349 -0.0285
-4 10 4 0.2305 0.0040
-4 10 5 -20.1911 -0.0060
-4 10 6 -6.7148 0.0031
-4 10 7 16.9745 0.0382
-4 10 8 14.3251 -0.0129
-4 10 9 -4.3790 0.0103
-4 10 10 -16.5081 0.0109
-4 10 11 -7.6958 -0.0195
-4 10 12 9.1764 0.0127
-4 10 13 10.6472 -0.0229
-4 10 14 2.3315 -0.0191
-4 10 15 -4.4492 0.0038
-4 10 16 -9.4056 -0.0153
-4 10 17 -3.3074 0.0195
-4 10 18 9.6196 0.0178
-4 10 19 5.2794 0.0070
-4 10 20 -6.4580 0.0254
-4 10 21 -1.3617 0.0044
-4 10 22 3.6514 -0.0212
-4 10 23 -2.6563 -0.0246
-4 10 24 -2.6960 -0.0192
-4 10 25 2.5981 -0.0215
-4 10 26 3.1437 0.0151
-4 10 27 0.2962 0.0342
-4 10 28 -3.2978 -0.0064
-4 10 29 -2.7151 0.0340
-4 10 30 1.9318 0.0327
-4 10 31 3.1940 -0.0413
-4 10 32 0.0798 -0.0215
-4 10 33 -2.2023 -0.0670
-4 10 34 -0.9032 -0.0440
-4 11 -3 -11.5107 -0.0113
-4 11 -2 -4.8919 -0.0140
-4 11 -1 1.2434 -0.0098
-4 11 0 4.6758 -0.0210
-4 11 1 -1.1213 0.0106
-4 11 2 -7.9248 0.0169
-4 11 3 8.7318 -0.0027
-4 11 4 12.2177 0.0034
-4 11 5 -12.9843 -0.0041
-4 11 6 -15.7138 0.0040
-4 11 7 6.8725 0.0011
-4 11 8 18.2404 0.0086
-4 11 9 6.3672 0.0081
-4 11 10 -17.4117 -0.0171
-4 11 11 -16.5948 0.0084
-4 11 12 10.8876 -0.0202
-4 11 13 15.9422 -0.0227
-4 11 14 -2.5697 0.0252
-4 11 15 -6.4047 -0.0084
-4 11 16 -1.3845 0.0152
-4 11 17 -2.4625 0.0196
-4 11 18 1.4376 -0.0101
-4 11 19 3.7363 0.0206
-4 11 20 -2.0600 -0.0165
-4 11 21 0.6074 -0.0189
-4 11 22 3.5204 -0.0029
-4 11 23 -3.7007 -0.0263
-4 11 24 -3.4158 0.0152
-4 11 25 2.0203 0.0090
-4 11 26 2.3775 0.0131
-4 11 27 1.8921 0.0396
-4 11 28 -2.2152 -0.0122
-4 11 29 -4.0532 0.0043
-4 11 30 2.1951 -0.0299
-4 11 31 3.6719 -0.1044
-4 11 32 -1.3077 0.0335
-4 12 -3 1.0174 -0.0064
-4 12 -2 2.9999 -0.0172
-4 12 -1 -9.5823 -0.0088
-4 12 0 -5.1324 0.0061
-4 12 1 9.3412 0.0142
-4 12 2 2.9050 0.0090
-4 12 3 -1.9794 0.0017
-4 12 4 1.3869 0.0015
-4 12 5 -2.4328 0.0076
-4 12 6 -4.4431 -0.0086
-4 12 7 -2.7118 -0.0181
-4 12 8 5.1586 0.0031
-4 12 9 13.5551 -0.0082
-4 12 10 -3.1362 0.0106
-4 12 11 -20.6498 0.0178
-4 12 12 -0.9228 -0.0215
-4 12 13 17.7986 0.0096
-4 12 14 2.9139 -0.0041
-4 12 15 -7.1818 -0.0102
-4 12 16 -0.4375 0.0361
-4 12 17 -2.1817 -0.0168
-4 12 18 -1.9081 -0.0044
-4 12 19 3.2653 0.0100
-4 12 20 -0.1627 -0.0474
-4 12 21 1.2053 0.0215
-4 12 22 3.2210 0.0284
-4 12 23 -3.2300 -0.0291
-4 12 24 -3.0658 0.0259
-4 12 25 0.4716 0.0129
-4 12 26 1.7664 -0.0215
-4 12 27 2.5368 0.0109
-4 12 28 -2.0153 -0.0184
-4 12 29 -2.6519 -0.0197
-4 12 30 2.2523 -0.0118
-4 13 -3 -2.6508 -0.0010
-4 13 -2 8.7758 -0.0001
-4 13 -1 -3.6827 0.0001
-4 13 0 -11.3839 -0.0018
-4 13 1 3.6677 0.0069
-4 13 2 8.6082 0.0114
-4 13 3 3.4791 0.0051
-4 13 4 -3.3041 -0.0040
-4 13 5 -9.2450 -0.0099
-4 13 6 0.0197 -0.0127
-4 13 7 6.1666 -0.0095
-4 13 8 -1.3690 0.0016
-4 13 9 3.0721 0.0081
-4 13 10 5.8635 0.0133
-4 13 11 -10.0803 0.0147
-4 13 12 -8.4806 0.0048
-4 13 13 9.2316 -0.0108
-4 13 14 5.5567 -0.0160
-4 13 15 -1.7921 -0.0049
-4 13 16 0.1512 -0.0062
-4 13 17 -4.5918 -0.0041
-4 13 18 -2.4493 0.0126
-4 13 19 3.6392 0.0037
-4 13 20 0.0558 -0.0012
-4 13 21 1.3989 0.0280
-4 13 22 2.5407 0.0157
-4 13 23 -3.0482 -0.0289
-4 13 24 -2.6068 -0.0108
-4 13 25 0.9425 -0.0210
-4 13 26 1.9130 -0.0434
-4 13 27 -0.0611 0.0410
-4 13 29 1.2105 -0.0165
-4 14 -3 -3.3601 0.0002
-4 14 -2 2.8551 0.0008
-4 14 -1 -1.0870 -0.0027
-4 14 0 -3.3733 -0.0054
-4 14 1 0.7212 0.0016
-4 14 2 -0.8677 0.0008
-4 14 3 6.1668 0.0108
-4 14 4 6.2724 -0.0116
-4 14 5 -13.0383 -0.0224
-4 14 6 -8.5601 0.0099
-4 14 7 12.6488 -0.0006
-4 14 8 5.0550 0.0078
-4 14 9 -5.6974 0.0201
-4 14 10 1.7160 -0.0034
-4 14 11 -0.8281 0.0126
-4 14 12 -4.7572 -0.0065
-4 14 13 1.5911 -0.0264
-4 14 14 1.2957 -0.0058
-4 14 15 2.0560 -0.0232
-4 14 16 3.4963 0.0066
-4 14 17 -4.2719 0.0242
-4 14 18 -4.4142 0.0060
-4 14 19 2.1702 0.0464
-4 14 20 2.2910 0.0046
-4 14 21 0.7599 -0.0361
-4 14 22 -0.2219 0.0031
-4 14 23 -0.6704 -0.0427
-4 14 24 -0.8189 -0.0532
-4 14 27 0.6716 0.0756
-4 15 -3 4.4560 -0.0036
-4 15 -2 1.3151 0.0136
-4 15 -1 -7.6098 -0.0046
-4 15 0 -2.5900 -0.0137
-4 15 1 7.5744 -0.0109
-4 15 2 -0.4510 -0.0115
-4 15 3 -3.5263 0.0169
-4 15 4 5.0060 -0.0046
-4 15 5 -1.4940 0.0008
-4 15 6 -7.1486 0.0302
-4 15 7 3.4040 -0.0134
-4 15 8 4.2522 -0.0037
-4 15 9 -1.1061 0.0125
-4 15 10 1.3908 -0.0120
-4 15 11 -1.9704 -0.0026
-4 15 12 -3.7641 -0.0081
-4 15 13 2.2201 -0.0109
-4 15 14 0.6510 -0.0140
-4 15 15 -0.8418 0.0013
-4 15 16 3.8003 0.0357
-4 15 17 1.0893 0.0112
-4 15 18 -5.3243 0.0284
-4 15 19 -2.4937 0.0342
-4 15 20 3.9906 -0.0686
-4 15 21 2.2204 -0.0791
-4 15 24 0.2434 -0.0160
-4 16 -3 4.2428 0.0040
-4 16 -2 6.8709 0.0100
-4 16 -1 -5.9451 -0.0268
-4 16 0 -10.3289 -0.0093
-4 16 1 5.4131 -0.0028
-4 16 2 8.2642 -0.0190
-4 16 3 -3.0185 0.0271
-4 16 4 -2.6061 0.0211
-4 16 5 -0.0658 0.0012
-4 16 6 -1.2977 0.0096
-4 16 7 2.1676 -0.0085
-4 16 8 0.0503 -0.0071
-4 16 9 -1.8396 -0.0109
-4 16 10 3.8258 -0.0250
-4 16 11 0.0015 -0.0058
-4 16 12 -5.3248 0.0174
-4 16 13 1.1978 0.0096
-4 16 14 2.7617 0.0123
-4 16 15 -1.7638 0.0229
-4 16 16 1.4923 -0.0082
-4 16 17 2.8521 -0.0032
-4 16 18 -4.1441 0.0091
-4 16 19 -3.5721 -0.0184
-4 17 -3 1.0790 -0.0016
-4 17 -2 4.3052 -0.0017
-4 17 -1 -2.0740 -0.0246
-4 17 0 -7.7875 0.0090
-4 17 1 0.3945 0.0092
-4 17 2 6.9029 -0.0089
-4 17 3 2.8178 0.0191
-4 17 4 -2.3057 0.0080
-4 17 5 -5.7635 -0.0097
-4 17 6 -1.2213 0.0036
-4 17 7 6.8732 0.0069
-4 17 8 0.4077 -0.0074
-4 17 9 -5.7468 -0.0296
-4 17 10 2.4458 -0.0300
-4 17 11 3.5903 0.0156
-4 18 0 -1.3591 0.0137
-4 18 1 1.0171 -0.0082
-3 0 -1 47.0732 -0.1505
-3 0 1 -96.7381 0.3765
-3 0 3 129.2970 -0.2158
-3 0 5 -140.3462 0.0401
-3 0 7 120.0296 -0.1377
-3 0 9 -75.1910 0.1018
-3 0 11 27.4561 0.1159
-3 0 13 5.6033 -0.0485
-3 0 15 -16.9905 -0.0947
-3 0 17 11.8304 -0.0700
-3 0 19 -5.8834 0.1303
-3 0 21 10.0655 0.0865
-3 0 23 -18.7769 -0.1040
-3 0 25 20.5310 -0.0365
-3 0 27 -12.4668 0.0061
-3 0 29 0.2848 -0.0078
-3 0 31 8.5876 0.1211
-3 0 33 -10.0351 -0.0959
-3 0 35 5.8490 0.0339
-3 0 37 -1.1697 -0.0658
-3 0 39 -1.0973 0.0082
-3 0 41 1.4211 0.0903
-3 1 -2 -16.7528 0.0318
-3 1 -1 22.3450 -0.0810
-3 1 0 24.1839 0.1404
-3 1 1 -42.8745 0.0836
-3 1 2 -37.9879 -0.0802
-3 1 3 59.8244 -0.1106
-3 1 4 51.8826 -0.1345
-3 1 5 -75.7882 0.0276
-3 1 6 -53.6448 0.0268
-3 1 7 73.3664 0.0107
-3 1 8 36.0864 0.1278
-3 1 9 -46.8116 0.0349
-3 1 10 -8.6230 0.0261
-3 1 11 11.5525 0.0529
-3 1 12 -9.9543 -0.0627
-3 1 13 14.4486 -0.0647
-3 1 14 11.5090 -0.0950
-3 1 15 -22.3661 -0.1238
-3 1 16 -3.5696 0.0139
-3 1 17 15.0101 0.0881
-3 1 18 -2.7110 0.0985
-3 1 19 -6.3348 0.0926
-3 1 20 1.6638 0.0415
-3 1 21 8.1766 0.0045
-3 1 22 4.9655 -0.0823
-3 1 23 -16.2989 -0.0722
-3 1 24 -9.8911 -0.0380
-3 1 25 18.4384 -0.0957
-3 1 26 8.2083 0.0258
-3 1 27 -10.9839 0.0801
-3 1 28 -2.9457 0.0028
-3 1 29 -0.1140 0.0435
-3 1 30 -0.7795 0.0454
-3 1 31 7.8941 0.0320
-3 1 32 2.1090 0.0041
-3 1 33 -8.7067 -0.0347
-3 1 34 -2.2403 -0.0444
-3 1 35 4.0051 -0.0585
-3 1 36 1.7783 -0.0347
-3 1 37 0.7335 -0.0457
-3 1 38 -1.2875 0.0386
-3 1 39 -2.2047 0.0838
-3 1 40 0.8062 0.0351
-3 1 41 1.8440 0.1006
-3 1 42 -0.0119 -0.0417
-3 2 -2 29.9185 -0.0361
-3 2 -1 2.3025 0.0535
-3 2 0 -4.0675 -0.0517
-3 2 1 18.7652 -0.2149
-3 2 2 -29.3394 0.0078
-3 2 3 -26.7102 0.0157
-3 2 4 51.8630 -0.0669
-3 2 5 7.7985 0.1060
-3 2 6 -50.5656 0.1099
-3 2 7 15.4603 0.0016
-3 2 8 24.6614 0.0306
-3 2 9 -19.7695 0.0281
-3 2 10 10.6487 -0.0269
-3 2 11 5.7741 -0.0507
-3 2 12 -31.8316 -0.0968
-3 2 13 11.1005 -0.0625
-3 2 14 27.6220 -0.0143
-3 2 15 -17.2110 -0.0084
-3 2 16 -8.9555 0.0932
-3 2 17 9.9449 0.0996
-3 2 18 -5.1271 0.0591
-3 2 19 0.0353 0.0416
-3 2 20 5.8442 -0.0400
-3 2 21 -0.5242 -0.0469
-3 2 22 2.1111 -0.0868
-3 2 23 -6.5591 -0.0887
-3 2 24 -8.8408 -0.0198
-3 2 25 9.9684 -0.0116
-3 2 26 8.5763 0.0662
-3 2 27 -5.8801 0.0989
-3 2 28 -3.5338 0.0659
-3 2 29 -0.5385 0.0283
-3 2 30 -0.6408 -0.0146
-3 2 31 4.2134 -0.0328
-3 2 32 1.8534 -0.0721
-3 2 33 -3.1555 -0.0412
-3 2 34 -1.9352 -0.0494
-3 2 35 -0.9940 -0.0213
-3 2 36 2.2542 0.0584
-3 2 37 3.2740 0.0093
-3 2 38 -2.2980 0.0661
-3 2 39 -1.8202 0.0576
-3 2 40 1.6227 0.0122
-3 2 41 0.2269 0.0263
-3 2 42 -0.7603 -0.1267
-3 3 -2 46.4774 -0.0272
-3 3 -1 22.6149 -0.0418
-3 3 0 -18.7271 -0.1116
-3 3 1 6.0840 -0.0961
-3 3 2 -5.5998 0.0114
-3 3 3 -27.2680 0.1108
-3 3 4 15.1046 0.0712
-3 3 5 21.4716 0.0667
-3 3 6 -10.6039 0.0783
-3 3 7 4.1816 -0.0609
-3 3 8 -4.9281 -0.0450
-3 3 9 -26.1366 -0.0366
-3 3 10 25.0872 -0.0870
-3 3 11 27.9466 -0.0116
-3 3 12 -35.8499 -0.0298
-3 3 13 -15.2422 0.0108
-3 3 14 27.3949 0.0555
-3 3 15 5.6374 0.0420
-3 3 16 -7.6368 0.0762
-3 3 17 -6.8022 0.0202
-3 3 18 -6.6801 0.0287
-3 3 19 11.2602 -0.0214
-3 3 20 8.7008 -0.1006
-3 3 21 -10.6551 -0.0492
-3 3 22 -3.2695 -0.0770
-3 3 23 5.8690 -0.0215
-3 3 24 -3.0605 0.0565
-3 3 25 -1.9119 0.0575
-3 3 26 6.0623 0.0700
-3 3 27 0.4690 0.0534
-3 3 28 -4.3939 0.0534
-3 3 29 0.0439 -0.0330
-3 3 30 0.9295 -0.0671
-3 3 31 -1.4838 -0.0660
-3 3 32 0.9576 -0.0977
-3 3 33 3.9825 -0.0016
-3 3 34 -1.6033 0.0117
-3 3 35 -5.0939 0.0520
-3 3 36 1.9577 0.0940
-3 3 37 2.6941 0.0363
-3 3 38 -1.1561 0.0468
-3 3 39 1.0280 -0.0449
-3 3 40 -0.2497 -0.0497
-3 3 41 -2.2540 -0.0313
-3 4 -2 -2.8874 -0.0433
-3 4 -1 35.0646 -0.0543
-3 4 0 12.2004 0.0464
-3 4 1 -5.6228 0.0406
-3 4 2 1.3487 0.0492
-3 4 3 -32.0619 0.0890
-3 4 4 -15.6897 -0.0167
-3 4 5 48.9258 0.0379
-3 4 6 12.9888 0.0101
-3 4 7 -30.1487 -0.0934
-3 4 8 -3.4866 -0.0444
-3 4 9 -5.8080 -0.1022
-3 4 10 1.8975 -0.0097
-3 4 11 27.4740 0.0755
-3 4 12 -5.1656 0.0124
-3 4 13 -26.8940 0.0726
-3 4 14 3.8174 0.0300
-3 4 15 19.2838 0.0222
-3 4 16 2.6066 0.0216
-3 4 17 -14.9986 -0.0490
-3 4 18 -8.9242 -0.0170
-3 4 19 12.4406 -0.0609
-3 4 20 11.6321 -0.0490
-3 4 21 -10.4019 -0.0191
-3 4 22 -9.3150 -0.0104
-3 4 23 9.3665 0.0581
-3 4 24 3.1456 0.0370
-3 4 25 -7.0957 0.0755
-3 4 26 2.3642 0.0471
-3 4 27 2.6050 -0.0152
-3 4 28 -3.6355 -0.0026
-3 4 29 2.1818 -0.0820
-3 4 30 1.6624 -0.0695
-3 4 31 -6.3174 -0.0551
-3 4 32 0.6973 -0.0129
-3 4 33 8.7437 0.0526
-3 4 34 -1.9093 0.0232
-3 4 35 -7.0891 0.1051
-3 4 36 1.4715 0.0541
-3 4 37 2.4338 -0.0005
-3 4 38 0.0938 0.0168
-3 4 39 0.6868 -0.1400
-3 4 40 -1.0796 -0.0934
-3 4 41 -0.8011 0.0255
-3 5 -1 17.8234 0.0380
-3 5 0 13.4118 0.0877
-3 5 1 19.9528 0.0587
-3 5 2 29.5249 0.0718
-3 5 3 -71.0807 -0.0302
-3 5 4 -51.0913 -0.0509
-3 5 5 95.4972 -0.0052
-3 5 6 31.3457 -0.1019
-3 5 7 -73.9609 -0.0072
-3 5 8 0.8668 0.0139
-3 5 9 27.6248 -0.0552
-3 5 10 -15.2382 0.0647
-3 5 11 9.1068 0.0356
-3 5 12 11.6090 0.0379
-3 5 13 -22.6909 0.0664
-3 5 14 -3.5548 -0.0145
-3 5 15 20.9008 -0.0053
-3 5 16 0.5226 -0.0576
-3 5 17 -14.2172 -0.0537
-3 5 18 -5.8756 -0.0225
-3 5 19 8.4067 -0.0341
-3 5 20 14.5032 0.0267
-3 5 21 -6.2561 0.0146
-3 5 22 -16.7475 0.0451
-3 5 23 6.7709 0.0446
-3 5 24 11.0879 0.0193
-3 5 25 -6.3560 0.0378
-3 5 26 -4.3159 -0.0459
-3 5 27 3.4404 -0.0157
-3 5 28 0.4953 -0.0340
-3 5 29 1.0693 -0.0809
-3 5 30 0.8011 0.0016
-3 5 31 -5.7115 -0.0215
-3 5 32 -0.3436 0.0401
-3 5 33 8.0929 0.0630
-3 5 34 -0.2732 0.0356
-3 5 35 -6.5137 0.0829
-3 5 36 -0.3144 -0.0315
-3 5 37 2.9623 -0.0238
-3 5 38 0.6763 -0.0277
-3 5 39 -0.6591 -0.1618
-3 5 40 0.1756 -0.0203
-3 6 -2 -31.5898 0.0297
-3 6 -1 17.0378 0.0527
-3 6 0 -10.6741 0.0381
-3 6 1 19.3646 0.0151
-3 6 2 65.8481 -0.0054
-3 6 3 -60.9872 -0.0208
-3 6 4 -84.1642 -0.0224
-3 6 5 74.7279 -0.0947
-3 6 6 55.2642 -0.0431
-3 6 7 -54.8570 0.0512
-3 6 8 -14.7227 0.0020
-3 6 9 22.0551 0.0512
-3 6 10 -3.2774 0.0524
-3 6 11 4.2890 -0.0058
-3 6 12 -2.8277 0.0328
-3 6 13 -17.2984 -0.0106
-3 6 14 14.8399 -0.0242
-3 6 15 17.7327 -0.0368
-3 6 16 -17.0798 -0.0576
-3 6 17 -11.8772 -0.0047
-3 6 18 5.9372 -0.0190
-3 6 19 7.0078 0.0288
-3 6 20 9.4602 0.0448
-3 6 21 -4.3136 0.0194
-3 6 22 -16.8702 0.0581
-3 6 23 2.0250 -0.0091
-3 6 24 14.0278 -0.0035
-3 6 25 -1.2424 -0.0115
-3 6 26 -7.4370 -0.0687
-3 6 27 2.1175 -0.0117
-3 6 28 1.9118 -0.0399
-3 6 29 -1.4244 -0.0003
-3 6 30 1.5695 0.0434
-3 6 31 -1.5983 -0.0056
-3 6 32 -2.9618 0.0598
-3 6 33 4.0128 0.0412
-3 6 34 3.2803 0.0029
-3 6 35 -4.4053 0.0075
-3 6 36 -3.3640 -0.0451
-3 6 37 3.4787 -0.0264
-3 6 38 2.3593 -0.0571
-3 6 39 -1.6679 -0.0908
-3 7 -2 -43.2478 0.0241
-3 7 -1 25.1940 0.0102
-3 7 0 -3.9303 0.0166
-3 7 1 -3.1175 -0.0118
-3 7 2 55.3141 -0.0365
-3 7 3 -14.4373 -0.0101
-3 7 4 -70.5578 -0.0363
-3 7 5 15.8815 -0.0222
-3 7 6 44.1796 0.0178
-3 7 7 -7.1724 -0.0067
-3 7 8 -6.2283 0.0407
-3 7 9 -0.5914 0.0540
-3 7 10 -10.5470 0.0147
-3 7 11 5.6120 0.0282
-3 7 12 0.5907 -0.0374
-3 7 13 -9.9049 -0.0535
-3 7 14 16.5492 -0.0204
-3 7 15 11.7173 -0.0477
-3 7 16 -21.5943 0.0201
-3 7 17 -10.4166 0.0192
-3 7 18 12.0262 -0.0128
-3 7 19 7.8480 0.0631
-3 7 20 2.6480 0.0245
-3 7 21 -3.4363 0.0079
-3 7 22 -12.4513 0.0254
-3 7 23 -2.3757 -0.0450
-3 7 24 13.3513 -0.0317
-3 7 25 4.5325 -0.0134
-3 7 26 -8.1609 -0.0294
-3 7 27 -1.2326 -0.0187
-3 7 28 2.6216 0.0004
-3 7 29 -2.3049 0.0379
-3 7 30 0.3212 0.0337
-3 7 31 2.2739 0.0344
-3 7 32 -1.5717 0.0334
-3 7 33 -0.2006 -0.0165
-3 7 34 2.3459 -0.0307
-3 7 35 -1.8283 -0.0233
-3 7 36 -2.3974 -0.0394
-3 7 37 2.8309 -0.0375
-3 7 38 1.4645 0.0008
-3 8 -2 -53.4291 0.0151
-3 8 -1 -1.8577 -0.0162
-3 8 0 20.2561 -0.0123
-3 8 1 5.5081 -0.0166
-3 8 2 18.9002 -0.0038
-3 8 3 -2.8598 -0.0293
-3 8 4 -32.3405 -0.0141
-3 8 5 -2.6951 0.0276
-3 8 6 14.0411 -0.0131
-3 8 7 4.8998 0.0374
-3 8 8 14.6056 0.0501
-3 8 9 -1.1469 -0.0225
-3 8 10 -27.0935 0.0200
-3 8 11 -4.1899 -0.0062
-3 8 12 16.1710 -0.0516
-3 8 13 4.3529 -0.0097
-3 8 14 3.2624 -0.0375
-3 8 15 1.2520 -0.0223
-3 8 16 -13.7742 0.0391
-3 8 17 -6.8802 0.0269
-3 8 18 11.3852 0.0328
-3 8 19 7.8366 0.0427
-3 8 20 -2.4367 -0.0016
-3 8 21 -3.9375 -0.0273
-3 8 22 -5.6179 -0.0167
-3 8 23 -1.6933 -0.0280
-3 8 24 8.2948 -0.0402
-3 8 25 4.2958 -0.0120
-3 8 26 -5.9908 0.0148
-3 8 27 -1.5578 0.0237
-3 8 28 2.9292 0.0238
-3 8 29 -3.0503 0.0228
-3 8 30 -1.7030 0.0280
-3 8 31 4.5803 0.0037
-3 8 32 1.1253 -0.0188
-3 8 33 -2.7518 -0.0147
-3 8 34 0.0359 -0.0338
-3 8 35 0.5304 -0.0564
-3 8 36 -1.0375 -0.0222
-3 8 37 0.4687 0.0580
-3 9 -2 -36.2186 -0.0109
-3 9 -1 -23.1703 0.0043
-3 9 0 15.0564 -0.0209
-3 9 1 16.4137 -0.0238
-3 9 2 11.6077 -0.0023
-3 9 3 -7.7083 -0.0225
-3 9 4 -20.5894 0.0295
-3 9 5 2.6825 0.0239
-3 9 6 8.7334 0.0024
-3 9 7 -3.2143 0.0281
-3 9 8 8.9527 -0.0119
-3 9 9 8.5946 0.0098
-3 9 10 -16.9231 -0.0108
-3 9 11 -14.6639 -0.0419
-3 9 12 10.6053 0.0071
-3 9 13 14.3030 -0.0336
-3 9 14 2.9546 -0.0054
-3 9 15 -6.0283 0.0306
-3 9 16 -12.4556 -0.0061
-3 9 17 -2.6935 0.0447
-3 9 18 12.8512 0.0414
-3 9 19 5.3007 0.0042
-3 9 20 -8.1041 -0.0118
-3 9 21 -2.7503 -0.0469
-3 9 22 3.5711 -0.0390
-3 9 23 -0.9320 -0.0294
-3 9 24 -0.3140 -0.0051
-3 9 25 2.6383 0.0206
-3 9 26 -2.3668 0.0332
-3 9 27 -0.8489 0.0494
-3 9 28 4.0808 0.0305
-3 9 29 -2.4882 0.0064
-3 9 30 -4.4325 -0.0370
-3 9 31 3.5818 -0.0379
-3 9 32 3.5641 -0.0227
-3 9 33 -2.1067 -0.0487
-3 9 34 -1.5339 0.0204
-3 9 35 0.7048 0.0318
-3 9 36 -0.7447 0.0165
-3 10 -2 -8.7224 -0.0045
-3 10 -1 -9.2415 0.0086
-3 10 0 -3.7621 -0.0253
-3 10 1 0.5765 -0.0082
-3 10 2 17.4512 0.0020
-3 10 3 6.5052 0.0070
-3 10 4 -18.0752 0.0265
-3 10 5 -7.9971 0.0043
-3 10 6 7.9481 0.0162
-3 10 7 3.9138 -0.0123
-3 10 8 1.2375 -0.0087
-3 10 9 3.1089 0.0102
-3 10 10 -2.8442 -0.0461
-3 10 11 -8.6562 0.0080
-3 10 12 -2.7355 -0.0012
-3 10 13 8.5687 -0.0285
-3 10 14 10.5329 0.0448
-3 10 15 -3.5223 -0.0033
-3 10 16 -13.4741 0.0171
-3 10 17 -1.0749 0.0468
-3 10 18 9.9961 -0.0201
-3 10 19 1.5655 -0.0065
-3 10 20 -6.1998 -0.0209
-3 10 21 0.6250 -0.0326
-3 10 22 5.6463 -0.0344
-3 10 23 -2.2543 -0.0218
-3 10 24 -4.6047 0.0401
-3 10 25 1.6467 0.0337
-3 10 26 0.6176 0.0503
-3 10 27 0.6296 0.0379
-3 10 28 3.3193 -0.0125
-3 10 29 -2.4718 -0.0284
-3 10 30 -4.7346 -0.0685
-3 10 31 2.4982 -0.0251
-3 10 32 4.0985 -0.0580
-3 10 33 -1.5671 -0.0377
-3 10 34 -2.0599 0.2144
-3 10 35 0.9055 0.1094
-3 11 -2 -7.0338 -0.0010
-3 11 -1 8.4936 0.0041
-3 11 0 2.4300 0.0029
-3 11 1 -15.2545 0.0104
-3 11 2 2.0739 0.0057
-3 11 3 19.5152 0.0096
-3 11 4 1.9495 -0.0093
-3 11 5 -18.3100 -0.0092
-3 11 6 -10.5795 0.0147
-3 11 7 11.6493 -0.0019
-3 11 8 13.9457 -0.0021
-3 11 9 -3.7319 -0.0229
-3 11 10 -8.2738 -0.0094
-3 11 11 -0.9788 0.0101
-3 11 12 -2.0124 -0.0168
-3 11 13 1.7016 0.0382
-3 11 14 8.8875 0.0106
-3 11 15 -0.4559 -0.0151
-3 11 16 -7.3812 0.0400
-3 11 17 -0.4447 -0.0261
-3 11 18 1.3549 -0.0137
-3 11 19 -0.0900 0.0068
-3 11 20 0.6799 -0.0405
-3 11 21 1.0615 -0.0049
-3 11 22 3.0645 -0.0106
-3 11 23 -0.6895 0.0213
-3 11 24 -6.4741 0.0397
-3 11 25 -0.8991 0.0099
-3 11 26 5.4587 0.0441
-3 11 27 1.9624 -0.0151
-3 11 28 -1.9905 -0.0398
-3 11 29 -1.9074 -0.0231
-3 11 30 -0.7909 -0.0751
-3 11 31 1.6168 -0.0058
-3 11 32 1.6215 0.0409
-3 12 -2 -12.3292 0.0052
-3 12 -1 3.0862 0.0220
-3 12 0 12.1445 0.0091
-3 12 1 -6.7627 0.0053
-3 12 2 -10.8811 0.0006
-3 12 3 8.6867 -0.0157
-3 12 4 14.2002 -0.0088
-3 12 5 -6.5130 0.0047
-3 12 6 -20.4563 -0.0098
-3 12 7 0.4050 0.0008
-3 12 8 21.6722 0.0088
-3 12 9 4.9330 -0.0085
-3 12 10 -13.5274 0.0101
-3 12 11 -5.8439 -0.0019
-3 12 12 1.3649 -0.0014
-3 12 13 3.7642 0.0181
-3 12 14 5.6595 -0.0072
-3 12 15 -1.8764 0.0103
-3 12 16 -4.3251 -0.0119
-3 12 17 1.5426 -0.0260
-3 12 18 -0.3354 0.0192
-3 12 19 -1.9804 -0.0167
-3 12 20 1.3961 -0.0035
-3 12 21 1.2430 0.0207
-3 12 22 2.5076 -0.0086
-3 12 23 1.0763 0.0233
-3 12 24 -6.5939 0.0119
-3 12 25 -2.5352 -0.0075
-3 12 26 6.3453 -0.0023
-3 12 27 1.6171 -0.0374
-3 12 28 -2.6102 -0.0010
-3 12 29 -0.3320 0.0245
-3 12 30 -0.5158 -0.0524
-3 13 -2 -5.3851 0.0076
-3 13 -1 -3.4818 0.0078
-3 13 0 5.2095 -0.0060
-3 13 1 1.3565 0.0053
-3 13 2 -2.7164 -0.0020
-3 13 3 -0.1407 -0.0143
-3 13 4 3.1863 0.0010
-3 13 5 2.3892 -0.0016
-3 13 6 -8.0991 -0.0169
-3 13 7 -7.3135 0.0081
-3 13 8 11.1363 0.0252
-3 13 9 10.3906 0.0029
-3 13 10 -6.4391 0.0029
-3 13 11 -8.6718 0.0006
-3 13 12 -2.5278 -0.0175
-3 13 13 4.5334 -0.0053
-3 13 14 7.9457 -0.0009
-3 13 15 -2.6407 -0.0099
-3 13 16 -6.9179 0.0081
-3 13 17 4.1631 0.0107
-3 13 18 2.3635 -0.0016
-3 13 19 -5.5299 0.0115
-3 13 20 0.8067 0.0017
-3 13 21 3.4397 -0.0089
-3 13 22 0.2829 0.0014
-3 13 23 0.4652 -0.0077
-3 13 24 -3.2260 -0.0082
-3 13 25 -2.0945 -0.0141
-3 13 26 3.1834 0.0062
-3 13 27 0.7758 0.0300
-3 13 29 0.6384 0.0197
-3 14 -2 -3.9811 -0.0016
-3 14 -1 4.5144 -0.0000
-3 14 0 1.9076 0.0018
-3 14 1 -6.5320 -0.0110
-3 14 2 3.4224 -0.0058
-3 14 3 6.8186 0.0080
-3 14 4 -5.2912 -0.0056
-3 14 5 -3.6175 0.0081
-3 14 6 0.9134 0.0063
-3 14 7 -0.7298 -0.0028
-3 14 8 3.8633 0.0125
-3 14 9 2.5352 -0.0055
-3 14 10 -2.3950 0.0023
-3 14 11 -0.5661 -0.0038
-3 14 12 -3.8079 -0.0288
-3 14 13 -2.2739 0.0024
-3 14 14 8.2250 -0.0064
-3 14 15 1.4671 0.0109
-3 14 16 -7.2949 0.0412
-3 14 17 2.9587 -0.0110
-3 14 18 2.5152 0.0121
-3 14 19 -5.5522 0.0067
-3 14 20 1.7390 -0.0517
-3 14 21 3.1917 0.0043
-3 14 22 -1.9258 -0.0172
-3 14 23 0.6545 -0.0376
-3 14 24 -0.7741 0.0642
-3 14 25 -1.8165 0.0433
-3 15 -2 -11.3366 0.0031
-3 15 -1 4.5716 -0.0049
-3 15 0 7.6177 0.0063
-3 15 1 -6.3871 -0.0163
-3 15 2 -1.2568 -0.0021
-3 15 3 6.0511 0.0110
-3 15 4 -0.4756 0.0003
-3 15 5 -2.5280 0.0290
-3 15 6 -3.7854 0.0032
-3 15 7 -0.8759 -0.0188
-3 15 8 7.9189 -0.0074
-3 15 9 0.9976 -0.0201
-3 15 10 -6.7079 0.0035
-3 15 11 1.8448 0.0014
-3 15 12 1.6330 -0.0031
-3 15 13 -4.4034 0.0138
-3 15 14 2.2535 -0.0023
-3 15 15 3.3190 0.0260
-3 15 16 -2.0280 0.0268
-3 15 17 0.7815 -0.0164
-3 15 18 -1.0764 -0.0210
-3 15 19 -3.2970 -0.0406
-3 15 20 3.5252 -0.0252
-3 15 21 1.8937 0.0173
-3 15 22 -3.0444 0.0082
-3 16 -2 -7.6728 -0.0033
-3 16 -1 -5.0164 -0.0075
-3 16 0 2.6466 0.0184
-3 16 1 2.5015 -0.0034
-3 16 2 3.9269 0.0032
-3 16 3 -1.1107 0.0051
-3 16 4 -4.7341 -0.0066
-3 16 5 2.7026 0.0092
-3 16 6 -0.4130 0.0011
-3 16 7 -4.8781 -0.0067
-3 16 8 5.0765 -0.0160
-3 16 9 4.6019 -0.0144
-3 16 10 -5.4726 -0.0001
-3 16 11 -1.7338 -0.0004
-3 16 12 3.3804 0.0257
-3 16 13 -1.3218 0.0352
-3 16 14 -1.7554 0.0074
-3 16 15 2.2324 -0.0076
-3 16 16 1.7979 -0.0136
-3 16 17 -1.0178 -0.0488
-3 16 18 -2.8669 -0.0423
-3 16 19 -0.3205 0.0390
-3 16 20 3.2614 -0.0019
-3 17 -2 -0.9401 0.0013
-3 17 -1 -4.6934 0.0081
-3 17 0 -4.2596 0.0196
-3 17 1 2.8842 -0.0099
-3 17 2 10.3543 -0.0009
-3 17 3 -1.8445 -0.0053
-3 17 4 -10.7391 -0.0178
-3 17 5 2.0549 -0.0030
-3 17 6 5.8559 0.0068
-3 17 7 -2.4971 0.0065
-3 17 8 -1.4921 0.0034
-3 17 9 2.1481 -0.0022
-3 17 10 0.1868 -0.0179
-3 17 11 -0.7737 -0.0010
-3 17 12 -0.1763 0.0361
-3 18 -1 0.9173 0.0243
-2 0 0 -95.5691 0.8289
-2 0 2 29.7945 0.1711
-2 0 4 -3.1723 -0.3363
-2 0 6 14.2233 -0.0154
-2 0 8 -28.5351 0.0880
-2 0 10 22.4563 0.0131
-2 0 12 -2.1849 -0.0423
-2 0 14 -15.3654 0.0781
-2 0 16 24.8400 -0.1297
-2 0 18 -28.9243 0.0828
-2 0 20 25.6701 0.0723
-2 0 22 -12.8457 -0.1778
-2 0 24 -2.6785 0.1269
-2 0 26 11.5685 -0.0340
-2 0 28 -12.3539 -0.0125
-2 0 30 9.1433 0.0617
-2 0 32 -5.9268 -0.0583
-2 0 34 4.9806 -0.0320
-2 0 36 -5.0774 0.0541
-2 0 38 3.0781 0.0031
-2 0 40 0.2472 0.0151
-2 0 42 -1.3500 -0.0623
-2 1 -1 46.6643 0.3590
-2 1 0 -13.9113 0.3810
-2 1 1 -35.1490 -0.0730
-2 1 2 -47.4499 0.1501
-2 1 3 39.4971 -0.0809
-2 1 4 48.6140 -0.1769
-2 1 5 -50.7645 -0.1052
-2 1 6 -13.9777 0.0048
-2 1 7 54.2265 0.1499
-2 1 8 -8.3178 0.0531
-2 1 9 -45.1680 0.0504
-2 1 10 0.9138 -0.0760
-2 1 11 28.4546 -0.0865
-2 1 12 18.0158 0.0007
-2 1 13 -10.4749 -0.0699
-2 1 14 -28.7528 0.0751
-2 1 15 -4.9158 0.0567
-2 1 16 29.3402 -0.0001
-2 1 17 15.2947 0.0695
-2 1 18 -25.7709 -0.0167
-2 1 19 -19.3618 -0.0105
-2 1 20 19.7143 -0.0397
-2 1 21 17.5396 -0.0732
-2 1 22 -9.9781 -0.0239
-2 1 23 -11.0769 -0.0147
-2 1 24 -1.5237 0.0471
-2 1 25 2.5366 0.0443
-2 1 26 9.9247 0.0227
-2 1 27 3.5271 0.0459
-2 1 28 -12.0513 0.0160
-2 1 29 -4.3861 -0.0383
-2 1 30 9.2079 -0.0320
-2 1 31 2.0851 -0.0117
-2 1 32 -5.5075 -0.0428
-2 1 33 0.0740 -0.0122
-2 1 34 3.7045 -0.0164
-2 1 35 -0.8562 0.0008
-2 1 36 -2.9217 0.0545
-2 1 37 0.2964 0.0321
-2 1 38 1.1005 0.0784
-2 1 39 0.6906 0.0018
-2 1 40 1.2356 -0.0377
-2 1 41 -0.7584 -0.0208
-2 1 42 -1.8595 -0.1465
-2 2 -1 39.3203 0.0717
-2 2 0 93.2366 0.0054
-2 2 1 -54.2484 0.0923
-2 2 2 -126.7269 -0.0774
-2 2 3 63.7090 0.0194
-2 2 4 78.3446 0.0510
-2 2 5 -60.6408 -0.1598
-2 2 6 -12.7827 0.0330
-2 2 7 48.6750 0.0296
-2 2 8 -7.6592 0.0130
-2 2 9 -34.5250 0.0829
-2 2 10 -14.8263 -0.0761
-2 2 11 19.4777 -0.0346
-2 2 12 38.1569 -0.0437
-2 2 13 -4.6819 -0.0299
-2 2 14 -38.2677 0.0936
-2 2 15 -7.8892 0.0568
-2 2 16 22.6066 0.0547
-2 2 17 18.9149 -0.0025
-2 2 18 -7.1688 -0.0560
-2 2 19 -27.0921 -0.0575
-2 2 20 0.4852 -0.0552
-2 2 21 26.7464 -0.0083
-2 2 22 -0.7077 -0.0164
-2 2 23 -16.4500 0.0293
-2 2 24 -0.1815 0.0525
-2 2 25 3.3366 0.0560
-2 2 26 5.1225 0.0598
-2 2 27 4.5953 -0.0046
-2 2 28 -8.3433 -0.0197
-2 2 29 -5.2269 -0.0749
-2 2 30 6.1144 -0.0618
-2 2 31 1.4874 -0.0266
-2 2 32 -2.1093 -0.0264
-2 2 33 1.8311 0.0531
-2 2 34 0.0295 0.0313
-2 2 35 -1.6694 0.0485
-2 2 36 0.4466 0.0455
-2 2 37 -0.6395 0.0086
-2 2 38 -0.5779 0.0248
-2 2 39 1.8453 -0.0685
-2 2 40 0.8992 -0.0334
-2 2 41 -1.3122 -0.0696
-2 2 42 -1.1330 -0.0807
-2 3 -1 22.7222 -0.0270
-2 3 0 93.7781 0.1157
-2 3 1 -58.4327 -0.0403
-2 3 2 -76.6129 -0.0499
-2 3 3 63.4498 0.1368
-2 3 4 1.6538 -0.0816
-2 3 5 -40.1807 -0.0350
-2 3 6 53.4549 0.0150
-2 3 7 16.0122 -0.1062
-2 3 8 -44.0964 0.0487
-2 3 9 -6.6456 0.0212
-2 3 10 -3.6098 -0.0053
-2 3 11 4.6928 0.0418
-2 3 12 35.4991 -0.0023
-2 3 13 -2.8409 0.0236
-2 3 14 -28.6423 -0.0126
-2 3 15 -0.2689 0.0204
-2 3 16 0.9631 0.0100
-2 3 17 9.0627 -0.0339
-2 3 18 19.6326 -0.0126
-2 3 19 -22.0351 -0.0720
-2 3 20 -20.9658 -0.0101
-2 3 21 26.6601 0.0026
-2 3 22 9.8037 0.0116
-2 3 23 -17.9015 0.0844
-2 3 24 -0.3229 0.0253
-2 3 25 5.5126 0.0563
-2 3 26 -0.8711 0.0123
-2 3 27 1.8648 -0.0565
-2 3 28 -1.2642 -0.0511
-2 3 29 -3.5477 -0.0901
-2 3 30 0.7400 -0.0261
-2 3 31 1.1176 -0.0230
-2 3 32 1.3837 0.0462
-2 3 33 1.6019 0.1095
-2 3 34 -1.6086 0.0446
-2 3 35 -0.4898 0.0695
-2 3 36 -0.0010 -0.0326
-2 3 37 -2.1178 -0.0606
-2 3 38 1.1976 -0.0495
-2 3 39 1.8282 -0.0897
-2 3 40 -1.0203 0.0296
-2 3 41 -0.2721 -0.0131
-2 3 42 0.3130 0.0122
-2 4 -1 25.5575 0.0856
-2 4 0 72.8487 0.0808
-2 4 1 -44.8969 -0.0611
-2 4 2 -28.1455 0.0584
-2 4 3 45.8289 -0.0858
-2 4 4 -37.3493 -0.0925
-2 4 5 -32.7830 0.0701
-2 4 6 64.9307 -0.0868
-2 4 7 21.8678 0.0088
-2 4 8 -38.1151 0.0535
-2 4 9 -19.1438 -0.0209
-2 4 10 -11.1079 0.0831
-2 4 11 19.3150 0.0281
-2 4 12 37.9899 0.0208
-2 4 13 -19.9872 -0.0262
-2 4 14 -25.2288 -0.0669
-2 4 15 19.5054 0.0091
-2 4 16 -6.9786 -0.0555
-2 4 17 -11.3229 -0.0014
-2 4 18 27.7984 0.0173
-2 4 19 -4.1278 -0.0160
-2 4 20 -26.2632 0.0368
-2 4 21 14.9686 0.0077
-2 4 22 12.4101 0.0493
-2 4 23 -14.5178 0.0063
-2 4 24 0.4116 0.0068
-2 4 25 8.2848 0.0434
-2 4 26 -5.9032 -0.0816
-2 4 27 -2.4789 -0.0325
-2 4 28 5.2178 -0.0455
-2 4 29 -0.8135 -0.0628
-2 4 30 -3.3173 0.0360
-2 4 31 0.6333 0.0257
-2 4 32 2.5021 0.0902
-2 4 33 0.7837 0.0556
-2 4 34 -0.9379 0.0397
-2 4 35 0.3120 0.0263
-2 4 36 -1.3663 -0.1212
-2 4 37 -2.3680 -0.0564
-2 4 38 1.6588 -0.0813
-2 4 39 1.8840 -0.0710
-2 4 40 -0.1865 0.1188
-2 4 41 -0.4492 0.0931
-2 5 -1 -5.4909 0.0746
-2 5 0 76.6041 0.0156
-2 5 1 6.5880 -0.0179
-2 5 2 -40.8374 -0.0774
-2 5 3 7.9291 -0.1200
-2 5 4 -6.2147 0.0291
-2 5 5 -26.9204 -0.0215
-2 5 6 28.2625 0.0147
-2 5 7 33.8496 0.0974
-2 5 8 -14.6087 -0.0040
-2 5 9 -25.9179 0.0660
-2 5 10 -16.2002 0.0069
-2 5 11 16.3183 -0.0509
-2 5 12 33.8097 0.0143
-2 5 13 -17.0073 -0.0666
-2 5 14 -23.4238 -0.0175
-2 5 15 24.3769 -0.0164
-2 5 16 -1.8264 -0.0288
-2 5 17 -25.9745 0.0404
-2 5 18 18.8688 -0.0005
-2 5 19 16.6696 0.0645
-2 5 20 -19.0601 0.0348
-2 5 21 -2.6827 -0.0143
-2 5 22 9.3362 0.0269
-2 5 23 -7.2128 -0.0460
-2 5 24 0.9907 -0.0070
-2 5 25 9.4069 -0.0342
-2 5 26 -6.5526 -0.0529
-2 5 27 -6.0980 0.0272
-2 5 28 6.5102 -0.0337
-2 5 29 2.1374 0.0245
-2 5 30 -4.1429 0.0478
-2 5 31 -0.9495 0.0252
-2 5 32 2.2924 0.0617
-2 5 33 1.8596 -0.0044
-2 5 34 -0.5131 0.0167
-2 5 35 -1.9020 -0.0489
-2 5 36 -1.0351 -0.1025
-2 5 37 0.2173 -0.0369
-2 5 38 0.6254 -0.0757
-2 5 39 1.3180 0.0584
-2 5 40 0.7802 0.1555
-2 5 41 -1.4754 0.0528
-2 6 -1 -55.7367 0.0053
-2 6 0 47.5578 -0.0226
-2 6 1 61.2250 -0.0519
-2 6 2 -28.6013 -0.0953
-2 6 3 -30.9042 0.0011
-2 6 4 -5.0893 -0.0023
-2 6 5 -4.7518 0.0191
-2 6 6 28.3155 0.1112
-2 6 7 13.2756 0.0066
-2 6 8 -24.6203 0.0480
-2 6 9 3.3830 0.0251
-2 6 10 1.8350 -0.1113
-2 6 11 -17.8677 -0.0063
-2 6 12 16.5657 -0.0376
-2 6 13 11.9448 -0.0456
-2 6 14 -16.6349 0.0387
-2 6 15 8.1528 -0.0203
-2 6 16 4.5431 0.0431
-2 6 17 -24.3435 0.0426
-2 6 18 5.8295 0.0041
-2 6 19 25.0065 0.0452
-2 6 20 -7.2940 -0.0221
-2 6 21 -12.3326 -0.0130
-2 6 22 1.9352 -0.0117
-2 6 23 -2.5313 -0.0433
-2 6 24 4.0371 -0.0229
-2 6 25 10.1646 -0.0360
-2 6 26 -6.4351 0.0240
-2 6 27 -9.4860 0.0240
-2 6 28 5.5803 0.0201
-2 6 29 5.3930 0.0572
-2 6 30 -3.6494 -0.0081
-2 6 31 -2.8814 0.0177
-2 6 32 1.6406 0.0084
-2 6 33 3.4913 -0.0392
-2 6 34 0.1688 -0.0153
-2 6 35 -4.8550 -0.0620
-2 6 36 -1.0951 -0.0250
-2 6 37 3.9351 -0.0204
-2 6 38 0.7993 -0.0232
-2 6 39 -1.2037 0.1488
-2 6 40 -0.0146 0.1174
-2 7 -1 -56.2731 -0.0481
-2 7 0 1.8818 -0.0083
-2 7 1 55.4828 -0.0202
-2 7 2 6.0365 -0.0169
-2 7 3 -21.7451 0.0039
-2 7 4 -26.8632 0.0040
-2 7 5 -10.0950 0.0765
-2 7 6 43.4400 0.0269
-2 7 7 13.3661 0.0151
-2 7 8 -40.9319 0.0298
-2 7 9 4.9737 -0.0793
-2 7 10 22.2016 -0.0265
-2 7 11 -20.6126 -0.0316
-2 7 12 -2.6809 -0.0725
-2 7 13 17.5895 0.0501
-2 7 14 -6.6141 0.0298
-2 7 15 1.5843 0.0195
-2 7 16 6.5123 0.0670
-2 7 17 -20.8534 0.0126
-2 7 18 -3.7494 -0.0064
-2 7 19 25.8307 -0.0254
-2 7 20 3.1220 -0.0232
-2 7 21 -16.4658 -0.0178
-2 7 22 -4.5858 -0.0477
-2 7 23 3.1362 -0.0070
-2 7 24 5.4887 0.0142
-2 7 25 5.6912 0.0132
-2 7 26 -4.8424 0.0277
-2 7 27 -7.8915 0.0224
-2 7 28 3.8161 0.0339
-2 7 29 5.5049 0.0021
-2 7 30 -2.6935 -0.0148
-2 7 31 -2.7588 0.0047
-2 7 32 0.7771 -0.0450
-2 7 33 2.6267 -0.0454
-2 7 34 1.3288 0.0001
-2 7 35 -3.7657 -0.0136
-2 7 36 -2.2951 0.0003
-2 7 37 3.3762 0.0225
-2 7 38 1.8307 0.0413
-2 7 39 -1.5563 0.1053
-2 8 -1 -26.9590 -0.0287
-2 8 0 -4.7677 0.0031
-2 8 1 23.8510 0.0141
-2 8 2 4.9272 0.0376
-2 8 3 1.6033 -0.0094
-2 8 4 -14.1005 0.0125
-2 8 5 -23.1103 0.0209
-2 8 6 25.7995 0.0071
-2 8 7 24.0586 0.0291
-2 8 8 -30.8158 -0.0519
-2 8 9 -10.1669 -0.0225
-2 8 10 24.9215 -0.0105
-2 8 11 -3.5234 -0.0731
-2 8 12 -11.5960 0.0346
-2 8 13 5.8147 0.0337
-2 8 14 -1.1940 0.0066
-2 8 15 4.5871 0.0690
-2 8 16 8.5566 0.0256
-2 8 17 -17.4988 -0.0063
-2 8 18 -11.0449 -0.0318
-2 8 19 21.0384 -0.0447
-2 8 20 10.0358 -0.0289
-2 8 21 -14.5760 -0.0312
-2 8 22 -6.0688 0.0018
-2 8 23 5.9411 0.0161
-2 8 24 1.4821 0.0319
-2 8 25 0.0827 0.0436
-2 8 26 0.5612 0.0241
-2 8 27 -3.3249 0.0068
-2 8 28 0.2139 -0.0149
-2 8 29 4.0156 -0.0095
-2 8 30 -1.3914 -0.0380
-2 8 31 -3.0643 -0.0437
-2 8 32 0.9941 0.0045
-2 8 33 2.2845 -0.0055
-2 8 34 0.9289 0.0027
-2 8 35 -1.9573 0.0172
-2 8 36 -2.6505 0.0401
-2 8 37 1.2426 0.0557
-2 8 38 2.4484 -0.0053
-2 9 -1 -22.1519 0.0114
-2 9 0 3.9316 -0.0187
-2 9 1 23.7038 0.0073
-2 9 2 -11.2158 0.0243
-2 9 3 -8.9536 0.0094
-2 9 4 11.9507 0.0245
-2 9 5 -4.9556 -0.0096
-2 9 6 -3.6882 -0.0078
-2 9 7 6.9314 -0.0263
-2 9 8 -8.7935 -0.0210
-2 9 9 -0.6639 0.0151
-2 9 10 16.4720 -0.0343
-2 9 11 -4.7961 0.0121
-2 9 12 -13.5141 0.0115
-2 9 13 4.3623 -0.0044
-2 9 14 2.7403 0.0734
-2 9 15 1.7259 0.0046
-2 9 16 8.6920 -0.0071
-2 9 17 -8.3825 0.0081
-2 9 18 -15.4156 -0.0519
-2 9 19 9.6679 -0.0334
-2 9 20 14.6101 -0.0439
-2 9 21 -6.1882 -0.0018
-2 9 22 -7.0516 0.0409
-2 9 23 3.6284 0.0242
-2 9 24 -1.5278 0.0499
-2 9 25 -3.3202 0.0257
-2 9 26 5.1066 0.0099
-2 9 27 1.8542 -0.0179
-2 9 28 -3.1282 -0.0413
-2 9 29 1.0426 -0.0350
-2 9 30 -0.6135 -0.0681
-2 9 31 -2.3735 0.0021
-2 9 32 2.4429 0.0516
-2 9 33 1.7401 0.0239
-2 9 34 -1.3128 0.0330
-2 9 35 -0.9534 0.0313
-2 9 36 -0.7780 0.0471
-2 9 37 0.3625 -0.0468
-2 10 -1 -25.4980 0.0098
-2 10 0 -6.8993 0.0014
-2 10 1 29.3430 0.0002
-2 10 2 -2.9105 -0.0072
-2 10 3 -20.3995 0.0164
-2 10 4 8.9354 0.0062
-2 10 5 10.4131 -0.0055
-2 10 6 -6.0356 -0.0097
-2 10 7 -8.4123 -0.0307
-2 10 8 -4.8256 0.0024
-2 10 9 11.5041 -0.0132
-2 10 10 16.6149 0.0125
-2 10 11 -12.4658 0.0392
-2 10 12 -19.9016 -0.0288
-2 10 13 8.9145 0.0337
-2 10 14 11.3406 0.0263
-2 10 15 -2.8018 -0.0289
-2 10 16 2.7731 0.0201
-2 10 17 -2.2519 -0.0344
-2 10 18 -12.9843 -0.0379
-2 10 19 3.0831 -0.0141
-2 10 20 14.2319 -0.0183
-2 10 21 -1.2713 0.0312
-2 10 22 -7.6544 0.0256
-2 10 23 1.5252 0.0441
-2 10 24 -1.0654 0.0303
-2 10 25 -3.5297 0.0026
-2 10 26 5.5178 -0.0015
-2 10 27 2.7724 -0.0652
-2 10 28 -3.7845 -0.0507
-2 10 29 0.4062 -0.0359
-2 10 30 -0.3551 -0.0038
-2 10 31 -1.6065 0.0373
-2 10 32 2.3265 0.0261
-2 10 33 0.5230 0.1278
-2 10 34 -1.4537 0.0505
-2 10 35 0.0450 -0.1146
-2 11 -1 -7.0832 0.0127
-2 11 0 -18.4316 0.0166
-2 11 1 10.2959 -0.0011
-2 11 2 10.5731 -0.0029
-2 11 3 -4.3269 -0.0136
-2 11 4 -4.0178 -0.0274
-2 11 5 -2.7526 0.0151
-2 11 6 1.8581 0.0088
-2 11 7 2.6009 -0.0081
-2 11 8 -5.9083 0.0039
-2 11 9 3.2531 -0.0173
-2 11 10 14.2823 0.0061
-2 11 11 -7.2617 0.0233
-2 11 12 -18.9991 0.0206
-2 11 13 5.2264 0.0051
-2 11 14 14.2053 -0.0161
-2 11 15 0.4849 0.0032
-2 11 16 -3.8809 -0.0412
-2 11 17 -4.0608 -0.0174
-2 11 18 -4.2229 0.0203
-2 11 19 2.3984 -0.0327
-2 11 20 6.9073 0.0298
-2 11 21 1.0671 0.0324
-2 11 22 -4.9002 0.0113
-2 11 23 -1.3647 0.0401
-2 11 24 0.7958 -0.0225
-2 11 25 -0.4664 -0.0025
-2 11 26 1.3319 -0.0302
-2 11 27 0.2005 -0.0711
-2 11 28 0.1069 -0.0081
-2 11 29 1.7200 -0.0204
-2 11 30 -1.9142 0.0532
-2 11 31 -1.9023 0.0879
-2 11 32 1.3141 0.0258
-2 11 33 0.5729 0.0554
-2 12 -1 6.4100 -0.0020
-2 12 0 -5.3081 -0.0028
-2 12 1 -3.5951 0.0024
-2 12 2 1.0767 0.0002
-2 12 3 7.5195 -0.0127
-2 12 4 3.0662 -0.0136
-2 12 5 -12.8772 0.0021
-2 12 6 -6.7374 0.0057
-2 12 7 12.1037 0.0104
-2 12 8 6.7272 0.0096
-2 12 9 -4.8694 -0.0025
-2 12 10 -0.9234 -0.0071
-2 12 11 -1.5176 0.0075
-2 12 12 -5.9821 0.0087
-2 12 13 1.3755 -0.0135
-2 12 14 8.1827 0.0108
-2 12 15 2.3113 -0.0138
-2 12 16 -6.0835 -0.0419
-2 12 17 -2.5673 0.0247
-2 12 18 2.8924 -0.0037
-2 12 19 -1.8665 0.0035
-2 12 20 0.0189 0.0535
-2 12 21 5.4198 -0.0174
-2 12 22 -1.6639 0.0108
-2 12 23 -3.8792 0.0174
-2 12 24 1.5887 -0.0473
-2 12 25 -0.2454 -0.0118
-2 12 26 -1.6292 -0.0304
-2 12 27 1.9904 -0.0239
-2 12 28 2.7717 0.0317
-2 12 29 -0.6281 0.0125
-2 12 30 -2.8800 0.0622
-2 13 -1 0.5974 -0.0097
-2 13 0 5.9409 -0.0004
-2 13 1 2.9556 -0.0037
-2 13 2 -5.9949 0.0007
-2 13 3 -0.8566 0.0100
-2 13 4 7.9094 -0.0061
-2 13 5 -3.5990 -0.0047
-2 13 6 -11.9603 0.0055
-2 13 7 4.3336 0.0047
-2 13 8 13.8016 0.0097
-2 13 9 0.0888 0.0040
-2 13 10 -9.7733 -0.0096
-2 13 11 -4.1965 -0.0122
-2 13 12 2.4872 -0.0047
-2 13 13 3.2020 -0.0011
-2 13 14 2.7945 0.0005
-2 13 15 -0.0706 0.0127
-2 13 16 -4.4067 0.0073
-2 13 17 0.4090 -0.0164
-2 13 18 3.6463 0.0009
-2 13 19 -3.7268 0.0213
-2 13 20 -1.6831 -0.0081
-2 13 21 4.9743 -0.0068
-2 13 22 -0.1597 0.0200
-2 13 23 -2.0579 -0.0091
-2 13 24 0.6866 -0.0370
-2 13 25 -2.1101 0.0084
-2 13 26 -0.7442 0.0150
-2 13 27 3.7181 -0.0439
-2 13 28 1.6119 0.0316
-2 14 -1 -3.4457 0.0102
-2 14 0 -2.6657 -0.0007
-2 14 1 7.0132 -0.0133
-2 14 2 4.5582 0.0125
-2 14 3 -5.5029 0.0059
-2 14 4 -2.6717 -0.0005
-2 14 5 1.7559 0.0116
-2 14 6 -1.7598 -0.0113
-2 14 7 -0.7286 -0.0009
-2 14 8 3.8913 0.0025
-2 14 9 3.5440 -0.0112
-2 14 10 -1.5081 0.0011
-2 14 11 -6.1658 -0.0147
-2 14 12 -2.4831 0.0032
-2 14 13 5.0000 0.0206
-2 14 14 4.3755 0.0021
-2 14 15 -2.0054 0.0158
-2 14 16 -4.0095 -0.0070
-2 14 17 1.1151 -0.0118
-2 14 18 3.4048 0.0028
-2 14 19 -2.0434 -0.0290
-2 14 20 -3.1939 0.0006
-2 14 21 1.8513 0.0066
-2 14 22 2.7996 -0.0027
-2 14 23 -0.2097 0.0533
-2 14 24 -2.2949 0.0101
-2 14 25 -0.9011 -0.0310
-2 15 -1 1.8756 0.0051
-2 15 0 -3.1145 -0.0024
-2 15 1 -0.2239 -0.0015
-2 15 2 3.7783 0.0140
-2 15 3 2.7065 -0.0050
-2 15 4 -0.8766 0.0070
-2 15 5 -5.7115 0.0002
-2 15 6 -2.5235 -0.0195
-2 15 7 4.8988 0.0087
-2 15 8 2.1037 -0.0184
-2 15 9 -0.2766 -0.0111
-2 15 10 1.4107 0.0289
-2 15 11 -3.6954 -0.0003
-2 15 12 -3.6556 0.0080
-2 15 13 3.5451 0.0109
-2 15 14 2.8770 -0.0075
-2 15 15 -0.9276 0.0060
-2 15 16 -1.2465 -0.0066
-2 15 17 -0.4135 -0.0225
-2 15 18 1.2280 -0.0266
-2 15 19 -0.0922 -0.0054
-2 15 20 -2.7891 0.0256
-2 15 21 0.5857 0.0239
-2 15 22 3.9507 0.0292
-2 16 -1 -0.7138 0.0035
-2 16 0 1.9801 0.0077
-2 16 1 0.8775 -0.0003
-2 16 2 -3.1284 0.0026
-2 16 3 2.0275 -0.0126
-2 16 4 7.3334 -0.0025
-2 16 5 -5.3643 -0.0003
-2 16 6 -9.7145 -0.0079
-2 16 7 5.1394 0.0007
-2 16 8 7.1575 -0.0039
-2 16 9 -0.9491 0.0081
-2 16 10 -2.6706 0.0145
-2 16 11 -2.5300 0.0123
-2 16 12 0.5553 0.0109
-2 16 13 1.8525 -0.0145
-2 16 14 -0.9713 -0.0221
-2 16 15 0.8584 -0.0102
-2 16 16 1.6838 -0.0125
-2 16 17 -2.0078 -0.0038
-2 16 18 -1.3216 0.0287
-2 17 -1 -6.5814 0.0128
-2 17 0 -2.2225 0.0010
-2 17 1 7.3931 -0.0228
-2 17 2 -0.9274 -0.0029
-2 17 3 -5.3920 -0.0042
-2 17 4 5.7852 -0.0041
-2 17 5 1.6168 0.0128
-2 17 6 -6.5003 0.0015
-2 17 7 -0.1420 -0.0001
-2 17 8 3.1314 0.0160
-2 17 9 2.1134 -0.0081
-2 17 10 -0.1904 -0.0090
-2 17 11 -3.6666 0.0213
-2 17 12 -0.3188 0.0022
-2 17 13 2.4476 -0.0142
-2 18 1 3.9231 -0.0255
-2 18 2 -0.3610 0.0020
-2 18 3 -2.0119 0.0249
-1 0 1 114.0071 0.5541
-1 0 3 -141.5467 -0.8793
-1 0 5 112.1179 -0.0125
-1 0 7 -55.4863 0.1535
-1 0 9 11.5741 0.2421
-1 0 11 1.0685 -0.0938
-1 0 13 7.0144 -0.1055
-1 0 15 -14.1529 -0.0164
-1 0 17 10.4152 0.0043
-1 0 19 -2.2962 0.0799
-1 0 21 -1.7055 -0.0175
-1 0 23 2.5071 0.0079
-1 0 25 -4.6996 -0.0288
-1 0 27 7.4077 -0.0387
-1 0 29 -6.6202 0.0334
-1 0 31 1.4087 0.0493
-1 0 33 5.2925 -0.0657
-1 0 35 -8.6154 0.0585
-1 0 37 5.6554 -0.0546
-1 0 39 0.1441 0.0418
-1 0 41 -2.6016 -0.0905
-1 1 0 31.7271 0.0406
-1 1 1 12.6358 0.4521
-1 1 2 14.2536 -0.5796
-1 1 3 -56.4326 -0.4862
-1 1 4 -80.8947 0.0474
-1 1 5 60.1827 -0.1287
-1 1 6 106.0037 0.3484
-1 1 7 -29.9539 0.2023
-1 1 8 -69.0956 -0.0146
-1 1 9 -2.6389 0.0839
-1 1 10 6.9588 -0.1190
-1 1 11 11.4502 -0.0107
-1 1 12 33.8352 -0.0875
-1 1 13 -0.4804 -0.0836
-1 1 14 -41.4876 0.0520
-1 1 15 -8.5333 -0.0197
-1 1 16 30.1077 0.0834
-1 1 17 6.0857 0.0194
-1 1 18 -13.6650 -0.0143
-1 1 19 0.0361 -0.0100
-1 1 20 1.5497 -0.0534
-1 1 21 -2.5724 0.0547
-1 1 22 1.5527 -0.0014
-1 1 23 2.8770 0.0318
-1 1 24 -0.5232 0.0291
-1 1 25 -3.8880 -0.0770
-1 1 26 2.2690 -0.0080
-1 1 27 5.3372 -0.0121
-1 1 28 -5.5127 0.0091
-1 1 29 -5.2381 -0.0023
-1 1 30 6.3612 -0.0023
-1 1 31 2.0591 0.0529
-1 1 32 -5.2626 -0.0285
-1 1 33 2.8778 -0.0073
-1 1 34 3.2881 0.0190
-1 1 35 -5.1953 -0.0048
-1 1 36 -0.5636 0.0217
-1 1 37 2.6443 0.0183
-1 1 38 -1.0991 -0.0155
-1 1 39 1.3903 -0.0278
-1 1 40 0.6873 -0.0219
-1 1 41 -2.6101 -0.1447
-1 1 42 0.0236 0.0402
-1 2 0 25.5584 0.1835
-1 2 1 -101.2123 -0.0566
-1 2 2 46.8147 -0.3388
-1 2 3 36.7837 0.1033
-1 2 4 -114.7337 -0.1601
-1 2 5 8.3457 0.0007
-1 2 6 114.7859 0.3035
-1 2 7 -10.0469 0.0370
-1 2 8 -45.9991 0.1000
-1 2 9 -8.1385 -0.0321
-1 2 10 -34.9468 -0.1267
-1 2 11 9.6199 -0.0788
-1 2 12 75.7052 -0.1066
-1 2 13 7.0150 0.0669
-1 2 14 -71.0242 0.0277
-1 2 15 -16.7182 0.0367
-1 2 16 45.0908 0.0655
-1 2 17 10.9454 -0.0151
-1 2 18 -18.1331 0.0239
-1 2 19 -2.4173 -0.0676
-1 2 20 0.0647 -0.0205
-1 2 21 -0.8627 0.0103
-1 2 22 5.7377 -0.0344
-1 2 23 1.0762 0.0841
-1 2 24 -4.5654 0.0177
-1 2 25 -0.5366 -0.0243
-1 2 26 4.6078 -0.0111
-1 2 27 0.9978 -0.0432
-1 2 28 -6.7326 -0.0093
-1 2 29 -3.4283 -0.0145
-1 2 30 7.5097 0.0284
-1 2 31 4.6931 0.0262
-1 2 32 -6.6401 0.0183
-1 2 33 -2.7624 0.0215
-1 2 34 4.7627 -0.0138
-1 2 35 1.0107 0.0071
-1 2 36 -1.3990 -0.0228
-1 2 37 -1.5372 -0.0061
-1 2 38 -1.6288 -0.0348
-1 2 39 1.9679 -0.0312
-1 2 40 1.8057 0.0229
-1 2 41 -1.1318 -0.0634
-1 2 42 -0.3978 0.1044
-1 3 0 -8.2528 -0.0396
-1 3 1 -48.0826 -0.1445
-1 3 2 74.4001 0.1591
-1 3 3 -1.7447 0.0103
-1 3 4 -98.5160 -0.1077
-1 3 5 23.3881 0.1363
-1 3 6 58.3842 -0.0525
-1 3 7 -10.3644 0.0382
-1 3 8 13.6688 0.1325
-1 3 9 -4.5363 -0.0678
-1 3 10 -69.0171 -0.0493
-1 3 11 -7.1507 -0.0831
-1 3 12 84.4169 -0.0250
-1 3 13 33.1079 0.0056
-1 3 14 -68.4892 -0.0010
-1 3 15 -42.0094 0.1049
-1 3 16 41.7213 0.0124
-1 3 17 27.7496 0.0027
-1 3 18 -18.1719 0.0034
-1 3 19 -9.8463 -0.0643
-1 3 20 2.4051 -0.0134
-1 3 21 1.9530 -0.0116
-1 3 22 5.2316 0.0311
-1 3 23 -1.9323 0.0297
-1 3 24 -6.4692 0.0155
-1 3 25 3.6705 0.0148
-1 3 26 5.4155 -0.0631
-1 3 27 -2.7713 -0.0316
-1 3 28 -5.3417 -0.0238
-1 3 29 -2.0921 0.0108
-1 3 30 6.1651 0.0495
-1 3 31 6.6338 0.0264
-1 3 32 -6.7839 0.0679
-1 3 33 -6.3805 -0.0225
-1 3 34 6.2966 -0.0343
-1 3 35 3.4111 -0.0119
-1 3 36 -3.4456 -0.0778
-1 3 37 -1.5444 -0.0022
-1 3 38 -0.6935 -0.0023
-1 3 39 0.5170 0.0238
-1 3 40 2.4350 0.0380
-1 3 41 0.5308 0.0016
-1 4 0 -32.7366 -0.1193
-1 4 1 13.5620 0.0439
-1 4 2 73.2438 0.0756
-1 4 3 -26.9105 -0.0267
-1 4 4 -70.0003 0.0668
-1 4 5 0.4054 -0.0501
-1 4 6 26.9771 -0.0015
-1 4 7 33.2520 0.0749
-1 4 8 18.4911 -0.0617
-1 4 9 -34.5770 0.0504
-1 4 10 -39.8114 0.0004
-1 4 11 0.6309 -0.0799
-1 4 12 39.2249 -0.0109
-1 4 13 36.7523 -0.0589
-1 4 14 -30.3342 0.0335
-1 4 15 -47.5875 0.0648
-1 4 16 21.0695 0.0341
-1 4 17 31.3168 0.0429
-1 4 18 -13.1505 -0.0368
-1 4 19 -9.8736 -0.0312
-1 4 20 5.9336 -0.0347
-1 4 21 0.5983 0.0008
-1 4 22 1.0061 0.0223
-1 4 23 -2.4823 -0.0147
-1 4 24 -5.8181 0.0442
-1 4 25 5.8859 -0.0226
-1 4 26 6.5740 -0.0367
-1 4 27 -4.9311 0.0033
-1 4 28 -4.9109 -0.0288
-1 4 29 -0.5507 0.0503
-1 4 30 4.1330 0.0307
-1 4 31 6.3499 0.0355
-1 4 32 -5.0573 0.0369
-1 4 33 -7.1076 -0.0634
-1 4 34 5.8515 -0.0331
-1 4 35 3.1498 -0.0659
-1 4 36 -4.6508 -0.0309
-1 4 37 -0.0429 0.0386
-1 4 38 1.8293 0.0070
-1 4 39 -0.2311 0.0778
-1 4 40 0.2318 0.0376
-1 5 0 -23.2353 -0.0324
-1 5 1 -0.2236 0.0097
-1 5 2 42.7251 -0.0509
-1 5 3 4.1840 0.1008
-1 5 4 -35.2382 0.0212
-1 5 5 -38.3219 -0.0210
-1 5 6 7.2688 0.1057
-1 5 7 64.2227 -0.0936
-1 5 8 14.3034 -0.0238
-1 5 9 -52.4150 0.0607
-1 5 10 -14.1730 -0.0953
-1 5 11 13.3037 -0.0049
-1 5 12 2.2730 -0.0074
-1 5 13 21.6562 -0.0091
-1 5 14 4.3848 0.0497
-1 5 15 -32.4920 0.0155
-1 5 16 -1.3769 0.0530
-1 5 17 21.7674 0.0033
-1 5 18 -5.1460 -0.0097
-1 5 19 -6.0017 -0.0157
-1 5 20 8.4507 -0.0646
-1 5 21 -0.5429 -0.0021
-1 5 22 -5.0711 -0.0177
-1 5 23 -2.7055 0.0154
-1 5 24 -2.6280 0.0348
-1 5 25 7.1002 -0.0155
-1 5 26 7.1478 0.0315
-1 5 27 -6.7112 -0.0153
-1 5 28 -5.0529 0.0049
-1 5 29 1.6534 0.0325
-1 5 30 1.2703 -0.0234
-1 5 31 4.4871 0.0353
-1 5 32 -0.4006 -0.0236
-1 5 33 -6.7717 -0.0423
-1 5 34 1.2544 -0.0114
-1 5 35 3.9642 -0.0719
-1 5 36 -1.9297 0.0247
-1 5 37 -0.7929 0.0484
-1 5 38 2.3387 0.0444
-1 5 39 0.5359 0.0843
-1 5 40 -1.8716 -0.0169
-1 6 0 4.3065 0.0190
-1 6 1 4.3817 -0.0249
-1 6 2 3.8131 -0.0016
-1 6 3 -4.4219 0.0789
-1 6 4 9.5502 0.0098
-1 6 5 -15.2963 0.0549
-1 6 6 -34.5538 -0.0223
-1 6 7 35.9757 -0.0484
-1 6 8 45.6760 0.0083
-1 6 9 -36.9504 -0.1073
-1 6 10 -29.9574 0.0018
-1 6 11 18.7564 0.0435
-1 6 12 1.5970 -0.0207
-1 6 13 2.1487 0.0715
-1 6 14 15.7232 0.0233
-1 6 15 -12.1844 0.0122
-1 6 16 -13.3107 0.0090
-1 6 17 9.6273 -0.0297
-1 6 18 -0.3158 0.0054
-1 6 19 -1.8486 -0.0569
-1 6 20 11.7067 -0.0300
-1 6 21 -2.2466 0.0082
-1 6 22 -11.9466 -0.0142
-1 6 23 -0.1013 0.0376
-1 6 24 2.6808 0.0165
-1 6 25 4.4592 0.0334
-1 6 26 5.0649 0.0251
-1 6 27 -5.9552 -0.0299
-1 6 28 -4.0487 0.0181
-1 6 29 3.9906 -0.0260
-1 6 30 -1.1723 -0.0346
-1 6 31 -0.4576 0.0106
-1 6 32 3.8465 -0.0281
-1 6 33 -2.3750 0.0048
-1 6 34 -3.5923 -0.0083
-1 6 35 2.7978 -0.0172
-1 6 36 1.9487 0.0496
-1 6 37 -1.5183 0.0295
-1 6 38 0.4908 0.0551
-1 6 39 0.7165 0.0428
-1 6 40 -1.6261 -0.0848
-1 7 0 -6.3637 0.0436
-1 7 1 28.4404 -0.0011
-1 7 2 12.2226 0.0390
-1 7 3 -35.6580 0.0165
-1 7 4 6.4278 0.0045
-1 7 5 24.2752 -0.0155
-1 7 6 -33.8956 -0.0421
-1 7 7 0.1401 0.0207
-1 7 8 43.0652 -0.0643
-1 7 9 -18.9496 -0.0271
-1 7 10 -24.0950 0.0480
-1 7 11 21.6307 -0.0322
-1 7 12 -6.6160 0.0632
-1 7 13 -12.6934 0.0593
-1 7 14 25.2651 -0.0059
-1 7 15 2.2404 0.0218
-1 7 16 -22.0671 -0.0489
-1 7 17 3.0436 -0.0350
-1 7 18 4.9561 -0.0247
-1 7 19 -2.4698 -0.0355
-1 7 20 10.2776 0.0146
-1 7 21 0.1344 0.0044
-1 7 22 -12.7225 0.0340
-1 7 23 -0.0556 0.0407
-1 7 24 4.5102 0.0100
-1 7 25 2.0085 0.0165
-1 7 26 3.0797 -0.0100
-1 7 27 -3.9774 -0.0214
-1 7 28 -2.9437 -0.0262
-1 7 29 5.6158 -0.0207
-1 7 30 -1.6073 -0.0002
-1 7 31 -6.2691 -0.0187
-1 7 32 4.4245 -0.0103
-1 7 33 4.2607 0.0214
-1 7 34 -4.0842 0.0280
-1 7 35 -0.7222 0.0339
-1 7 36 2.2097 0.0224
-1 7 37 -1.0313 0.0017
-1 7 38 -0.2703 0.0194
-1 7 39 0.5919 -0.0255
-1 8 0 -24.9351 0.0153
-1 8 1 19.2232 0.0332
-1 8 2 34.9418 0.0156
-1 8 3 -32.2005 -0.0312
-1 8 4 -20.6585 -0.0148
-1 8 5 28.2867 -0.0335
-1 8 6 -3.9307 -0.0060
-1 8 7 -8.4828 -0.0047
-1 8 8 14.9993 -0.0087
-1 8 9 -13.0828 0.0324
-1 8 10 -3.6047 -0.0185
-1 8 11 24.6825 0.0332
-1 8 12 -18.1120 0.0407
-1 8 13 -23.5428 -0.0245
-1 8 14 30.8525 0.0382
-1 8 15 13.5068 -0.0130
-1 8 16 -24.9465 -0.0541
-1 8 17 -2.2226 -0.0293
-1 8 18 6.4430 -0.0353
-1 8 19 -3.8008 0.0159
-1 8 20 9.7516 0.0157
-1 8 21 4.1528 0.0306
-1 8 22 -13.4107 0.0464
-1 8 23 -2.3530 0.0174
-1 8 24 6.9556 0.0109
-1 8 25 0.8895 -0.0246
-1 8 26 -0.0872 -0.0294
-1 8 27 -1.1463 -0.0370
-1 8 28 -1.4489 -0.0257
-1 8 29 3.9685 0.0133
-1 8 30 -0.4173 -0.0031
-1 8 31 -7.1829 0.0116
-1 8 32 1.4876 0.0168
-1 8 33 6.9147 0.0209
-1 8 34 -0.6432 0.0346
-1 8 35 -3.2919 0.0227
-1 8 36 -0.4874 0.0132
-1 8 37 0.3327 -0.0536
-1 8 38 0.6048 -0.0536
-1 9 0 -4.2285 0.0027
-1 9 1 -4.6376 0.0111
-1 9 2 20.5059 -0.0259
-1 9 3 -10.6673 -0.0049
-1 9 4 -16.7820 -0.0073
-1 9 5 14.2837 -0.0221
-1 9 6 -0.6484 -0.0014
-1 9 7 -4.4114 -0.0050
-1 9 8 12.5816 0.0256
-1 9 9 -11.2645 0.0113
-1 9 10 -7.4492 0.0167
-1 9 11 23.9243 0.0254
-1 9 12 -9.0591 -0.0305
-1 9 13 -27.4509 0.0169
-1 9 14 21.2135 -0.0121
-1 9 15 20.4670 -0.0422
-1 9 16 -18.3966 0.0154
-1 9 17 -8.4323 -0.0369
-1 9 18 3.8171 -0.0084
-1 9 19 -0.6156 0.0249
-1 9 20 10.0979 0.0155
-1 9 21 3.5617 0.0475
-1 9 22 -13.8942 0.0153
-1 9 23 -2.5225 0.0171
-1 9 24 8.7616 -0.0203
-1 9 25 0.2578 -0.0483
-1 9 26 -2.3996 -0.0202
-1 9 27 0.9271 -0.0385
-1 9 28 -0.6397 0.0010
-1 9 29 0.7999 0.0028
-1 9 30 1.6212 0.0291
-1 9 31 -4.2183 0.0648
-1 9 32 -2.5106 0.0040
-1 9 33 5.6261 0.0201
-1 9 34 2.8846 -0.0028
-1 9 35 -3.9345 -0.0177
-1 9 36 -1.9866 -0.0264
-1 9 37 1.7219 -0.1057
-1 10 0 17.0951 0.0054
-1 10 1 -0.9696 -0.0201
-1 10 2 4.5032 -0.0118
-1 10 3 -11.8313 0.0060
-1 10 4 -9.6202 -0.0117
-1 10 5 16.8509 0.0045
-1 10 6 -2.9797 -0.0004
-1 10 7 -11.6813 -0.0037
-1 10 8 17.6639 0.0164
-1 10 9 0.3167 0.0153
-1 10 10 -19.5064 0.0198
-1 10 11 11.8846 -0.0115
-1 10 12 7.4026 -0.0008
-1 10 13 -19.4912 -0.0130
-1 10 14 7.4172 -0.0480
-1 10 15 18.2812 0.0242
-1 10 16 -12.9592 -0.0114
-1 10 17 -9.8888 -0.0213
-1 10 18 6.6719 0.0431
-1 10 19 1.3748 -0.0008
-1 10 20 3.9095 0.0302
-1 10 21 2.5701 0.0232
-1 10 22 -9.7869 -0.0071
-1 10 23 -2.6051 0.0066
-1 10 24 9.0537 -0.0526
-1 10 25 0.4526 -0.0275
-1 10 26 -5.6445 -0.0212
-1 10 27 2.0392 -0.0195
-1 10 28 2.1767 0.0331
-1 10 29 -1.7462 0.0206
-1 10 30 1.4200 0.0529
-1 10 31 -1.6660 0.0306
-1 10 32 -4.1361 0.0189
-1 10 33 4.0528 0.0118
-1 10 34 4.1248 -0.1124
-1 10 35 -3.1231 -0.0662
-1 10 36 -1.9691 0.0040
-1 11 0 7.8422 -0.0041
-1 11 1 12.8027 -0.0075
-1 11 2 15.2997 0.0036
-1 11 3 -20.4561 -0.0114
-1 11 4 -24.4812 -0.0046
-1 11 5 22.7523 0.0114
-1 11 6 14.0712 0.0024
-1 11 7 -18.2460 0.0094
-1 11 8 4.1818 0.0053
-1 11 9 9.3809 -0.0027
-1 11 10 -14.2761 0.0028
-1 11 11 1.1925 0.0083
-1 11 12 9.4824 -0.0061
-1 11 13 -9.5798 -0.0390
-1 11 14 3.6167 -0.0005
-1 11 15 10.6903 0.0021
-1 11 16 -12.3522 -0.0165
-1 11 17 -4.7586 0.0466
-1 11 18 10.1966 0.0064
-1 11 19 -1.3156 -0.0047
-1 11 20 -1.3807 0.0429
-1 11 21 2.7785 -0.0158
-1 11 22 -6.2676 -0.0170
-1 11 23 -0.8154 -0.0191
-1 11 24 9.1561 -0.0350
-1 11 25 -2.4209 -0.0147
-1 11 26 -7.8155 -0.0200
-1 11 27 4.7764 0.0338
-1 11 28 3.9288 0.0449
-1 11 29 -3.1174 0.0356
-1 11 30 0.2324 0.0408
-1 11 31 -1.6435 -0.0145
-1 11 32 -2.4301 -0.0129
-1 11 33 3.9285 -0.0734
-1 12 0 -0.8822 -0.0007
-1 12 1 2.5324 -0.0038
-1 12 2 21.6136 0.0035
-1 12 3 -6.2523 0.0070
-1 12 4 -30.7905 -0.0042
-1 12 5 8.3267 0.0003
-1 12 6 22.9446 0.0079
-1 12 7 -7.1871 0.0005
-1 12 8 -6.3981 0.0060
-1 12 9 2.8181 0.0023
-1 12 10 -5.7430 -0.0130
-1 12 11 3.1247 -0.0065
-1 12 12 6.1434 -0.0075
-1 12 13 -6.8991 -0.0025
-1 12 14 1.0440 0.0018
-1 12 15 5.1246 -0.0088
-1 12 16 -5.7944 0.0236
-1 12 17 0.2450 0.0204
-1 12 18 3.9169 -0.0067
-1 12 19 -3.2192 0.0159
-1 12 20 0.9098 -0.0092
-1 12 21 1.3210 -0.0226
-1 12 22 -4.6150 -0.0070
-1 12 23 2.6683 -0.0169
-1 12 24 5.8099 -0.0050
-1 12 25 -5.6037 -0.0189
-1 12 26 -4.1629 0.0115
-1 12 27 5.7686 0.0592
-1 12 28 1.2093 0.0171
-1 12 29 -2.6078 0.0299
-1 12 30 0.2431 0.0355
-1 13 0 5.3143 0.0117
-1 13 1 -7.2101 -0.0016
-1 13 2 10.2853 0.0023
-1 13 3 7.0486 0.0058
-1 13 4 -16.5989 -0.0039
-1 13 5 -4.5995 0.0075
-1 13 6 11.2466 -0.0008
-1 13 7 1.9383 -0.0063
-1 13 8 -1.3999 0.0058
-1 13 9 -2.5538 -0.0081
-1 13 10 -4.8559 -0.0101
-1 13 11 5.1754 0.0016
-1 13 12 4.7385 -0.0037
-1 13 13 -5.3776 -0.0007
-1 13 14 -1.8757 0.0163
-1 13 15 1.9415 0.0150
-1 13 16 1.0300 -0.0042
-1 13 17 1.7872 0.0004
-1 13 18 -1.9523 0.0015
-1 13 19 -2.1331 -0.0184
-1 13 20 1.7805 -0.0061
-1 13 21 -1.0917 0.0014
-1 13 22 -0.6997 -0.0143
-1 13 23 4.7465 -0.0011
-1 13 24 0.1901 0.0167
-1 13 25 -5.7928 0.0174
-1 13 26 0.3310 0.0008
-1 13 27 4.1911 -0.0004
-1 13 28 -1.0826 0.0231
-1 14 0 6.5399 0.0124
-1 14 1 1.7456 0.0085
-1 14 2 3.6996 -0.0057
-1 14 3 1.4205 -0.0037
-1 14 4 -6.5363 0.0078
-1 14 5 0.3270 -0.0046
-1 14 6 1.9466 -0.0094
-1 14 7 -4.8080 0.0077
-1 14 8 2.7224 -0.0063
-1 14 9 6.0643 -0.0100
-1 14 10 -3.2510 0.0027
-1 14 11 -3.7397 0.0080
-1 14 12 1.7022 0.0134
-1 14 13 2.0278 -0.0014
-1 14 14 -1.3329 0.0003
-1 14 15 -2.4650 -0.0030
-1 14 16 2.4971 -0.0067
-1 14 17 3.1039 0.0100
-1 14 18 -2.8269 -0.0162
-1 14 19 -2.1657 -0.0092
-1 14 20 0.6660 0.0084
-1 14 21 -0.3305 -0.0116
-1 14 22 2.0385 0.0216
-1 14 23 2.5656 0.0100
-1 14 24 -2.4087 -0.0071
-1 14 25 -2.5791 0.0358
-1 15 0 -4.2307 -0.0003
-1 15 1 -0.8766 0.0030
-1 15 2 9.9372 0.0031
-1 15 3 4.4000 0.0011
-1 15 4 -8.9133 -0.0043
-1 15 5 -1.9329 -0.0111
-1 15 6 3.0893 0.0003
-1 15 7 -4.2833 -0.0044
-1 15 8 0.5274 -0.0006
-1 15 9 8.0932 0.0258
-1 15 10 0.3998 -0.0031
-1 15 11 -6.9771 -0.0083
-1 15 12 -2.4203 0.0118
-1 15 13 3.9239 -0.0128
-1 15 14 2.4501 -0.0018
-1 15 15 -2.3840 0.0018
-1 15 16 -0.4731 -0.0175
-1 15 17 2.5221 0.0008
-1 15 18 -1.5154 0.0105
-1 15 19 -2.6393 0.0141
-1 15 20 1.3853 0.0119
-1 15 21 1.7118 -0.0131
-1 15 22 0.3771 -0.0184
-1 15 23 -0.2121 0.0138
-1 16 0 -5.4173 -0.0103
-1 16 1 -7.1987 -0.0036
-1 16 2 7.8072 0.0054
-1 16 3 9.7112 -0.0026
-1 16 4 -4.8695 -0.0018
-1 16 5 -7.5974 0.0043
-1 16 6 -0.1689 0.0024
-1 16 7 2.0685 -0.0039
-1 16 8 2.7651 0.0103
-1 16 9 1.9971 0.0088
-1 16 10 -1.4890 -0.0154
-1 16 11 -1.6900 -0.0017
-1 16 12 -1.8718 0.0029
-1 16 13 -0.3736 -0.0137
-1 16 14 4.0343 0.0007
-1 16 15 0.4187 0.0092
-1 16 16 -2.8112 -0.0039
-1 16 17 1.2627 0.0015
-1 16 18 -0.4724 0.0063
-1 16 19 -2.1677 0.0109
-1 17 0 3.7741 -0.0071
-1 17 1 -1.8034 0.0029
-1 17 2 -2.8562 -0.0053
-1 17 3 3.8520 -0.0020
-1 17 4 3.5023 0.0152
-1 17 5 -3.0099 0.0124
-1 17 6 -4.9897 0.0092
-1 17 7 -0.2524 0.0004
-1 17 8 6.2305 -0.0230
-1 17 9 1.7744 -0.0191
-1 17 10 -5.3646 0.0008
-1 17 11 -0.1220 -0.0061
-1 17 12 1.9776 0.0212
-1 17 13 -1.5230 0.0340
-1 17 14 0.9662 -0.0285
-1 18 0 3.4306 -0.0079
-1 18 1 0.3644 0.0054
-1 18 2 -2.3266 0.0094
-1 18 3 0.6313 0.0084
-1 18 4 0.5646 0.0055
-1 18 5 0.3107 0.0021
0 0 4 78.9340 0.7775
0 0 6 115.3917 0.1863
0 0 8 -140.2680 0.1006
0 0 10 46.6663 -0.1754
0 0 12 30.7953 -0.2189
0 0 14 -27.5865 0.1109
0 0 16 -19.1721 0.0427
0 0 18 52.8133 0.1096
0 0 20 -52.8596 0.0510
0 0 22 28.4028 -0.2678
0 0 24 -0.0262 0.0513
0 0 26 -15.5492 0.0793
0 0 28 17.6501 0.0706
0 0 30 -14.6511 -0.0534
0 0 32 10.3357 -0.0585
0 0 34 -5.6662 0.0325
0 0 36 3.1029 -0.0034
0 0 38 -2.2385 -0.0080
0 0 40 0.6839 0.0161
0 0 42 0.4283 0.0720
0 1 0 297.2491 0.1274
0 1 1 -10.3275 -0.5339
0 1 2 -212.6605 -0.8086
0 1 3 -16.5084 0.3861
0 1 4 27.4412 0.3220
0 1 5 44.6570 0.3276
0 1 6 113.9313 0.3282
0 1 7 -49.4034 -0.0799
0 1 8 -123.4239 -0.1176
0 1 9 32.4783 -0.2901
0 1 10 43.6441 -0.0973
0 1 11 -14.6496 -0.0206
0 1 12 19.3280 -0.0904
0 1 13 6.5932 0.1098
0 1 14 -15.7166 0.0384
0 1 15 -2.1126 0.1451
0 1 16 -22.7144 0.0749
0 1 17 -3.5800 -0.0557
0 1 18 48.6691 0.0580
0 1 19 6.9626 -0.1020
0 1 20 -46.3186 0.0072
0 1 21 -5.6013 -0.0108
0 1 22 24.9730 -0.1573
0 1 23 1.1036 0.0428
0 1 24 -1.4034 -0.0203
0 1 25 4.5187 0.0311
0 1 26 -11.8711 0.1270
0 1 27 -8.6291 0.0125
0 1 28 14.2722 0.0369
0 1 29 8.5680 -0.0351
0 1 30 -12.0037 -0.0589
0 1 31 -4.8506 -0.0225
0 1 32 8.0216 -0.0246
0 1 33 0.3277 0.0173
0 1 34 -3.5145 -0.0134
0 1 35 2.6875 0.0132
0 1 36 1.2776 0.0375
0 1 37 -3.0274 -0.0036
0 1 38 -1.1789 -0.0200
0 1 39 1.3649 0.0005
0 1 40 0.3389 -0.0245
0 1 41 -0.0530 0.0066
0 1 42 0.7656 0.1686
0 2 0 87.4241 -0.0182
0 2 1 5.9776 -0.2545
0 2 2 -51.6471 0.1959
0 2 3 -8.1077 0.0886
0 2 4 -23.6857 0.0672
0 2 5 5.8883 0.3658
0 2 6 73.7008 -0.0222
0 2 7 2.2781 -0.0386
0 2 8 -63.0647 -0.1717
0 2 9 -7.4969 -0.3140
0 2 10 16.1907 -0.0149
0 2 11 2.4082 -0.0606
0 2 12 15.2827 0.1444
0 2 13 5.9214 0.2135
0 2 14 -8.1500 0.0217
0 2 15 -5.2295 0.1118
0 2 16 -17.5750 -0.0593
0 2 17 -3.8598 -0.0891
0 2 18 32.2682 -0.0324
0 2 19 10.1035 -0.1087
0 2 20 -27.7648 0.0150
0 2 21 -7.8258 0.0004
0 2 22 14.2168 0.0143
0 2 23 0.6207 0.0528
0 2 24 -2.5166 -0.0051
0 2 25 6.5941 0.0415
0 2 26 -3.4747 0.0192
0 2 27 -10.8012 0.0071
0 2 28 5.2052 -0.0060
0 2 29 10.0771 -0.0364
0 2 30 -4.9906 -0.0212
0 2 31 -5.1581 -0.0380
0 2 32 3.2841 0.0008
0 2 33 -0.5737 0.0114
0 2 34 -0.8060 0.0170
0 2 35 4.2846 0.0297
0 2 36 -0.0430 0.0063
0 2 37 -5.0913 -0.0044
0 2 38 -0.9337 -0.0220
0 2 39 3.5241 0.0239
0 2 40 1.0694 -0.0235
0 2 41 -1.3228 0.0046
0 2 42 -0.0230 0.0927
0 3 0 31.9261 -0.0256
0 3 1 25.6535 0.0960
0 3 2 -19.6567 0.1610
0 3 3 10.3029 0.0002
0 3 4 -3.7937 0.1696
0 3 5 -53.0514 -0.0903
0 3 6 13.7127 -0.1619
0 3 7 67.6834 0.0715
0 3 8 -0.6644 -0.1598
0 3 9 -44.8416 -0.0643
0 3 10 -21.6107 0.0382
0 3 11 7.8668 -0.0366
0 3 12 31.2873 0.1491
0 3 13 13.9816 0.1195
0 3 14 -19.6964 0.0481
0 3 15 -12.8597 0.0091
0 3 16 -0.8067 -0.1009
0 3 17 1.2610 -0.0834
0 3 18 11.3375 -0.0709
0 3 19 6.2508 -0.0317
0 3 20 -7.7836 0.0221
0 3 21 -5.0839 0.0596
0 3 22 1.7658 0.0687
0 3 23 -0.4090 0.0196
0 3 24 -2.1458 0.0177
0 3 25 4.8404 -0.0236
0 3 26 5.5845 -0.0342
0 3 27 -6.6042 -0.0108
0 3 28 -5.9814 -0.0202
0 3 29 5.9719 0.0170
0 3 30 3.2933 -0.0073
0 3 31 -3.2428 -0.0052
0 3 32 -0.5127 0.0087
0 3 33 -0.1125 -0.0103
0 3 34 -1.2041 0.0193
0 3 35 2.4178 -0.0129
0 3 36 2.0866 0.0174
0 3 37 -3.6623 0.0252
0 3 38 -2.1908 -0.0179
0 3 39 3.9562 0.0254
0 3 40 1.6080 -0.0357
0 3 41 -2.7346 -0.0209
0 4 0 8.2602 0.0470
0 4 1 15.5148 0.0412
0 4 2 1.4130 -0.0017
0 4 3 14.4994 0.0711
0 4 4 -17.3056 -0.0274
0 4 5 -45.1550 -0.1010
0 4 6 16.4163 0.0132
0 4 7 44.9381 -0.1003
0 4 8 6.0480 -0.0465
0 4 9 -13.1706 0.0845
0 4 10 -31.5178 0.0168
0 4 11 -19.9892 0.0566
0 4 12 39.1201 0.0512
0 4 13 29.9070 -0.0022
0 4 14 -26.0790 -0.0034
0 4 15 -20.8747 -0.0045
0 4 16 7.6886 -0.0286
0 4 17 10.0253 -0.0823
0 4 18 -0.4477 -0.0362
0 4 19 -5.2136 -0.0049
0 4 20 5.1495 0.0269
0 4 21 4.6542 0.0842
0 4 22 -8.1412 0.0280
0 4 23 -4.7828 0.0180
0 4 24 0.7302 -0.0032
0 4 25 3.2904 -0.0428
0 4 26 9.9003 -0.0195
0 4 27 -0.7428 -0.0435
0 4 28 -13.4190 0.0057
0 4 29 -0.3870 0.0278
0 4 30 9.6224 -0.0036
0 4 31 -0.2198 0.0380
0 4 32 -3.5855 -0.0129
0 4 33 0.8187 -0.0293
0 4 34 -1.6591 0.0090
0 4 35 -0.7837 -0.0085
0 4 36 3.9188 0.0266
0 4 37 0.2832 0.0183
0 4 38 -2.5721 -0.0013
0 4 39 0.6625 0.0082
0 4 40 0.6845 -0.0253
0 4 41 -1.1072 -0.0412
0 5 0 -45.6524 0.0601
0 5 1 -22.1549 -0.0100
0 5 2 49.9510 -0.0091
0 5 3 22.8812 -0.0195
0 5 4 -52.3929 -0.0391
0 5 5 -18.8237 0.0619
0 5 6 35.7642 -0.0712
0 5 7 4.2128 -0.0531
0 5 8 -0.7548 0.0558
0 5 9 16.8351 -0.0413
0 5 10 -30.5876 0.0564
0 5 11 -29.9897 0.0794
0 5 12 37.8345 0.0090
0 5 13 27.2947 -0.0065
0 5 14 -23.1137 -0.0603
0 5 15 -17.3476 -0.0054
0 5 16 6.1358 -0.0337
0 5 17 11.9945 -0.0325
0 5 18 -2.3971 0.0313
0 5 19 -11.7905 -0.0138
0 5 20 9.3353 0.0315
0 5 21 11.0837 0.0287
0 5 22 -12.7300 0.0108
0 5 23 -7.4787 0.0408
0 5 24 4.7012 -0.0264
0 5 25 1.3720 -0.0276
0 5 26 7.9528 -0.0237
0 5 27 5.0118 -0.0325
0 5 28 -14.5316 0.0075
0 5 29 -7.1835 0.0099
0 5 30 12.9338 0.0313
0 5 31 4.0174 0.0135
0 5 32 -7.4245 -0.0167
0 5 33 -0.3392 -0.0002
0 5 34 1.7660 -0.0074
0 5 35 -0.6012 0.0017
0 5 36 1.1976 0.0060
0 5 37 0.5654 0.0274
0 5 38 -0.4450 0.0190
0 5 39 -0.7174 -0.0488
0 5 41 0.3065 -0.0183
0 6 0 -36.6964 0.0239
0 6 1 -59.6899 -0.0182
0 6 2 37.8320 0.0107
0 6 3 49.1560 -0.0357
0 6 4 -35.8224 0.0212
0 6 5 -31.2718 -0.0057
0 6 6 21.4577 -0.0605
0 6 7 10.4810 0.0474
0 6 8 4.6795 -0.0373
0 6 9 7.2506 0.0157
0 6 10 -28.0149 0.0796
0 6 11 -15.2675 -0.0293
0 6 12 32.8358 0.0504
0 6 13 12.4879 -0.0098
0 6 14 -19.1952 -0.0645
0 6 15 -6.5940 -0.0087
0 6 16 2.7135 -0.0521
0 6 17 5.7118 0.0138
0 6 18 2.9608 0.0237
0 6 19 -9.3476 0.0137
0 6 20 1.3456 0.0396
0 6 21 11.5925 -0.0013
0 6 22 -5.6888 0.0175
0 6 23 -8.9187 -0.0045
0 6 24 3.3979 -0.0143
0 6 25 1.5858 -0.0158
0 6 26 3.6416 -0.0413
0 6 27 6.9128 0.0080
0 6 28 -9.1045 -0.0060
0 6 29 -10.4632 0.0044
0 6 30 9.4911 0.0314
0 6 31 6.8301 0.0026
0 6 32 -6.4923 0.0278
0 6 33 -1.8216 -0.0202
0 6 34 3.2110 -0.0287
0 6 35 0.8100 0.0348
0 6 36 -1.1153 -0.0107
0 6 37 -1.5518 0.0262
0 6 38 0.4838 0.0238
0 7 0 11.7323 -0.0301
0 7 1 -39.5181 -0.0050
0 7 2 -5.3034 0.0083
0 7 3 35.9642 -0.0315
0 7 4 -7.0543 0.0092
0 7 5 -24.7051 -0.0263
0 7 6 11.0885 0.0091
0 7 7 6.1055 0.0134
0 7 8 0.3650 -0.0054
0 7 9 10.8930 0.0658
0 7 10 -18.7939 -0.0236
0 7 11 -16.5004 -0.0041
0 7 12 28.0385 0.0372
0 7 13 10.3019 -0.0535
0 7 14 -21.2071 -0.0170
0 7 15 -1.6251 -0.0266
0 7 16 6.4251 -0.0088
0 7 17 0.1299 0.0239
0 7 18 4.0099 -0.0051
0 7 19 -6.7883 0.0413
0 7 20 -5.3619 0.0219
0 7 21 14.0650 0.0199
0 7 22 1.0288 0.0018
0 7 23 -14.2324 -0.0523
0 7 24 3.1768 -0.0035
0 7 25 6.2248 -0.0209
0 7 26 -3.6718 -0.0182
0 7 27 4.5904 0.0166
0 7 28 1.1336 -0.0066
0 7 29 -10.8342 0.0243
0 7 30 1.3472 0.0177
0 7 31 9.0556 0.0017
0 7 32 -2.3423 0.0208
0 7 33 -3.5057 -0.0132
0 7 34 2.4452 -0.0097
0 7 35 0.9131 0.0139
0 7 36 -1.7072 -0.0235
0 7 37 -1.6760 0.0048
0 7 38 0.1669 -0.0036
0 8 0 25.0118 -0.0253
0 8 1 1.7481 0.0064
0 8 2 -13.3631 -0.0300
0 8 3 3.1662 -0.0140
0 8 4 -10.6709 0.0164
0 8 5 -2.2842 -0.0016
0 8 6 25.1017 0.0328
0 8 7 -8.9920 0.0173
0 8 8 -17.9014 -0.0032
0 8 9 21.6348 -0.0038
0 8 10 -3.1781 0.0057
0 8 11 -23.7984 -0.0004
0 8 12 20.1198 -0.0404
0 8 13 13.2883 0.0140
0 8 14 -21.3066 -0.0138
0 8 15 0.8462 -0.0429
0 8 16 9.5319 0.0405
0 8 17 -6.3449 0.0093
0 8 18 3.2970 0.0154
0 8 19 -0.7897 0.0324
0 8 20 -7.8393 -0.0051
0 8 21 12.0835 0.0086
0 8 22 3.7350 -0.0238
0 8 23 -16.0050 -0.0251
0 8 24 3.5350 -0.0113
0 8 25 9.5971 -0.0187
0 8 26 -8.3205 0.0008
0 8 27 1.2202 0.0037
0 8 28 7.6942 0.0265
0 8 29 -8.5746 0.0249
0 8 30 -2.8624 0.0068
0 8 31 8.2180 0.0020
0 8 32 -1.9920 0.0022
0 8 33 -2.6406 0.0006
0 8 34 3.8736 -0.0216
0 8 35 -1.3963 0.0041
0 8 36 -2.8765 -0.0367
0 8 37 1.0270 -0.0660
0 8 38 0.6814 0.0279
0 9 0 11.8300 -0.0195
0 9 1 8.7050 0.0036
0 9 2 -0.4703 -0.0035
0 9 3 1.7611 0.0105
0 9 4 -22.5807 0.0160
0 9 5 -8.9192 0.0068
0 9 6 36.2080 0.0165
0 9 7 3.7472 0.0110
0 9 8 -29.6431 -0.0180
0 9 9 7.9083 -0.0076
0 9 10 9.1207 0.0051
0 9 11 -13.4129 -0.0355
0 9 12 9.9179 0.0026
0 9 13 6.3145 0.0175
0 9 14 -14.9080 -0.0311
0 9 15 7.3319 0.0195
0 9 16 5.7704 0.0117
0 9 17 -14.1914 0.0014
0 9 18 5.9681 0.0392
0 9 19 7.4407 -0.0044
0 9 20 -9.7931 -0.0059
0 9 21 6.0111 -0.0141
0 9 22 5.1397 -0.0256
0 9 23 -13.9324 -0.0053
0 9 24 2.7310 -0.0180
0 9 25 11.2650 0.0039
0 9 26 -8.6878 0.0052
0 9 27 -2.7927 0.0145
0 9 28 8.9090 0.0274
0 9 29 -3.3605 0.0121
0 9 30 -3.4860 0.0232
0 9 31 3.2833 -0.0132
0 9 32 -2.3415 -0.0173
0 9 33 0.3449 -0.0199
0 9 34 4.1356 -0.0300
0 9 35 -2.5037 0.0080
0 9 36 -2.7181 -0.0562
0 9 37 1.6026 -0.0228
0 10 0 18.0556 -0.0207
0 10 1 10.3231 0.0162
0 10 2 -9.7269 0.0166
0 10 3 5.4519 0.0080
0 10 4 -7.7104 0.0201
0 10 5 -20.6242 -0.0077
0 10 6 20.1219 -0.0112
0 10 7 21.2473 0.0099
0 10 8 -19.8905 -0.0060
0 10 9 -9.5522 -0.0071
0 10 10 9.2896 -0.0143
0 10 11 -0.9779 -0.0133
0 10 12 2.8309 0.0079
0 10 13 0.4293 -0.0026
0 10 14 -7.3187 0.0235
0 10 15 8.3176 0.0133
0 10 16 2.7455 -0.0216
0 10 17 -14.0496 0.0256
0 10 18 3.8772 0.0098
0 10 19 9.6996 -0.0174
0 10 20 -5.9210 -0.0025
0 10 21 0.9805 -0.0151
0 10 22 2.8564 -0.0084
0 10 23 -8.6150 -0.0223
0 10 24 2.2895 -0.0064
0 10 25 8.3433 0.0225
0 10 26 -6.0322 0.0177
0 10 27 -3.9291 0.0266
0 10 28 5.9233 0.0047
0 10 29 1.6334 0.0185
0 10 30 -2.6713 -0.0022
0 10 31 -2.3754 -0.0396
0 10 32 -0.4840 -0.0064
0 10 33 2.9063 -0.0571
0 10 34 1.6205 -0.0266
0 10 35 -1.8781 0.0446
0 10 36 -1.3558 0.0083
0 11 0 28.5574 -0.0068
0 11 1 27.3127 0.0109
0 11 2 -24.0634 -0.0018
0 11 3 -8.7409 0.0072
0 11 4 13.3504 0.0136
0 11 5 -10.5936 -0.0043
0 11 6 -2.1319 0.0039
0 11 7 15.1473 -0.0076
0 11 8 -4.7980 -0.0192
0 11 9 -6.1817 -0.0013
0 11 10 5.3474 -0.0022
0 11 11 -3.7855 -0.0042
0 11 12 -1.1314 0.0021
0 11 13 5.1113 0.0131
0 11 14 -3.6209 0.0174
0 11 15 1.7841 0.0045
0 11 16 5.5623 0.0043
0 11 17 -9.0422 -0.0100
0 11 18 -4.0517 -0.0095
0 11 19 9.5864 0.0025
0 11 20 0.7181 -0.0226
0 11 21 -4.1396 -0.0016
0 11 22 1.6132 0.0028
0 11 23 -0.9335 -0.0196
0 11 24 -1.4237 0.0181
0 11 25 2.6499 0.0191
0 11 26 -0.0896 0.0226
0 11 27 -3.6747 0.0200
0 11 28 1.4028 -0.0077
0 11 29 5.3050 0.0037
0 11 30 -2.2703 -0.0460
0 11 31 -5.0675 -0.0321
0 11 32 2.3241 0.0026
0 11 33 2.4652 -0.0690
0 12 0 9.1372 -0.0033
0 12 1 33.2031 -0.0068
0 12 2 -8.8360 0.0034
0 12 3 -15.3843 0.0110
0 12 4 7.0656 -0.0011
0 12 5 -2.4147 0.0078
0 12 6 -2.1811 0.0008
0 12 7 6.6958 -0.0161
0 12 8 -5.2638 -0.0032
0 12 9 -0.4354 -0.0115
0 12 10 10.7457 -0.0113
0 12 11 -6.0771 0.0168
0 12 12 -9.5259 0.0155
0 12 13 6.2363 0.0045
0 12 14 2.1564 0.0112
0 12 15 0.3242 0.0065
0 12 16 5.5798 -0.0121
0 12 17 -8.0425 -0.0120
0 12 18 -8.0439 -0.0060
0 12 19 10.0344 -0.0179
0 12 20 4.4351 -0.0075
0 12 21 -6.2601 0.0110
0 12 22 1.2843 0.0004
0 12 23 2.1596 0.0179
0 12 24 -4.4970 0.0233
0 12 25 0.6587 -0.0071
0 12 26 3.6785 0.0201
0 12 27 -3.9354 0.0056
0 12 28 -0.6692 -0.0410
0 12 29 5.7305 -0.0036
0 12 30 -1.5841 -0.0374
0 13 0 -8.0481 0.0014
0 13 1 21.2582 -0.0013
0 13 2 5.9641 0.0097
0 13 3 -6.4397 0.0020
0 13 4 -1.4113 -0.0048
0 13 5 -7.6462 0.0081
0 13 6 -0.4230 -0.0123
0 13 7 9.4995 -0.0133
0 13 8 -4.6151 0.0066
0 13 9 -2.4192 -0.0034
0 13 10 12.3260 -0.0000
0 13 11 -4.0154 0.0119
0 13 12 -13.6636 0.0026
0 13 13 4.3291 0.0101
0 13 14 6.5216 0.0177
0 13 15 0.8941 -0.0156
0 13 16 2.5226 -0.0214
0 13 17 -6.5393 -0.0065
0 13 18 -7.1213 -0.0119
0 13 19 7.3876 0.0066
0 13 20 5.8453 0.0069
0 13 21 -4.0823 -0.0053
0 13 22 -0.8548 0.0120
0 13 23 1.1179 0.0320
0 13 24 -3.3285 0.0214
0 13 25 0.4404 -0.0327
0 13 26 3.2070 -0.0088
0 13 27 -2.0403 0.0153
0 13 28 -0.5958 -0.0699
0 14 0 -1.9071 0.0093
0 14 1 9.7774 -0.0012
0 14 2 -0.9410 0.0050
0 14 3 -0.0847 0.0054
0 14 4 7.5191 -0.0086
0 14 5 -9.7806 -0.0065
0 14 6 -11.8015 -0.0013
0 14 7 10.4311 -0.0069
0 14 8 8.1313 -0.0035
0 14 9 -2.7116 0.0132
0 14 10 0.8939 0.0123
0 14 11 -4.0542 0.0074
0 14 12 -6.4631 -0.0030
0 14 13 3.6825 -0.0132
0 14 14 4.6879 -0.0046
0 14 15 1.1854 0.0022
0 14 16 0.4536 0.0006
0 14 17 -4.7052 -0.0145
0 14 18 -4.2034 0.0017
0 14 19 4.5177 0.0075
0 14 20 4.6739 -0.0145
0 14 21 -2.3797 0.0379
0 14 22 -2.0646 0.0201
0 14 23 0.9197 -0.0360
0 14 24 -0.8416 0.0247
0 14 25 -0.7223 -0.0080
0 15 0 -6.5081 -0.0019
0 15 1 9.3155 0.0041
0 15 2 2.9252 0.0029
0 15 3 -4.2739 0.0020
0 15 4 4.6298 0.0002
0 15 5 -1.8055 -0.0083
0 15 6 -9.8640 0.0013
0 15 7 2.7542 -0.0028
0 15 8 9.0116 0.0020
0 15 9 2.4139 0.0123
0 15 10 -3.3478 -0.0025
0 15 11 -6.8677 0.0038
0 15 12 -2.1525 -0.0028
0 15 13 5.3490 -0.0120
0 15 14 3.2377 -0.0062
0 15 15 -0.8315 -0.0011
0 15 16 -0.3779 0.0201
0 15 17 -1.8322 -0.0030
0 15 18 -2.5599 -0.0128
0 15 19 2.3139 0.0079
0 15 20 2.9551 -0.0119
0 15 21 -2.2182 0.0250
0 15 22 -1.3407 0.0346
0 15 23 1.9347 -0.0448
0 16 0 -11.2576 -0.0108
0 16 1 5.4599 0.0120
0 16 2 8.8622 -0.0048
0 16 3 -2.9290 0.0071
0 16 4 -3.9919 0.0140
0 16 5 -0.0859 -0.0095
0 16 6 0.3168 0.0043
0 16 7 0.7465 -0.0047
0 16 8 0.7006 -0.0120
0 16 9 1.5954 -0.0026
0 16 10 0.7777 0.0054
0 16 11 -4.0466 0.0127
0 16 12 -2.8422 -0.0137
0 16 13 3.6989 0.0031
0 16 14 2.3377 0.0189
0 16 15 -1.3341 -0.0112
0 16 16 0.7317 -0.0008
0 16 17 -0.6261 -0.0145
0 16 18 -2.5134 -0.0096
0 16 19 1.6674 0.0360
0 17 0 -1.8812 -0.0063
0 17 1 -4.9327 0.0048
0 17 2 1.8381 -0.0006
0 17 3 4.7803 0.0209
0 17 4 -1.2857 0.0100
0 17 5 -4.5798 -0.0114
0 17 6 0.1359 -0.0066
0 17 7 4.2465 -0.0226
0 17 8 0.3067 -0.0077
0 17 9 -3.1662 0.0133
0 17 10 0.7901 0.0026
0 17 11 1.3885 0.0190
0 17 12 -1.7960 0.0243
0 17 13 -0.3785 -0.0178
0 17 14 0.7372 -0.0346
0 18 0 0.1469 -0.0166
0 18 1 -4.6786 0.0106
0 18 2 -0.0007 0.0158
0 18 3 2.8647 0.0055
0 18 4 0.4638 0.0025
0 18 5 -1.7879 -0.0248
0 18 6 -1.7964 -0.0247
1 0 1 -40.9445 -0.8659
1 0 3 -25.8306 0.8473
1 0 5 39.3872 0.2754
1 0 7 -8.7490 -0.2392
1 0 9 -11.0053 -0.3353
1 0 11 -12.1802 0.0388
1 0 13 50.0006 0.2447
1 0 15 -56.5718 -0.0028
1 0 17 23.8494 0.0226
1 0 19 19.4631 -0.0981
1 0 21 -43.7204 -0.1565
1 0 23 40.5791 0.1543
1 0 25 -22.0022 0.0624
1 0 27 5.5425 0.0287
1 0 29 0.9831 -0.0760
1 0 31 -0.7708 -0.1154
1 0 33 -0.8863 0.0819
1 0 35 0.7994 0.0928
1 0 37 1.8117 -0.0696
1 0 39 -4.1203 0.0110
1 0 41 3.0700 0.0146
1 1 1 43.8183 -0.2000
1 1 2 13.9838 0.5754
1 1 3 -70.5428 0.2306
1 1 4 51.0236 0.1098
1 1 5 47.5331 0.3174
1 1 6 -103.4095 -0.3395
1 1 7 -3.4248 -0.3018
1 1 8 96.9543 -0.1789
1 1 9 -10.7880 -0.2092
1 1 10 -41.2072 0.1094
1 1 11 -18.7517 0.1693
1 1 12 -16.3253 0.2064
1 1 13 53.7840 0.1064
1 1 14 41.4877 0.0413
1 1 15 -53.5926 0.0195
1 1 16 -35.6305 -0.1599
1 1 17 18.6430 -0.0635
1 1 18 17.4173 -0.0876
1 1 19 20.8082 -0.0869
1 1 20 -1.5606 0.0572
1 1 21 -39.6452 -0.0043
1 1 22 -6.1597 0.0643
1 1 23 34.2553 0.0541
1 1 24 6.6464 0.0593
1 1 25 -17.3664 0.0845
1 1 26 -4.3994 -0.0742
1 1 27 3.8511 0.0163
1 1 28 3.2429 -0.0431
1 1 29 0.9990 -0.1415
1 1 30 -3.7265 0.0275
1 1 31 -0.9773 -0.0336
1 1 32 4.3639 -0.0053
1 1 33 0.5850 0.0821
1 1 34 -4.0149 0.0225
1 1 35 -1.3189 0.0803
1 1 36 2.6482 0.0298
1 1 37 2.8927 -0.0586
1 1 38 -0.9165 -0.0319
1 1 39 -3.7684 -0.0426
1 1 40 -0.3256 -0.0173
1 1 41 2.6745 0.0629
1 1 42 0.6476 -0.0208
1 2 1 135.1213 0.3650
1 2 2 36.7384 0.1809
1 2 3 -108.5713 -0.1595
1 2 4 18.2526 0.1606
1 2 5 39.3062 -0.1119
1 2 6 -80.2917 -0.3076
1 2 7 18.4267 -0.0935
1 2 8 86.9181 -0.1415
1 2 9 -23.2456 0.0531
1 2 10 -33.3979 0.1544
1 2 11 -12.5212 0.2013
1 2 12 -32.6235 0.2069
1 2 13 41.5184 -0.0275
1 2 14 66.7713 -0.0338
1 2 15 -35.2423 -0.1406
1 2 16 -61.7739 -0.1865
1 2 17 5.3789 -0.0451
1 2 18 35.2566 -0.0725
1 2 19 20.6619 0.0774
1 2 20 -7.4538 0.1243
1 2 21 -27.9785 0.0503
1 2 22 -8.3118 0.1010
1 2 23 19.6996 -0.0117
1 2 24 9.6554 -0.0181
1 2 25 -7.5298 -0.0233
1 2 26 -4.4126 -0.0990
1 2 27 0.5760 0.0016
1 2 28 1.2854 -0.0399
1 2 29 0.4172 -0.0446
1 2 30 -2.2259 0.0568
1 2 31 -0.1840 0.0061
1 2 32 4.5204 0.0413
1 2 33 1.6959 0.0656
1 2 34 -5.2480 -0.0080
1 2 35 -3.4787 0.0128
1 2 36 3.0534 -0.0036
1 2 37 3.2958 -0.0607
1 2 38 0.4645 -0.0182
1 2 39 -1.5538 -0.0122
1 2 40 -1.9700 -0.0284
1 2 41 0.2021 0.0277
1 2 42 0.9080 -0.0278
1 3 1 83.9479 0.1001
1 3 2 38.6448 -0.0601
1 3 3 -70.8249 -0.0183
1 3 4 -27.0745 -0.1079
1 3 5 17.4733 -0.2531
1 3 6 -20.9055 0.0113
1 3 7 30.9400 0.0209
1 3 8 49.6849 0.0376
1 3 9 -39.5113 0.1601
1 3 10 -29.9692 0.0482
1 3 11 16.8237 0.0882
1 3 12 -18.2709 0.0721
1 3 13 3.7671 -0.0594
1 3 14 55.8674 -0.1130
1 3 15 -4.4494 -0.1790
1 3 16 -61.6167 -0.0815
1 3 17 -6.4011 0.0258
1 3 18 40.4645 0.0449
1 3 19 13.5925 0.1253
1 3 20 -11.6465 0.1011
1 3 21 -11.3023 0.0400
1 3 22 -6.1376 0.0247
1 3 23 3.4709 -0.0578
1 3 24 7.3915 -0.0884
1 3 25 2.6151 -0.0644
1 3 26 -1.1852 -0.0483
1 3 27 -2.8775 0.0058
1 3 28 -1.8460 0.0331
1 3 29 -0.3808 0.0394
1 3 30 -0.4334 0.0385
1 3 31 1.9967 0.0172
1 3 32 4.6666 0.0289
1 3 33 -0.2507 0.0079
1 3 34 -6.9184 -0.0333
1 3 35 -1.9578 -0.0185
1 3 36 4.5290 -0.0300
1 3 37 1.6106 -0.0337
1 3 38 0.5767 0.0113
1 3 39 0.6613 0.0058
1 3 40 -3.0099 0.0109
1 3 41 -1.8627 0.0092
1 4 1 25.9951 -0.0329
1 4 2 10.4319 -0.0415
1 4 3 -47.5809 -0.0999
1 4 4 -13.3348 -0.0783
1 4 5 28.4252 0.0252
1 4 6 -22.0633 0.0281
1 4 7 10.8680 0.0455
1 4 8 54.4828 0.0945
1 4 9 -36.1903 0.0799
1 4 10 -49.9736 0.0321
1 4 11 36.5494 -0.0543
1 4 12 13.2042 -0.0595
1 4 13 -25.1011 -0.0510
1 4 14 25.0073 -0.0661
1 4 15 16.0461 -0.0450
1 4 16 -39.8188 -0.0193
1 4 17 -11.6284 0.0604
1 4 18 29.6231 0.0743
1 4 19 7.3739 0.0680
1 4 20 -10.4066 0.0841
1 4 21 -0.6937 -0.0081
1 4 22 -1.1957 -0.0655
1 4 23 -6.2960 -0.0760
1 4 24 1.2508 -0.0692
1 4 25 9.0188 -0.0289
1 4 26 2.5914 -0.0061
1 4 27 -5.6030 0.0474
1 4 28 -2.9323 0.0616
1 4 29 -0.2565 0.0410
1 4 30 -0.7237 0.0319
1 4 31 3.3745 -0.0082
1 4 32 5.3720 -0.0245
1 4 33 -2.7424 -0.0237
1 4 34 -8.1320 -0.0285
1 4 35 1.1285 -0.0264
1 4 36 6.9999 -0.0100
1 4 37 -0.8854 0.0100
1 4 38 -3.0006 -0.0003
1 4 39 1.8381 0.0334
1 4 40 0.0504 0.0594
1 4 41 -2.1712 -0.0389
1 5 1 26.2648 -0.0361
1 5 2 0.0548 -0.0177
1 5 3 -45.7102 -0.0643
1 5 4 -0.1768 0.0443
1 5 5 33.2012 0.0374
1 5 6 -23.5593 0.0480
1 5 7 -0.6700 0.0805
1 5 8 46.2424 -0.0421
1 5 9 -24.5452 0.0318
1 5 10 -45.5960 -0.0026
1 5 11 30.0615 -0.1039
1 5 12 23.2451 -0.0047
1 5 13 -22.7933 -0.0412
1 5 14 1.9690 -0.0198
1 5 15 14.6350 0.0338
1 5 16 -14.8493 0.0128
1 5 17 -10.2485 0.0611
1 5 18 14.8416 0.0379
1 5 19 6.2530 0.0262
1 5 20 -10.5994 0.0017
1 5 21 0.9416 -0.0369
1 5 22 8.7350 -0.0332
1 5 23 -8.9582 -0.0743
1 5 24 -8.9413 -0.0327
1 5 25 12.2441 0.0141
1 5 26 7.7937 0.0207
1 5 27 -8.9138 0.0553
1 5 28 -4.2032 0.0516
1 5 29 2.6275 0.0349
1 5 30 0.0960 -0.0158
1 5 31 1.5909 -0.0388
1 5 32 2.5923 -0.0245
1 5 33 -2.1189 -0.0363
1 5 34 -3.7035 -0.0153
1 5 35 1.1553 0.0030
1 5 36 3.8215 0.0160
1 5 37 -1.0109 0.0174
1 5 38 -3.1083 0.0032
1 5 39 1.4932 0.0422
1 5 40 1.8020 0.0302
1 6 1 8.4743 -0.0083
1 6 2 19.7589 0.0243
1 6 3 -11.9858 0.0075
1 6 4 -21.6885 0.0379
1 6 5 -1.2186 0.0036
1 6 6 4.7768 0.0465
1 6 7 17.2269 0.0044
1 6 8 16.4411 -0.0283
1 6 9 -21.5152 0.0136
1 6 10 -25.1353 -0.0732
1 6 11 13.9585 -0.0236
1 6 12 19.8145 0.0068
1 6 13 -4.2490 -0.0216
1 6 14 -10.5649 0.0520
1 6 15 0.5556 0.0144
1 6 16 3.5895 0.0088
1 6 17 -2.4696 0.0281
1 6 18 2.6357 0.0169
1 6 19 2.8134 0.0081
1 6 20 -9.5244 -0.0521
1 6 21 2.6637 -0.0178
1 6 22 14.5355 -0.0202
1 6 23 -9.9794 -0.0412
1 6 24 -14.5967 0.0142
1 6 25 12.9426 0.0157
1 6 26 9.7842 0.0412
1 6 27 -9.7688 0.0364
1 6 28 -3.7615 0.0127
1 6 29 2.9769 0.0048
1 6 30 0.7473 -0.0332
1 6 31 2.7318 -0.0155
1 6 32 -1.4156 -0.0323
1 6 33 -3.7734 -0.0332
1 6 34 2.7836 0.0292
1 6 35 1.5986 0.0122
1 6 36 -2.3079 0.0062
1 6 37 -0.2708 0.0305
1 6 38 0.5374 -0.0124
1 6 39 0.4943 -0.0120
1 6 40 0.4744 0.0442
1 7 1 -17.1210 0.0031
1 7 2 12.9808 0.0072
1 7 3 17.3129 0.0326
1 7 4 -21.9604 0.0396
1 7 5 -27.2017 -0.0023
1 7 6 10.1661 -0.0034
1 7 7 32.6624 -0.0074
1 7 8 9.9234 -0.0131
1 7 9 -24.5642 -0.0460
1 7 10 -20.4922 -0.0027
1 7 11 7.0163 0.0185
1 7 12 18.7991 -0.0494
1 7 13 7.7064 0.0387
1 7 14 -13.7207 0.0586
1 7 15 -10.7940 -0.0032
1 7 16 9.8276 0.0140
1 7 17 5.0454 -0.0239
1 7 18 -4.9781 -0.0050
1 7 19 -0.3368 0.0002
1 7 20 -1.9369 -0.0231
1 7 21 1.6180 -0.0067
1 7 22 8.6286 -0.0330
1 7 23 -5.4596 0.0086
1 7 24 -11.4743 0.0216
1 7 25 6.9647 0.0136
1 7 26 8.5971 0.0487
1 7 27 -4.4773 -0.0038
1 7 28 -3.5411 -0.0168
1 7 29 -0.9743 -0.0049
1 7 30 2.1758 -0.0260
1 7 31 5.9626 -0.0072
1 7 32 -4.5865 -0.0051
1 7 33 -6.5746 0.0036
1 7 34 5.9449 0.0109
1 7 35 3.2078 -0.0183
1 7 36 -4.3451 0.0114
1 7 37 -0.2489 0.0391
1 7 39 -0.1981 -0.0014
1 8 1 -4.5587 0.0098
1 8 2 -2.8661 0.0083
1 8 3 2.5627 0.0209
1 8 4 -6.6966 0.0198
1 8 5 -12.4021 0.0037
1 8 6 -4.3390 -0.0104
1 8 7 21.7931 -0.0206
1 8 8 20.5028 -0.0329
1 8 9 -19.3713 -0.0254
1 8 10 -24.7728 0.0223
1 8 11 4.4080 0.0100
1 8 12 17.2413 0.0082
1 8 13 12.2173 0.0323
1 8 14 -8.6464 -0.0056
1 8 15 -18.6409 0.0151
1 8 16 5.5988 0.0089
1 8 17 13.6190 -0.0370
1 8 18 -6.7078 -0.0085
1 8 19 -5.1561 -0.0145
1 8 20 6.4011 -0.0106
1 8 21 0.3712 0.0129
1 8 22 -0.9490 0.0031
1 8 23 0.0650 0.0093
1 8 24 -6.0463 0.0061
1 8 25 0.5089 0.0101
1 8 26 7.7824 0.0135
1 8 27 0.1766 -0.0028
1 8 28 -4.6587 -0.0068
1 8 29 -1.6865 -0.0134
1 8 30 2.8048 -0.0183
1 8 31 3.0783 0.0052
1 8 32 -3.4294 0.0100
1 8 33 -3.7495 -0.0114
1 8 34 2.9810 0.0115
1 8 35 2.8371 -0.0223
1 8 36 -1.0618 -0.0352
1 9 1 18.6882 0.0280
1 9 2 15.5352 0.0118
1 9 3 -19.1714 0.0010
1 9 4 -17.0749 0.0056
1 9 5 6.3029 -0.0097
1 9 6 0.1320 -0.0248
1 9 7 8.2828 -0.0147
1 9 8 15.0135 -0.0071
1 9 9 -12.2673 -0.0090
1 9 10 -13.9253 0.0175
1 9 11 2.5152 0.0246
1 9 12 2.0036 0.0095
1 9 13 13.1959 0.0106
1 9 14 6.6312 -0.0044
1 9 15 -23.1100 -0.0032
1 9 16 -4.1211 -0.0010
1 9 17 20.8161 -0.0277
1 9 18 -6.0052 -0.0132
1 9 19 -9.7930 0.0036
1 9 20 12.8497 -0.0072
1 9 21 -0.5808 0.0155
1 9 22 -9.2197 0.0208
1 9 23 4.6530 0.0034
1 9 24 -0.5160 0.0044
1 9 25 -4.2660 -0.0122
1 9 26 6.8174 -0.0022
1 9 27 2.3244 0.0096
1 9 28 -6.4376 -0.0071
1 9 29 0.7504 0.0060
1 9 30 3.0834 -0.0138
1 9 31 -2.7824 -0.0124
1 9 32 -0.3531 0.0031
1 9 33 1.0819 -0.0285
1 9 34 -1.0080 0.0238
1 9 35 1.7223 0.0144
1 9 36 1.1564 -0.0264
1 10 1 11.6116 0.0042
1 10 2 35.0308 -0.0016
1 10 3 -11.0499 0.0062
1 10 4 -31.3409 0.0006
1 10 5 0.6066 -0.0186
1 10 6 11.3952 -0.0183
1 10 7 9.4913 -0.0000
1 10 8 3.1541 0.0012
1 10 9 -10.5255 -0.0011
1 10 10 -0.0933 0.0246
1 10 11 1.7414 0.0093
1 10 12 -12.4096 0.0027
1 10 13 11.3607 0.0153
1 10 14 18.1049 -0.0258
1 10 15 -20.5067 -0.0077
1 10 16 -9.4995 0.0127
1 10 17 18.9629 -0.0325
1 10 18 -6.3384 -0.0073
1 10 19 -7.9030 0.0194
1 10 20 15.9439 -0.0019
1 10 21 -3.7287 0.0062
1 10 22 -13.0453 0.0115
1 10 23 8.7986 0.0115
1 10 24 2.8269 0.0035
1 10 25 -7.3772 -0.0140
1 10 26 5.6265 -0.0000
1 10 27 2.3462 -0.0055
1 10 28 -7.2682 -0.0074
1 10 29 3.3044 0.0135
1 10 30 3.2765 -0.0246
1 10 31 -5.4261 -0.0182
1 10 32 1.2293 0.0204
1 10 33 2.5109 -0.0177
1 10 34 -2.5306 0.0165
1 10 35 1.0592 0.0666
1 11 1 -6.0876 -0.0099
1 11 2 24.6589 -0.0111
1 11 3 5.4320 0.0003
1 11 4 -20.6095 0.0048
1 11 5 -9.5133 0.0069
1 11 6 2.6120 -0.0070
1 11 7 12.9266 -0.0105
1 11 8 9.5195 -0.0065
1 11 9 -11.9758 0.0040
1 11 10 -4.8281 0.0210
1 11 11 6.3101 0.0130
1 11 12 -9.2957 0.0076
1 11 13 2.2798 -0.0108
1 11 14 17.1764 -0.0168
1 11 15 -9.5257 -0.0045
1 11 16 -10.9449 -0.0156
1 11 17 10.4369 0.0050
1 11 18 -3.1744 0.0104
1 11 19 -4.6604 -0.0083
1 11 20 12.8395 0.0075
1 11 21 -2.7161 0.0094
1 11 22 -11.9861 0.0061
1 11 23 6.6269 0.0109
1 11 24 4.4347 0.0043
1 11 25 -5.4690 -0.0117
1 11 26 2.3341 -0.0121
1 11 27 0.8154 -0.0031
1 11 28 -4.1586 -0.0225
1 11 29 3.3583 -0.0122
1 11 30 2.1463 0.0181
1 11 31 -3.6931 0.0071
1 11 32 0.0716 -0.0032
1 11 33 1.2217 0.0279
1 12 1 0.5675 0.0066
1 12 2 14.0235 0.0053
1 12 3 -1.6463 -0.0105
1 12 4 -10.3518 -0.0085
1 12 5 0.6129 0.0054
1 12 6 -5.8198 0.0011
1 12 7 1.7362 0.0034
1 12 8 16.4585 -0.0094
1 12 9 -4.0376 -0.0030
1 12 10 -11.1520 0.0171
1 12 11 4.6192 0.0123
1 12 12 -3.9834 0.0056
1 12 13 -2.4305 -0.0077
1 12 14 14.9500 -0.0152
1 12 15 -1.4060 -0.0203
1 12 16 -13.4023 -0.0051
1 12 17 3.8605 0.0105
1 12 18 2.3897 -0.0010
1 12 19 -3.0326 0.0137
1 12 20 8.0778 0.0168
1 12 21 0.1301 0.0094
1 12 22 -10.6363 -0.0013
1 12 23 2.1076 -0.0204
1 12 24 6.5674 0.0059
1 12 25 -1.9955 0.0020
1 12 26 -2.0448 -0.0278
1 12 27 0.0439 -0.0122
1 12 28 0.1470 0.0083
1 12 29 1.7580 -0.0043
1 12 30 0.4721 -0.0051
1 13 1 7.3173 0.0061
1 13 2 17.0917 0.0087
1 13 3 -8.5960 -0.0113
1 13 4 -13.9271 -0.0036
1 13 5 8.6079 -0.0150
1 13 6 -0.5894 -0.0117
1 13 7 -5.9009 0.0302
1 13 8 12.0936 0.0098
1 13 9 2.0598 -0.0058
1 13 10 -10.5124 -0.0017
1 13 11 1.5269 -0.0053
1 13 12 -1.2468 0.0125
1 13 13 -4.1283 0.0009
1 13 14 11.9303 -0.0202
1 13 15 4.1505 -0.0088
1 13 16 -13.0268 -0.0105
1 13 17 -1.5926 -0.0085
1 13 18 5.4594 0.0314
1 13 19 -0.4566 0.0264
1 13 20 3.1980 0.0035
1 13 21 0.0439 0.0130
1 13 22 -6.7598 -0.0201
1 13 23 1.1908 -0.0315
1 13 24 5.2342 -0.0109
1 13 25 -1.4193 -0.0047
1 13 26 -2.3735 0.0016
1 13 27 0.8078 -0.0017
1 14 1 -4.4673 -0.0095
1 14 2 14.9024 0.0083
1 14 3 2.7938 -0.0098
1 14 4 -13.5310 0.0040
1 14 5 0.1187 -0.0065
1 14 6 3.8275 -0.0032
1 14 7 -0.2689 0.0120
1 14 8 6.0250 0.0039
1 14 9 -1.9568 0.0124
1 14 10 -7.8400 -0.0057
1 14 11 4.8602 -0.0130
1 14 12 0.4717 -0.0015
1 14 13 -7.2649 -0.0090
1 14 14 8.2168 0.0068
1 14 15 6.7076 0.0047
1 14 16 -10.0782 -0.0177
1 14 17 -2.2134 0.0052
1 14 18 5.8597 0.0152
1 14 19 -2.0602 0.0092
1 14 20 -1.4476 0.0326
1 14 21 1.8323 -0.0110
1 14 22 -0.6500 -0.0431
1 14 23 1.0992 0.0057
1 14 24 1.2108 -0.0304
1 14 25 -2.4059 -0.0381
1 15 1 -3.7644 0.0009
1 15 2 2.0831 -0.0050
1 15 3 3.6227 -0.0028
1 15 4 -3.0366 0.0059
1 15 5 0.4407 0.0020
1 15 6 -1.3406 0.0059
1 15 7 -2.4173 -0.0089
1 15 8 6.8102 0.0072
1 15 9 -0.2926 0.0033
1 15 10 -8.3465 -0.0201
1 15 11 4.6270 0.0136
1 15 12 4.2271 0.0040
1 15 13 -7.0488 -0.0197
1 15 14 1.2887 0.0042
1 15 15 5.9185 0.0085
1 15 16 -3.2219 0.0047
1 15 17 -1.2829 0.0015
1 15 18 2.5793 -0.0046
1 15 19 -3.2840 0.0049
1 15 20 -2.6476 0.0062
1 15 21 3.0517 -0.0010
1 15 22 2.6657 0.0062
1 16 1 3.5279 0.0075
1 16 2 -0.4784 -0.0121
1 16 3 -3.2047 0.0075
1 16 4 -1.3908 -0.0067
1 16 5 6.3851 0.0005
1 16 6 -0.8760 0.0024
1 16 7 -8.1357 -0.0106
1 16 8 3.6203 0.0073
1 16 9 5.0269 -0.0000
1 16 10 -4.2822 0.0033
1 16 11 0.5373 0.0023
1 16 12 3.2679 -0.0036
1 16 13 -4.4233 0.0120
1 16 14 -1.6791 -0.0189
1 16 15 4.8036 -0.0228
1 16 16 0.1524 0.0182
1 16 17 -1.7815 0.0317
1 16 18 1.1897 0.0142
1 16 19 -2.0917 -0.0359
1 17 1 0.2124 -0.0007
1 17 2 5.3865 0.0011
1 17 3 -1.0539 -0.0079
1 17 4 -5.0496 -0.0110
1 17 5 3.2217 0.0054
1 17 6 2.5114 -0.0123
1 17 7 -4.7004 0.0016
1 17 8 -0.5859 0.0102
1 17 9 4.0246 0.0121
1 17 10 0.2145 0.0210
1 17 11 -1.0866 -0.0106
1 17 12 0.0658 -0.0086
1 17 13 -2.1553 -0.0308
1 17 14 -0.2882 -0.0403
1 18 1 -1.3013 0.0055
1 18 2 2.5635 -0.0121
2 0 2 154.6556 1.2649
2 0 4 -153.7939 -0.4168
2 0 6 84.6096 -0.2560
2 0 8 7.2566 0.0136
2 0 10 -61.2330 0.0780
2 0 12 51.4468 0.1767
2 0 14 -4.9991 -0.0751
2 0 16 -28.4919 -0.0601
2 0 18 25.1775 -0.1037
2 0 20 -0.2188 0.0465
2 0 22 -19.3695 0.1527
2 0 24 20.5770 -0.0240
2 0 26 -7.6264 -0.1221
2 0 28 -6.4674 0.0598
2 0 30 11.2371 -0.0682
2 0 32 -6.6537 0.0484
2 0 34 -0.3288 0.1037
2 0 36 4.2919 -0.0799
2 0 38 -4.1619 -0.0601
2 0 40 2.0280 0.0439
2 0 42 -0.8108 -0.0244
2 1 2 97.2379 0.5515
2 1 3 59.1201 -0.1838
2 1 4 -133.4333 -0.2493
2 1 5 -44.8045 -0.2094
2 1 6 90.9410 -0.2042
2 1 7 0.8988 0.0110
2 1 8 -5.3028 0.1099
2 1 9 39.8978 0.1887
2 1 10 -56.2273 0.1546
2 1 11 -47.4991 0.0552
2 1 12 55.5222 -0.0555
2 1 13 26.0584 -0.0678
2 1 14 -11.9518 -0.0207
2 1 15 0.5483 -0.1102
2 1 16 -25.1842 -0.0555
2 1 17 -15.3586 -0.0355
2 1 18 26.6907 -0.0700
2 1 19 15.0198 0.1256
2 1 20 -2.7649 0.1316
2 1 21 -7.1570 0.0410
2 1 22 -18.9705 0.0566
2 1 23 3.6492 -0.0282
2 1 24 22.2256 -0.0379
2 1 25 -7.7450 -0.0630
2 1 26 -10.3558 -0.1026
2 1 27 12.1262 -0.0200
2 1 28 -3.1516 -0.0190
2 1 29 -11.4966 0.0327
2 1 30 8.1933 0.0811
2 1 31 7.3481 0.0206
2 1 32 -4.6910 0.0583
2 1 33 -1.9815 0.0386
2 1 34 -1.0272 -0.0358
2 1 35 -2.5397 -0.0323
2 1 36 3.7259 -0.0293
2 1 37 3.4890 -0.0439
2 1 38 -2.8989 -0.0585
2 1 39 -1.5108 0.0128
2 1 40 1.3032 0.0449
2 1 41 0.2334 -0.0092
2 1 42 -0.9419 0.0163
2 2 2 10.0184 -0.0820
2 2 3 19.9974 -0.1141
2 2 4 -99.4593 -0.1864
2 2 5 16.6854 -0.0353
2 2 6 105.2029 0.0348
2 2 7 -68.1273 -0.0144
2 2 8 -37.5787 0.1972
2 2 9 100.8500 0.1825
2 2 10 -33.3869 0.0411
2 2 11 -88.8323 0.0084
2 2 12 51.9432 -0.1615
2 2 13 46.2764 -0.1379
2 2 14 -21.2494 -0.0486
2 2 15 -5.5683 -0.0797
2 2 16 -15.8621 0.0250
2 2 17 -15.5434 0.0707
2 2 18 24.6699 0.0764
2 2 19 16.8930 0.1244
2 2 20 -5.5848 0.0413
2 2 21 -8.6574 -0.0057
2 2 22 -16.6979 -0.0339
2 2 23 5.0047 -0.0998
2 2 24 22.8131 -0.0551
2 2 25 -10.5026 -0.0512
2 2 26 -14.2156 -0.0359
2 2 27 16.2624 0.0335
2 2 28 3.3283 0.0314
2 2 29 -14.9816 0.0857
2 2 30 1.8288 0.0735
2 2 31 8.6764 0.0128
2 2 32 -1.2128 0.0143
2 2 33 -0.8621 -0.0649
2 2 34 -1.0698 -0.0709
2 2 35 -6.0226 -0.0285
2 2 36 1.1782 -0.0271
2 2 37 8.1092 0.0089
2 2 38 0.6257 0.0066
2 2 39 -4.9386 0.0328
2 2 40 -1.1514 0.0350
2 2 41 1.4815 -0.0103
2 2 42 -0.0761 0.0349
2 3 2 -27.2464 -0.0924
2 3 3 -23.3108 -0.0254
2 3 4 -64.9891 -0.0592
2 3 5 66.5147 0.0850
2 3 6 102.8996 0.1235
2 3 7 -100.1351 0.0993
2 3 8 -66.8161 0.0967
2 3 9 108.5009 -0.0408
2 3 10 5.3606 -0.0640
2 3 11 -82.5370 -0.0302
2 3 12 26.6493 -0.1241
2 3 13 38.6621 -0.1152
2 3 14 -17.8910 0.0019
2 3 15 -2.1852 0.0388
2 3 16 -5.8037 0.0826
2 3 17 -15.9813 0.1263
2 3 18 16.0442 0.0720
2 3 19 17.8356 0.0037
2 3 20 -6.0700 -0.0388
2 3 21 -10.7452 -0.0408
2 3 22 -10.0548 -0.0831
2 3 23 5.8342 -0.1064
2 3 24 17.0480 -0.0093
2 3 25 -9.1230 0.0117
2 3 26 -13.6902 0.0388
2 3 27 14.4517 0.0946
2 3 28 7.6156 0.0544
2 3 29 -13.9913 0.0313
2 3 30 -3.2722 0.0030
2 3 31 8.4775 -0.0200
2 3 32 0.6090 -0.0612
2 3 33 -1.6275 -0.0707
2 3 34 1.0598 -0.0130
2 3 35 -4.8085 -0.0432
2 3 36 -2.4093 0.0126
2 3 37 8.0410 0.0769
2 3 38 3.3369 0.0268
2 3 39 -6.3647 0.0479
2 3 40 -2.5477 0.0050
2 3 41 3.0576 -0.0462
2 4 2 -51.1552 -0.0240
2 4 3 -1.9112 0.1156
2 4 4 -18.5942 0.0874
2 4 5 29.8976 -0.0087
2 4 6 72.9626 0.0818
2 4 7 -54.7247 0.0524
2 4 8 -72.7728 -0.0478
2 4 9 65.8976 -0.0498
2 4 10 35.9355 -0.1010
2 4 11 -54.1179 -0.0773
2 4 12 -2.9598 -0.0334
2 4 13 26.2076 0.0113
2 4 14 -6.6972 0.0915
2 4 15 1.3261 0.0656
2 4 16 -0.2471 0.0811
2 4 17 -17.5441 0.0496
2 4 18 8.5230 -0.0412
2 4 19 19.6874 -0.0321
2 4 20 -8.0807 -0.0685
2 4 21 -11.6571 -0.0738
2 4 22 -0.0941 -0.0398
2 4 23 3.9392 -0.0140
2 4 24 7.7025 0.0370
2 4 25 -4.4646 0.0516
2 4 26 -10.0216 0.0759
2 4 27 9.3427 0.0490
2 4 28 9.0453 0.0101
2 4 29 -10.5603 -0.0086
2 4 30 -6.5548 -0.0482
2 4 31 7.4544 -0.0537
2 4 32 2.2335 -0.0677
2 4 33 -3.6873 -0.0131
2 4 34 2.1484 0.0094
2 4 35 0.5754 0.0028
2 4 36 -3.9372 0.0842
2 4 37 1.5071 0.0338
2 4 38 3.2803 0.0259
2 4 39 -1.8397 0.0496
2 4 40 -1.6604 -0.0815
2 5 2 -67.4515 0.0293
2 5 3 3.3226 0.0833
2 5 4 17.2596 0.0419
2 5 5 -1.7299 0.0056
2 5 6 32.8783 0.0129
2 5 7 -16.1790 -0.1023
2 5 8 -47.8798 -0.0521
2 5 9 35.9904 -0.0229
2 5 10 31.1604 -0.0603
2 5 11 -39.5677 0.0395
2 5 12 -8.4786 0.0211
2 5 13 23.6855 0.0246
2 5 14 -3.2351 0.0775
2 5 15 -0.1447 0.0513
2 5 16 2.3389 0.0416
2 5 17 -15.8927 -0.0429
2 5 18 4.9456 -0.0757
2 5 19 16.5381 -0.0545
2 5 20 -9.1022 -0.0658
2 5 21 -6.5260 -0.0121
2 5 22 5.0190 0.0326
2 5 23 -1.6546 0.0580
2 5 24 2.6217 0.0466
2 5 25 1.1746 0.0346
2 5 26 -7.5213 0.0270
2 5 27 3.4038 -0.0135
2 5 28 9.3574 -0.0080
2 5 29 -5.1420 -0.0496
2 5 30 -8.9398 -0.0564
2 5 31 3.5169 -0.0232
2 5 32 5.3555 -0.0261
2 5 33 -1.9445 0.0397
2 5 34 -0.5499 0.0261
2 5 35 1.8608 0.0303
2 5 36 -1.7426 0.0668
2 5 37 -2.0550 -0.0153
2 5 38 1.3552 0.0100
2 5 39 1.4046 0.0140
2 5 40 -0.4720 -0.0957
2 6 2 -38.4490 0.0083
2 6 3 -22.5151 0.0252
2 6 4 10.1860 -0.0047
2 6 5 -4.4997 -0.0187
2 6 6 13.4497 -0.0445
2 6 7 6.1563 -0.0675
2 6 8 -16.7051 -0.0201
2 6 9 7.8946 -0.0257
2 6 10 5.9294 0.0222
2 6 11 -17.8570 0.0812
2 6 12 3.0267 0.0469
2 6 13 13.0912 0.0229
2 6 14 -3.2987 -0.0070
2 6 15 1.8504 -0.0086
2 6 16 -2.0655 -0.0122
2 6 17 -12.5113 -0.0356
2 6 18 7.4336 -0.0405
2 6 19 9.7526 -0.0547
2 6 20 -8.1363 -0.0106
2 6 21 0.0568 0.0287
2 6 22 3.9286 0.0583
2 6 23 -4.8931 0.0738
2 6 24 0.5716 0.0147
2 6 25 2.1981 0.0047
2 6 26 -2.5024 -0.0294
2 6 27 1.7734 -0.0526
2 6 28 3.4317 -0.0164
2 6 29 -2.1024 -0.0419
2 6 30 -4.1891 -0.0060
2 6 31 -0.4273 0.0167
2 6 32 3.6211 0.0045
2 6 33 2.1133 0.0584
2 6 34 -2.1972 0.0300
2 6 35 -1.2141 -0.0045
2 6 36 1.3535 0.0105
2 6 37 -0.1938 -0.0334
2 6 38 -0.9552 -0.0303
2 6 39 -0.0024 0.0453
2 7 2 4.8528 0.0065
2 7 3 -22.7610 0.0036
2 7 4 -12.8030 -0.0386
2 7 5 -13.9887 -0.0432
2 7 6 9.6034 -0.0239
2 7 7 28.8146 -0.0227
2 7 8 3.0995 0.0119
2 7 9 -21.9908 0.0369
2 7 10 -13.1962 0.0104
2 7 11 7.9003 0.0288
2 7 12 11.4792 0.0589
2 7 13 -0.0504 0.0070
2 7 14 0.0827 -0.0342
2 7 15 1.7218 -0.0465
2 7 16 -11.2035 -0.0506
2 7 17 -4.4892 -0.0109
2 7 18 13.2988 -0.0008
2 7 19 0.8139 0.0108
2 7 20 -7.5543 0.0342
2 7 21 5.0953 0.0169
2 7 22 2.2515 0.0353
2 7 23 -5.4438 0.0246
2 7 24 -2.4492 -0.0065
2 7 25 0.6659 -0.0033
2 7 26 5.6733 -0.0571
2 7 27 2.8850 -0.0538
2 7 28 -7.3280 0.0034
2 7 29 -1.3923 -0.0043
2 7 30 5.7417 0.0252
2 7 31 -2.9059 0.0522
2 7 32 -1.9071 0.0076
2 7 33 4.6047 0.0019
2 7 34 -1.8902 0.0104
2 7 35 -2.0883 -0.0194
2 7 36 3.3181 -0.0084
2 7 37 -0.4666 -0.0272
2 7 38 -2.1316 -0.0202
2 7 39 0.1685 0.0782
2 8 2 8.7138 -0.0085
2 8 3 -2.5508 -0.0191
2 8 4 -4.7243 -0.0380
2 8 5 -27.6514 -0.0233
2 8 6 -9.5676 -0.0017
2 8 7 41.2304 0.0101
2 8 8 22.5915 0.0344
2 8 9 -34.9119 0.0165
2 8 10 -23.7085 0.0170
2 8 11 19.8057 0.0244
2 8 12 13.1202 -0.0169
2 8 13 -7.8143 -0.0115
2 8 14 1.8415 -0.0142
2 8 15 2.7498 -0.0405
2 8 16 -11.7269 -0.0199
2 8 17 -0.2388 -0.0052
2 8 18 10.6190 0.0066
2 8 19 -3.8504 0.0362
2 8 20 -2.7635 0.0531
2 8 21 7.1192 0.0205
2 8 22 -1.6849 -0.0187
2 8 23 -5.2013 -0.0149
2 8 24 -1.4739 -0.0224
2 8 25 -0.8352 -0.0241
2 8 26 8.1596 -0.0138
2 8 27 4.9282 -0.0112
2 8 28 -12.3513 0.0112
2 8 29 -3.0101 0.0155
2 8 30 10.4155 0.0276
2 8 31 -1.8409 0.0296
2 8 32 -3.4575 -0.0151
2 8 33 3.0997 -0.0047
2 8 34 -2.8480 -0.0185
2 8 35 0.2052 -0.0452
2 8 36 4.1279 0.0538
2 8 37 -2.6940 0.0474
2 8 38 -1.7927 -0.0637
2 9 2 0.3252 -0.0111
2 9 3 -1.7537 -0.0228
2 9 4 7.2036 -0.0222
2 9 5 -20.4430 0.0032
2 9 6 -22.1534 -0.0010
2 9 7 26.4508 0.0289
2 9 8 30.2090 0.0310
2 9 9 -16.2144 0.0059
2 9 10 -24.6822 0.0210
2 9 11 4.1647 -0.0382
2 9 12 11.9231 -0.0263
2 9 13 -0.6683 0.0177
2 9 14 -0.5926 -0.0336
2 9 15 2.8488 -0.0053
2 9 16 -5.0198 0.0058
2 9 17 -2.6812 0.0067
2 9 18 4.1951 0.0269
2 9 19 -1.9857 -0.0023
2 9 20 0.0836 0.0324
2 9 21 6.1451 0.0108
2 9 22 -2.5714 -0.0257
2 9 23 -4.6270 -0.0080
2 9 24 0.2091 -0.0467
2 9 25 -1.3554 -0.0093
2 9 26 5.7891 0.0227
2 9 27 5.6207 -0.0006
2 9 28 -10.6363 0.0255
2 9 29 -4.7400 0.0101
2 9 30 9.2902 0.0012
2 9 31 1.5745 0.0011
2 9 32 -2.4635 -0.0229
2 9 33 -0.3288 0.0074
2 9 34 -3.2020 0.0056
2 9 35 1.2118 -0.0231
2 9 37 -1.6455 0.0390
2 10 2 10.9851 -0.0026
2 10 3 -9.8448 -0.0161
2 10 4 -3.0578 0.0021
2 10 5 -3.4088 0.0089
2 10 6 -11.9436 -0.0099
2 10 7 2.5428 0.0322
2 10 8 22.1462 0.0151
2 10 9 8.2157 -0.0013
2 10 10 -21.4403 0.0034
2 10 11 -13.9475 -0.0366
2 10 12 13.5599 -0.0067
2 10 13 7.2205 -0.0134
2 10 14 -4.8964 -0.0050
2 10 15 3.9140 0.0265
2 10 16 -1.3539 -0.0133
2 10 17 -7.2742 0.0299
2 10 18 4.3677 0.0184
2 10 19 0.8975 -0.0198
2 10 20 -4.0165 0.0106
2 10 21 6.4766 -0.0200
2 10 22 1.6360 0.0023
2 10 23 -6.7767 -0.0015
2 10 24 -0.2983 -0.0281
2 10 25 1.2310 0.0178
2 10 26 2.2239 -0.0075
2 10 27 3.6685 -0.0017
2 10 28 -5.7360 0.0338
2 10 29 -5.2097 -0.0067
2 10 30 6.6154 -0.0073
2 10 31 4.8933 0.0164
2 10 32 -3.5524 -0.0208
2 10 33 -3.5045 -0.0083
2 11 2 21.6828 0.0018
2 11 3 2.0474 0.0006
2 11 4 -15.7163 0.0047
2 11 5 -6.4413 0.0023
2 11 6 3.6010 -0.0106
2 11 7 0.9353 0.0123
2 11 8 6.7678 0.0024
2 11 9 8.6161 0.0021
2 11 10 -10.6786 0.0098
2 11 11 -11.7356 -0.0115
2 11 12 8.7957 -0.0226
2 11 13 4.2231 -0.0120
2 11 14 -3.8159 0.0115
2 11 15 6.8350 -0.0028
2 11 16 -1.8677 0.0169
2 11 17 -10.0008 0.0276
2 11 18 5.8660 -0.0109
2 11 19 2.2703 0.0070
2 11 20 -6.0719 -0.0149
2 11 21 7.4853 -0.0189
2 11 22 2.7501 0.0143
2 11 23 -9.5354 -0.0149
2 11 24 0.9599 -0.0037
2 11 25 4.1026 0.0073
2 11 26 -1.8913 -0.0028
2 11 27 2.0303 -0.0003
2 11 28 -0.2842 0.0132
2 11 29 -5.0591 0.0236
2 11 30 3.0542 -0.0093
2 11 31 5.2714 -0.0041
2 11 32 -3.6726 -0.0104
2 12 2 8.0785 0.0139
2 12 3 12.2015 -0.0204
2 12 4 -6.7209 -0.0079
2 12 5 -12.6612 0.0177
2 12 6 2.2561 -0.0107
2 12 7 4.8905 -0.0025
2 12 8 1.7312 0.0114
2 12 9 5.3916 0.0012
2 12 10 -3.8252 0.0047
2 12 11 -9.4817 -0.0006
2 12 12 4.5440 -0.0162
2 12 13 3.5600 -0.0050
2 12 14 -3.5979 -0.0075
2 12 15 6.9333 0.0000
2 12 16 0.4884 0.0193
2 12 17 -11.2691 -0.0006
2 12 18 3.1390 0.0265
2 12 19 4.9272 0.0146
2 12 20 -4.1011 -0.0325
2 12 21 4.7843 -0.0075
2 12 22 1.3354 -0.0216
2 12 23 -8.0429 -0.0086
2 12 24 2.4882 0.0067
2 12 25 3.8789 -0.0066
2 12 26 -4.0211 0.0306
2 12 27 1.6391 0.0187
2 12 28 2.6548 0.0177
2 12 29 -4.2063 -0.0082
2 13 2 -5.3645 -0.0008
2 13 3 6.2679 -0.0134
2 13 4 3.6086 0.0014
2 13 5 -7.0576 0.0035
2 13 6 -1.2677 0.0080
2 13 7 0.3434 0.0107
2 13 8 -0.9655 -0.0069
2 13 9 8.7558 -0.0092
2 13 10 1.8602 0.0028
2 13 11 -12.1234 0.0047
2 13 12 -0.3642 -0.0069
2 13 13 5.9695 -0.0059
2 13 14 -2.3666 -0.0039
2 13 15 4.9712 -0.0008
2 13 16 3.3087 0.0063
2 13 17 -10.6636 0.0181
2 13 18 -1.2120 0.0213
2 13 19 6.4219 -0.0057
2 13 20 -1.2356 -0.0082
2 13 21 1.5085 -0.0248
2 13 22 0.8119 -0.0339
2 13 23 -4.7538 -0.0040
2 13 24 1.6323 -0.0003
2 13 25 2.8290 0.0485
2 13 26 -2.6258 0.0374
2 13 27 -0.1964 -0.0081
2 13 28 1.2360 0.0229
2 14 2 0.2699 -0.0118
2 14 3 1.9773 0.0078
2 14 4 -0.4145 0.0056
2 14 5 -3.0935 -0.0013
2 14 6 3.4823 0.0127
2 14 7 -2.0262 -0.0085
2 14 8 -8.0133 0.0033
2 14 9 9.0131 0.0026
2 14 10 10.5944 -0.0158
2 14 11 -11.6920 -0.0003
2 14 12 -7.5471 -0.0068
2 14 13 6.9611 0.0054
2 14 14 -0.0386 0.0140
2 14 15 2.2345 -0.0029
2 14 16 5.9072 0.0100
2 14 17 -8.0810 0.0055
2 14 18 -5.7239 -0.0104
2 14 19 6.0945 0.0045
2 14 20 1.8547 -0.0094
2 14 21 -0.7799 -0.0306
2 14 22 0.5698 0.0003
2 14 23 -1.4978 -0.0023
2 14 24 -0.0660 0.0086
2 14 25 0.9742 0.0638
2 15 2 0.3173 -0.0054
2 15 3 6.2844 0.0033
2 15 4 1.7079 -0.0134
2 15 5 -8.3626 0.0080
2 15 6 -0.1991 0.0016
2 15 7 4.8938 -0.0031
2 15 8 -5.9074 0.0214
2 15 9 1.7797 -0.0149
2 15 10 11.8363 -0.0058
2 15 11 -5.9359 0.0026
2 15 12 -10.3397 -0.0223
2 15 13 4.0703 0.0048
2 15 14 2.2242 0.0222
2 15 15 1.5589 0.0287
2 15 16 3.9407 -0.0082
2 15 17 -5.1610 -0.0328
2 15 18 -3.5669 0.0105
2 15 19 3.8132 -0.0154
2 15 20 0.0489 -0.0171
2 15 21 -0.4792 0.0323
2 15 22 2.0702 -0.0087
2 16 2 -4.6000 -0.0003
2 16 3 2.4929 -0.0140
2 16 4 7.8748 -0.0137
2 16 5 -5.8853 0.0133
2 16 6 -7.5237 -0.0062
2 16 7 4.9794 0.0196
2 16 8 1.4885 0.0119
2 16 9 0.4992 -0.0073
2 16 10 5.9037 0.0007
2 16 11 -4.6421 -0.0347
2 16 12 -7.3152 0.0105
2 16 13 3.5073 0.0100
2 16 14 2.4130 -0.0214
2 16 15 -0.3449 0.0517
2 16 16 1.8099 0.0009
2 16 17 -0.5970 -0.0305
2 16 18 -1.5436 0.0166
2 16 21 1.6202 0.0810
2 17 2 0.0146 -0.0042
2 17 3 -4.1245 -0.0219
2 17 4 4.2587 0.0097
2 17 5 1.2091 0.0033
2 17 6 -5.4820 0.0024
2 17 7 -0.2308 0.0318
2 17 8 2.4414 -0.0079
2 17 9 2.2618 0.0017
2 17 10 1.9832 -0.0129
2 17 11 -3.8771 -0.0462
2 17 12 -3.6578 0.0259
2 17 13 2.3842 0.0150
2 18 2 3.7311 -0.0115
3 0 3 17.3602 0.1516
3 0 5 -69.7646 -0.1760
3 0 7 76.8544 0.0493
3 0 9 -45.6445 -0.0418
3 0 11 15.2921 0.1331
3 0 13 -8.5718 -0.0604
3 0 15 19.6911 -0.1527
3 0 17 -32.1563 0.1680
3 0 19 27.8051 -0.0034
3 0 21 -0.1125 -0.0426
3 0 23 -31.8011 0.0098
3 0 25 42.6401 -0.0417
3 0 27 -30.9252 0.0624
3 0 29 13.0584 -0.0607
3 0 31 -0.5894 0.0448
3 0 33 -3.7945 0.0656
3 0 35 2.2494 -0.1337
3 0 37 -0.8159 0.0159
3 0 39 2.6212 0.0879
3 0 41 -3.7585 -0.0598
3 1 3 16.8426 0.1336
3 1 4 -14.8492 -0.1357
3 1 5 -61.4935 -0.0350
3 1 6 15.1277 0.0630
3 1 7 76.0297 -0.0209
3 1 8 -15.9515 0.0611
3 1 9 -53.1500 0.0151
3 1 10 15.6037 -0.0134
3 1 11 22.6801 0.0340
3 1 12 -10.4999 -0.0619
3 1 13 -10.1688 -0.0796
3 1 14 1.4916 -0.0329
3 1 15 15.5375 -0.0331
3 1 16 3.7062 0.0874
3 1 17 -25.1818 0.1139
3 1 18 -0.6580 -0.0137
3 1 19 23.2434 0.0389
3 1 20 -6.5379 0.0007
3 1 21 -2.3950 -0.1025
3 1 22 12.6008 -0.0090
3 1 23 -24.3363 -0.0219
3 1 24 -14.7248 -0.0199
3 1 25 35.6034 0.0197
3 1 26 10.7712 -0.0201
3 1 27 -27.1054 0.0198
3 1 28 -2.5864 0.0306
3 1 29 11.5908 0.0528
3 1 30 -3.3780 0.0432
3 1 31 -0.1746 -0.0095
3 1 32 4.0047 -0.0095
3 1 33 -3.9974 -0.0723
3 1 34 -2.0396 -0.0586
3 1 35 2.6025 -0.0164
3 1 36 0.2230 -0.0065
3 1 37 -0.8459 0.0370
3 1 38 0.6101 0.0341
3 1 39 2.0627 0.0575
3 1 40 -0.0156 0.0121
3 1 41 -3.2169 -0.0127
3 2 3 0.5704 -0.0062
3 2 4 35.5246 0.1625
3 2 5 -34.6112 0.0761
3 2 6 -22.8435 -0.0693
3 2 7 63.5881 -0.0282
3 2 8 3.7889 0.0132
3 2 9 -56.9751 -0.0040
3 2 10 9.8443 -0.0695
3 2 11 27.1837 -0.0042
3 2 12 -11.0005 0.0221
3 2 13 -5.6045 -0.0624
3 2 14 1.0656 0.0091
3 2 15 4.4208 0.0317
3 2 16 8.9681 0.0554
3 2 17 -14.0553 0.0839
3 2 18 -8.3871 -0.0016
3 2 19 19.6778 -0.0028
3 2 20 -2.4364 -0.0578
3 2 21 -11.8301 -0.0881
3 2 22 14.4579 -0.0294
3 2 23 -6.0982 -0.0211
3 2 24 -18.6933 0.0237
3 2 25 19.2551 0.0346
3 2 26 11.7895 0.0521
3 2 27 -18.0577 0.0480
3 2 28 1.0546 0.0299
3 2 29 8.1284 0.0241
3 2 30 -9.8439 -0.0653
3 2 31 0.2721 -0.0408
3 2 32 10.1954 -0.0516
3 2 33 -3.0958 -0.0640
3 2 34 -6.1435 0.0507
3 2 35 1.6205 0.0110
3 2 36 2.3761 0.0308
3 2 37 0.5010 0.0526
3 2 38 -0.2132 -0.0108
3 2 39 -0.2501 0.0289
3 2 40 -0.1707 -0.0036
3 2 41 -1.0265 0.0076
3 3 3 -27.6602 0.0641
3 3 4 56.0969 0.1174
3 3 5 -0.3831 -0.0084
3 3 6 -38.1480 -0.0127
3 3 7 33.0203 -0.0873
3 3 8 6.7039 -0.0689
3 3 9 -34.8818 -0.0048
3 3 10 17.3042 -0.0610
3 3 11 7.3076 0.0360
3 3 12 -24.2485 0.0488
3 3 13 16.7577 0.0246
3 3 14 15.9513 0.0637
3 3 15 -15.8081 0.0030
3 3 16 -1.4086 0.0115
3 3 17 -2.1374 -0.0020
3 3 18 -6.2404 -0.0296
3 3 19 18.1405 -0.0385
3 3 20 0.4613 -0.0624
3 3 21 -20.4540 -0.0147
3 3 22 10.8038 -0.0214
3 3 23 9.2180 0.0219
3 3 24 -14.8056 0.0585
3 3 25 4.6356 0.0422
3 3 26 7.9490 0.0826
3 3 27 -9.5146 0.0051
3 3 28 3.3543 -0.0287
3 3 29 5.5179 -0.0492
3 3 30 -10.7056 -0.0914
3 3 31 -1.1331 -0.0215
3 3 32 10.6435 -0.0305
3 3 33 0.8074 0.0271
3 3 34 -6.2064 0.0585
3 3 35 -2.6490 0.0247
3 3 36 2.1809 0.0865
3 3 37 3.8788 -0.0027
3 3 38 -0.2146 -0.0418
3 3 39 -3.2987 -0.0174
3 3 40 -0.2845 -0.0442
3 3 41 1.5316 0.0336
3 4 3 -38.0482 0.0647
3 4 4 18.3302 -0.1025
3 4 5 16.8929 -0.0421
3 4 6 -22.3718 -0.0317
3 4 7 6.5487 -0.1044
3 4 8 3.8906 0.0130
3 4 9 -7.1599 0.0043
3 4 10 18.0943 0.0018
3 4 11 -16.1937 0.0466
3 4 12 -29.0160 0.0484
3 4 13 37.0236 0.0992
3 4 14 26.4817 0.0077
3 4 15 -32.9557 -0.0438
3 4 16 -13.3596 -0.0412
3 4 17 9.9279 -0.0738
3 4 18 -1.0599 -0.0168
3 4 19 11.5426 -0.0393
3 4 20 5.7528 0.0030
3 4 21 -19.7881 0.0566
3 4 22 -1.0853 0.0045
3 4 23 15.4979 0.0556
3 4 24 -3.1227 0.0471
3 4 25 -5.7066 0.0209
3 4 26 1.6408 -0.0050
3 4 27 -0.7210 -0.0621
3 4 28 2.8790 -0.0291
3 4 29 0.7135 -0.0610
3 4 30 -6.1416 -0.0338
3 4 31 0.2494 0.0198
3 4 32 5.7040 0.0056
3 4 33 2.1671 0.0625
3 4 34 -2.1459 0.0500
3 4 35 -5.1521 0.0462
3 4 36 -1.2975 0.0224
3 4 37 5.4733 -0.0547
3 4 38 2.3380 -0.0466
3 4 39 -3.8994 -0.0658
3 4 40 -1.5961 -0.0021
3 5 3 -22.1319 -0.0183
3 5 4 -7.4578 -0.0805
3 5 5 4.4285 -0.0390
3 5 6 -17.8004 -0.0742
3 5 7 11.4364 -0.0283
3 5 8 18.4603 0.0297
3 5 9 -8.7128 0.0712
3 5 10 0.3145 0.0956
3 5 11 -11.9928 -0.0098
3 5 12 -21.2115 0.0240
3 5 13 32.1331 0.0291
3 5 14 31.9007 -0.0540
3 5 15 -32.9136 -0.0354
3 5 16 -25.4086 -0.0793
3 5 17 15.8439 -0.0423
3 5 18 5.3444 0.0085
3 5 19 3.1982 0.0032
3 5 20 12.6877 0.0829
3 5 21 -14.2879 0.0501
3 5 22 -17.0125 0.0247
3 5 23 16.8921 0.0336
3 5 24 11.3662 -0.0296
3 5 25 -13.3475 -0.0299
3 5 26 -5.3493 -0.0521
3 5 27 8.6953 -0.0455
3 5 28 2.6451 -0.0153
3 5 29 -7.1402 -0.0132
3 5 30 -2.0393 0.0358
3 5 31 5.7750 0.0302
3 5 32 1.6815 0.0400
3 5 33 -0.8945 0.0482
3 5 34 -0.1313 0.0083
3 5 35 -4.0154 0.0003
3 5 36 -2.1543 -0.0413
3 5 37 4.7257 -0.0567
3 5 38 3.0087 -0.0472
3 6 3 -23.7916 -0.0441
3 6 4 -29.7727 -0.0571
3 6 5 7.3459 -0.0296
3 6 6 1.9905 0.0268
3 6 7 10.4197 0.0105
3 6 8 14.9968 0.0045
3 6 9 -13.2420 0.1013
3 6 10 -6.1228 0.0521
3 6 11 -1.5396 0.0073
3 6 12 -17.9015 -0.0110
3 6 13 21.5970 -0.0995
3 6 14 37.2962 -0.0369
3 6 15 -29.6849 -0.0291
3 6 16 -35.9454 -0.0469
3 6 17 21.3749 0.0408
3 6 18 12.6738 0.0335
3 6 19 -6.4512 0.0538
3 6 20 14.2811 0.0578
3 6 21 -5.5383 0.0097
3 6 22 -24.9955 0.0138
3 6 23 11.5879 -0.0428
3 6 24 18.9647 -0.0612
3 6 25 -12.2104 -0.0343
3 6 26 -9.0433 -0.0336
3 6 27 10.5727 0.0023
3 6 28 2.8054 0.0178
3 6 29 -9.6056 0.0354
3 6 30 -0.4722 0.0424
3 6 31 7.5827 0.0274
3 6 32 1.1483 0.0282
3 6 33 -2.4873 -0.0043
3 6 34 -2.4905 -0.0356
3 6 35 -2.2595 -0.0461
3 6 36 1.8900 -0.0345
3 6 37 2.8979 -0.0254
3 6 38 -0.3985 0.0055
3 7 3 -34.1036 -0.0184
3 7 4 -50.1762 -0.0152
3 7 5 24.3584 -0.0097
3 7 6 21.9158 0.0453
3 7 7 -6.2624 0.0376
3 7 8 5.6447 0.0446
3 7 9 -4.0164 0.0059
3 7 10 -7.7959 -0.0147
3 7 11 -1.5758 0.0246
3 7 12 -9.9650 -0.0621
3 7 13 15.7956 -0.0608
3 7 14 27.3832 -0.0171
3 7 15 -24.3282 -0.0433
3 7 16 -28.1232 0.0334
3 7 17 20.8137 0.0667
3 7 18 9.7747 0.0603
3 7 19 -10.6905 0.0468
3 7 20 13.1239 -0.0184
3 7 21 2.2292 -0.0221
3 7 22 -22.7782 -0.0365
3 7 23 1.6186 -0.0571
3 7 24 17.4617 -0.0288
3 7 25 -2.9631 -0.0078
3 7 26 -8.2535 0.0116
3 7 27 4.3137 0.0312
3 7 28 2.1519 0.0447
3 7 29 -5.5876 0.0304
3 7 30 0.3269 0.0214
3 7 31 4.9692 -0.0012
3 7 32 0.6295 -0.0442
3 7 33 -2.0076 -0.0193
3 7 34 -2.8678 -0.0209
3 7 35 -1.0016 -0.0300
3 7 36 2.9206 0.0034
3 7 37 1.6561 -0.0000
3 7 38 -1.2403 0.0412
3 8 3 -3.9568 0.0113
3 8 4 -52.9407 0.0084
3 8 5 4.7148 0.0329
3 8 6 24.2802 0.0290
3 8 7 -0.7123 0.0150
3 8 8 2.1909 0.0029
3 8 9 -0.6234 -0.0196
3 8 10 -6.5282 0.0065
3 8 11 -3.4920 -0.0444
3 8 12 -5.2142 -0.0483
3 8 13 8.1698 0.0063
3 8 14 16.3132 -0.0128
3 8 15 -9.0305 0.0347
3 8 16 -16.2360 0.0317
3 8 17 6.3380 0.0225
3 8 18 5.0968 0.0562
3 8 19 -3.0808 -0.0038
3 8 20 7.9982 -0.0268
3 8 21 2.4408 -0.0519
3 8 22 -13.1155 -0.0520
3 8 23 -4.2109 -0.0151
3 8 24 9.6109 -0.0133
3 8 25 4.4366 0.0502
3 8 26 -4.1290 0.0407
3 8 27 -1.2188 0.0185
3 8 28 0.6987 0.0396
3 8 29 -2.7713 -0.0155
3 8 30 0.8293 -0.0187
3 8 31 4.6082 -0.0280
3 8 32 -0.7140 -0.0341
3 8 33 -3.6812 -0.0032
3 8 34 -0.2971 -0.0194
3 8 35 1.0105 0.0417
3 8 36 0.5360 0.0433
3 8 37 1.0729 -0.0535
3 9 3 23.3668 0.0002
3 9 4 -32.4360 0.0211
3 9 5 -18.0510 0.0274
3 9 6 9.4217 0.0051
3 9 7 9.9494 0.0100
3 9 8 10.5024 -0.0234
3 9 9 -1.1423 -0.0185
3 9 10 -12.8914 -0.0223
3 9 11 -3.9650 -0.0247
3 9 12 1.8331 0.0245
3 9 13 2.1164 -0.0257
3 9 14 8.9364 0.0221
3 9 15 3.0502 0.0613
3 9 16 -10.3168 -0.0101
3 9 17 -5.4888 0.0348
3 9 18 4.1924 -0.0201
3 9 19 3.3359 -0.0374
3 9 20 1.6782 0.0115
3 9 21 1.9472 -0.0605
3 9 22 -2.8020 -0.0106
3 9 23 -7.1104 0.0102
3 9 24 0.9801 0.0047
3 9 25 7.9117 0.0572
3 9 26 0.1130 0.0208
3 9 27 -3.5101 0.0294
3 9 28 0.2290 -0.0110
3 9 29 -2.2797 -0.0572
3 9 30 -0.2052 -0.0090
3 9 31 5.8553 -0.0271
3 9 32 -0.7961 -0.0039
3 9 33 -6.0716 0.0424
3 9 34 1.4172 0.0017
3 9 35 3.3160 -0.0096
3 9 36 -0.9199 0.0250
3 10 3 13.8748 0.0014
3 10 4 -5.9443 0.0024
3 10 5 -12.2450 -0.0180
3 10 6 -8.8692 0.0119
3 10 7 6.3628 0.0066
3 10 8 21.1599 -0.0224
3 10 9 0.0735 0.0058
3 10 10 -20.7875 -0.0272
3 10 11 -3.3665 0.0012
3 10 12 9.5504 0.0179
3 10 13 1.7637 -0.0146
3 10 14 1.6534 0.0461
3 10 15 2.4809 0.0039
3 10 16 -4.0298 -0.0024
3 10 17 -4.7952 0.0172
3 10 18 0.2079 -0.0495
3 10 19 2.5051 0.0026
3 10 20 1.3709 -0.0145
3 10 21 3.1120 -0.0292
3 10 22 1.5830 0.0293
3 10 23 -7.8953 0.0035
3 10 24 -4.4965 0.0247
3 10 25 8.2259 0.0095
3 10 26 3.7278 0.0074
3 10 27 -4.5376 0.0286
3 10 28 -0.4991 -0.0416
3 10 29 0.2419 -0.0316
3 10 30 -1.3611 0.0036
3 10 31 2.4910 -0.0136
3 10 32 0.2115 -0.0070
3 10 33 -3.3475 0.0536
3 10 34 1.4742 0.0150
3 11 3 -2.6262 -0.0005
3 11 4 -2.6166 -0.0106
3 11 5 0.3948 -0.0273
3 11 6 -8.3233 0.0008
3 11 7 -2.0923 0.0048
3 11 8 16.1146 0.0053
3 11 9 4.9973 0.0172
3 11 10 -14.9555 -0.0097
3 11 11 -6.1820 -0.0009
3 11 12 7.2168 -0.0086
3 11 13 4.5849 -0.0037
3 11 14 -0.8182 0.0183
3 11 15 -0.8866 0.0080
3 11 16 1.2454 0.0122
3 11 17 -2.3725 -0.0208
3 11 18 -4.7833 -0.0104
3 11 19 2.2904 -0.0016
3 11 20 3.6969 -0.0230
3 11 21 0.9025 0.0205
3 11 22 2.8304 -0.0023
3 11 23 -3.9505 -0.0009
3 11 24 -8.3233 0.0244
3 11 25 4.6999 0.0018
3 11 26 7.8227 0.0100
3 11 27 -3.8405 -0.0125
3 11 28 -2.7927 0.0122
3 11 29 2.6903 -0.0107
3 11 30 -1.5197 -0.0559
3 11 31 -1.4190 0.0149
3 12 3 0.7619 -0.0135
3 12 4 -6.4723 0.0195
3 12 5 -2.6479 -0.0218
3 12 6 -3.3147 -0.0076
3 12 7 0.9125 0.0235
3 12 8 9.7372 -0.0027
3 12 9 2.2846 -0.0006
3 12 10 -7.9567 0.0084
3 12 11 -3.3485 -0.0031
3 12 12 1.1802 -0.0103
3 12 13 1.8637 -0.0050
3 12 14 2.3903 0.0015
3 12 15 0.0986 0.0092
3 12 16 0.9584 0.0084
3 12 17 -1.0061 0.0119
3 12 18 -5.7931 -0.0074
3 12 19 0.8711 -0.0342
3 12 20 4.5385 0.0032
3 12 21 -0.6307 -0.0055
3 12 22 2.7107 -0.0005
3 12 23 0.5104 0.0362
3 12 24 -8.7970 -0.0122
3 12 25 0.3692 0.0198
3 12 26 8.6058 0.0173
3 12 27 -1.8951 -0.0317
3 12 28 -3.8312 0.0178
3 12 29 2.5062 -0.0348
3 12 31 -1.5665 0.0175
3 13 3 4.5839 -0.0005
3 13 4 -0.7241 0.0168
3 13 5 -4.3498 -0.0062
3 13 6 -6.7287 0.0073
3 13 7 2.8822 -0.0042
3 13 8 11.0207 -0.0076
3 13 9 -1.0439 0.0054
3 13 10 -7.3832 -0.0111
3 13 11 0.4199 0.0053
3 13 12 -0.7587 0.0124
3 13 13 -1.0715 -0.0116
3 13 14 4.4162 0.0037
3 13 15 1.0846 0.0091
3 13 16 -0.1766 -0.0031
3 13 17 0.1935 0.0087
3 13 18 -5.7749 -0.0116
3 13 19 -0.5838 -0.0160
3 13 20 5.9738 -0.0063
3 13 21 -1.3595 -0.0206
3 13 22 -0.6400 0.0257
3 13 23 3.2968 0.0337
3 13 24 -3.9016 0.0182
3 13 25 -2.2998 0.0233
3 13 26 3.9022 -0.0500
3 13 27 -0.5920 -0.0373
3 13 30 -0.3884 0.0042
3 14 3 -3.6894 0.0152
3 14 4 -0.2230 -0.0055
3 14 5 3.7858 0.0019
3 14 6 -6.3402 -0.0033
3 14 7 -3.1296 -0.0116
3 14 8 10.0661 0.0155
3 14 9 1.6940 -0.0103
3 14 10 -7.2829 -0.0185
3 14 11 0.3465 0.0199
3 14 12 0.4153 0.0151
3 14 13 -2.7817 -0.0053
3 14 14 3.8584 0.0016
3 14 15 3.5878 0.0068
3 14 16 -1.9909 -0.0117
3 14 17 -1.9096 -0.0193
3 14 18 -2.6287 -0.0051
3 14 19 0.8027 0.0055
3 14 20 4.3030 0.0011
3 14 21 -2.3960 0.0060
3 14 22 -1.9380 0.0214
3 14 23 4.0482 0.0129
3 14 24 -0.7123 0.0185
3 14 27 0.3423 -0.0271
3 15 3 -3.9165 0.0054
3 15 4 -8.5097 -0.0026
3 15 5 4.7010 0.0155
3 15 6 1.9399 -0.0087
3 15 7 -4.9878 -0.0082
3 15 8 3.3450 -0.0039
3 15 9 3.8037 -0.0063
3 15 10 -3.9535 0.0135
3 15 11 -0.8480 0.0041
3 15 12 -0.1047 0.0024
3 15 13 -2.6896 0.0064
3 15 14 4.4772 0.0012
3 15 15 3.3987 -0.0088
3 15 16 -4.2833 -0.0194
3 15 17 -0.6228 -0.0061
3 15 18 0.2624 -0.0087
3 15 19 -1.3017 0.0147
3 15 20 2.4723 0.0348
3 15 21 -0.0862 0.0068
3 15 23 1.8413 -0.0300
3 15 24 -0.2210 -0.0479
3 16 3 4.8405 0.0008
3 16 4 -6.6416 0.0209
3 16 5 -1.5198 0.0223
3 16 6 1.7720 -0.0053
3 16 7 -1.7492 -0.0270
3 16 8 2.8999 -0.0162
3 16 9 2.1466 0.0119
3 16 10 -4.0948 -0.0036
3 16 11 0.3584 0.0181
3 16 12 0.5287 0.0228
3 16 13 -3.0887 -0.0166
3 16 14 3.8595 -0.0068
3 16 15 2.8481 -0.0310
3 16 16 -3.4643 0.0128
3 16 17 0.1125 0.0388
3 16 18 -0.6635 -0.0727
3 17 3 4.7153 0.0204
3 17 4 -0.9066 0.0177
3 17 5 -1.6972 -0.0048
3 17 6 -1.9804 0.0151
3 17 7 -1.3931 -0.0318
3 17 8 4.0574 -0.0096
3 17 9 1.1450 0.0025
3 17 10 -3.6239 -0.0447
3 17 11 1.4343 0.0645
3 17 12 0.3984 0.0604
4 0 4 -20.8331 -0.4019
4 0 6 32.2859 -0.1886
4 0 8 -29.8936 0.0538
4 0 10 14.8862 0.0229
4 0 12 7.7530 0.1372
4 0 14 -25.5438 -0.0503
4 0 16 31.6228 -0.0537
4 0 18 -33.8410 -0.0391
4 0 20 38.0981 0.0475
4 0 22 -35.1933 0.0031
4 0 24 17.8523 0.0179
4 0 26 2.8984 0.0334
4 0 28 -11.9596 -0.0884
4 0 30 9.1407 -0.0141
4 0 32 -4.2254 0.1054
4 0 34 3.1418 -0.0626
4 0 36 -5.0116 0.0033
4 0 38 6.0437 0.0269
4 0 40 -3.9504 -0.0438
4 1 4 -32.4420 -0.2586
4 1 5 22.7490 -0.0876
4 1 6 41.0864 -0.0934
4 1 7 13.3816 -0.0244
4 1 8 -29.6882 -0.0157
4 1 9 -31.5488 0.1943
4 1 10 7.9298 0.1021
4 1 11 23.4028 -0.0262
4 1 12 12.2401 0.0139
4 1 13 -4.3452 -0.0720
4 1 14 -22.0547 0.0195
4 1 15 -7.1367 -0.0139
4 1 16 23.2446 -0.0743
4 1 17 9.6767 0.0174
4 1 18 -25.3195 -0.0097
4 1 19 -10.2357 0.0312
4 1 20 30.0071 0.0391
4 1 21 9.7698 -0.0215
4 1 22 -27.4616 -0.0451
4 1 23 -7.0189 0.0062
4 1 24 12.6343 0.0689
4 1 25 4.6213 0.0001
4 1 26 4.7207 0.0182
4 1 27 -4.8946 -0.0158
4 1 28 -12.2007 -0.0461
4 1 29 6.3869 0.0164
4 1 30 9.1564 -0.0678
4 1 31 -6.4015 -0.0009
4 1 32 -3.8957 0.0450
4 1 33 3.7050 0.0005
4 1 34 2.3662 0.0500
4 1 35 0.3470 -0.0137
4 1 36 -3.9238 0.0142
4 1 37 -2.7998 -0.0044
4 1 38 4.8727 -0.0492
4 1 39 2.5241 0.0303
4 1 40 -3.2742 -0.0217
4 1 41 -1.2391 0.0180
4 2 4 -46.0016 -0.1249
4 2 5 5.4682 -0.1283
4 2 6 48.0478 0.0772
4 2 7 36.4771 -0.0290
4 2 8 -22.3022 0.0175
4 2 9 -59.7824 0.1425
4 2 10 -8.8321 0.0384
4 2 11 45.6740 0.0305
4 2 12 21.9554 -0.0513
4 2 13 -14.0388 -0.0515
4 2 14 -13.2636 -0.0349
4 2 15 -3.8604 -0.0540
4 2 16 0.3831 0.0432
4 2 17 5.5403 0.0001
4 2 18 0.2483 0.0243
4 2 19 -7.3234 0.0330
4 2 20 7.8781 -0.0234
4 2 21 11.8626 0.0149
4 2 22 -11.1128 -0.0485
4 2 23 -10.7954 0.0130
4 2 24 4.3997 0.0357
4 2 25 5.2917 -0.0109
4 2 26 6.0329 0.0605
4 2 27 -3.0882 -0.0273
4 2 28 -11.5168 -0.0308
4 2 29 4.8078 -0.0328
4 2 30 9.0406 -0.0730
4 2 31 -5.4625 0.0340
4 2 32 -3.2270 0.0178
4 2 33 2.6188 0.0642
4 2 34 0.2385 0.0608
4 2 35 2.0033 -0.0235
4 2 36 -0.8614 0.0031
4 2 37 -4.8886 -0.0739
4 2 38 1.9256 -0.0152
4 2 39 4.1701 0.0169
4 2 40 -1.6608 -0.0437
4 2 41 -1.7664 0.0656
4 3 4 -30.0280 -0.0981
4 3 5 8.1625 0.0249
4 3 6 24.3201 -0.0067
4 3 7 21.3167 0.0056
4 3 8 5.9183 0.1127
4 3 9 -42.6180 -0.0560
4 3 10 -35.9898 0.0631
4 3 11 35.3476 0.0703
4 3 12 39.2019 -0.0897
4 3 14 -12.8695 -0.0789
4 3 16 -16.7343 0.0381
4 3 17 1.2218 0.0007
4 3 18 23.9958 0.0772
4 3 19 -4.2315 -0.0239
4 3 20 -10.9257 -0.0181
4 3 21 13.5253 0.0241
4 3 22 -2.9441 -0.0323
4 3 23 -14.2836 0.0352
4 3 24 5.5766 -0.0064
4 3 25 5.4778 0.0123
4 3 26 0.5780 0.0192
4 3 27 -0.2081 -0.0636
4 3 28 -6.6377 -0.0134
4 3 29 2.1055 -0.0376
4 3 30 6.2795 -0.0023
4 3 31 -4.2251 0.0466
4 3 32 -0.8709 0.0259
4 3 33 3.0441 0.0673
4 3 34 -3.3939 -0.0002
4 3 35 -0.0795 -0.0138
4 3 36 3.5677 -0.0248
4 3 37 -2.4708 -0.0663
4 3 38 -1.8117 0.0006
4 3 39 2.7577 -0.0316
4 3 40 0.4942 0.0065
4 4 4 -5.9186 -0.0586
4 4 5 14.5656 0.0256
4 4 6 -3.1147 0.0008
4 4 7 2.4362 0.1316
4 4 8 32.8157 0.0094
4 4 9 -15.6442 -0.0487
4 4 10 -56.7644 0.0847
4 4 11 19.1228 -0.0560
4 4 12 49.6657 -0.0229
4 4 13 -14.2881 -0.0116
4 4 14 -13.1314 -0.0774
4 4 15 11.9376 0.0200
4 4 16 -24.3950 -0.0178
4 4 17 -12.4391 0.0370
4 4 18 35.5398 0.0581
4 4 19 4.7245 -0.0093
4 4 20 -19.7734 0.0457
4 4 21 8.6728 -0.0230
4 4 22 -0.9775 -0.0232
4 4 23 -11.9382 0.0128
4 4 24 8.4554 -0.0345
4 4 25 3.7634 -0.0039
4 4 26 -3.0997 -0.0268
4 4 27 1.6625 -0.0101
4 4 28 -4.1026 0.0091
4 4 29 0.9436 -0.0004
4 4 30 5.4065 0.0506
4 4 31 -4.8991 0.0119
4 4 32 -1.1569 0.0202
4 4 33 6.2561 0.0303
4 4 34 -3.4080 -0.0376
4 4 35 -5.6828 -0.0290
4 4 36 4.4676 -0.0293
4 4 37 3.5488 -0.0309
4 4 38 -2.9154 -0.0198
4 4 39 -1.1385 0.0264
4 5 4 -15.1564 0.0093
4 5 5 -5.5869 -0.0251
4 5 6 8.0947 0.0713
4 5 7 5.5064 0.0908
4 5 8 25.3644 -0.0079
4 5 9 -2.2779 0.0515
4 5 10 -49.8431 -0.0722
4 5 11 4.5891 -0.0712
4 5 12 39.3396 0.0236
4 5 13 -12.3554 -0.0853
4 5 14 -3.3817 0.0120
4 5 15 21.9918 0.0442
4 5 16 -29.5347 -0.0101
4 5 17 -25.2426 0.0541
4 5 18 38.7022 0.0196
4 5 19 15.3127 0.0334
4 5 20 -24.1422 0.0139
4 5 21 0.1939 -0.0397
4 5 22 3.7364 -0.0218
4 5 23 -6.3773 -0.0613
4 5 24 5.0352 -0.0259
4 5 25 1.8153 0.0130
4 5 26 -1.4065 0.0029
4 5 27 2.1327 0.0375
4 5 28 -4.2188 0.0285
4 5 29 0.1551 0.0247
4 5 30 5.2027 0.0140
4 5 31 -4.6416 -0.0073
4 5 32 -2.1640 -0.0013
4 5 33 7.6961 -0.0275
4 5 34 -1.4674 -0.0349
4 5 35 -8.6108 -0.0243
4 5 36 2.8729 -0.0180
4 5 37 6.7340 0.0019
4 5 38 -2.0600 0.0429
4 6 4 -10.4935 0.0504
4 6 5 -13.1185 0.0097
4 6 6 12.5671 0.0499
4 6 7 -1.0506 -0.0070
4 6 8 11.2157 0.0311
4 6 9 15.0237 0.0145
4 6 10 -30.6182 -0.0889
4 6 11 -17.0083 -0.0336
4 6 12 24.2670 -0.0636
4 6 13 3.2038 -0.0121
4 6 14 -0.5760 0.0670
4 6 15 17.7886 0.0277
4 6 16 -20.8926 0.0680
4 6 17 -28.3678 0.0247
4 6 18 28.0617 -0.0103
4 6 19 20.4867 -0.0038
4 6 20 -19.8988 -0.0465
4 6 21 -5.2065 -0.0277
4 6 22 5.8876 -0.0417
4 6 23 -2.5290 -0.0291
4 6 24 1.9868 0.0155
4 6 25 0.6750 0.0248
4 6 26 -1.6225 0.0493
4 6 27 2.9150 0.0357
4 6 28 -0.5447 0.0209
4 6 29 -2.7189 -0.0023
4 6 30 0.6937 -0.0258
4 6 31 -0.4508 -0.0208
4 6 32 0.2031 -0.0325
4 6 33 3.6223 -0.0275
4 6 34 -0.9503 -0.0165
4 6 35 -4.9158 0.0157
4 6 36 0.9967 0.0158
4 6 37 3.7969 0.0127
4 7 4 17.0190 0.0075
4 7 5 -14.5988 0.0021
4 7 6 -4.4969 0.0191
4 7 7 -6.6337 0.0003
4 7 8 3.5265 -0.0108
4 7 9 27.2921 -0.0523
4 7 10 -7.2929 -0.0220
4 7 11 -31.0513 -0.0370
4 7 12 6.7783 -0.0080
4 7 13 12.2365 0.0440
4 7 14 -0.6638 -0.0011
4 7 15 15.3846 0.0857
4 7 16 -7.0842 0.0649
4 7 17 -29.0497 -0.0292
4 7 18 11.6259 -0.0167
4 7 19 21.8756 -0.0752
4 7 20 -9.8003 -0.0532
4 7 21 -7.0010 -0.0247
4 7 22 3.4825 -0.0035
4 7 23 -1.7557 0.0576
4 7 24 1.7455 0.0221
4 7 25 1.8805 0.0387
4 7 26 -3.6089 0.0394
4 7 27 1.7643 -0.0019
4 7 28 4.3660 -0.0117
4 7 29 -3.6013 -0.0367
4 7 30 -4.8833 -0.0315
4 7 31 1.7554 -0.0493
4 7 32 3.7753 -0.0040
4 7 33 1.1218 0.0357
4 7 34 -1.6179 0.0078
4 7 35 -2.1775 0.0472
4 7 36 0.2777 -0.0129
4 8 4 13.7051 0.0255
4 8 5 -18.3789 0.0040
4 8 6 -3.7845 -0.0356
4 8 7 -4.2167 -0.0073
4 8 8 -7.8812 -0.0295
4 8 9 30.3706 -0.0166
4 8 10 13.1271 -0.0076
4 8 11 -36.9331 -0.0205
4 8 12 -10.9675 0.0565
4 8 13 18.6099 0.0169
4 8 14 6.3250 0.0285
4 8 15 7.5975 0.0503
4 8 16 -3.1454 -0.0422
4 8 17 -20.5134 0.0087
4 8 18 2.1699 -0.0364
4 8 19 15.8590 -0.0855
4 8 20 -2.1368 -0.0081
4 8 21 -4.6760 -0.0119
4 8 22 1.4523 0.0399
4 8 23 -2.6241 0.0583
4 8 24 -0.0392 0.0530
4 8 25 3.2575 0.0372
4 8 26 -1.5668 -0.0372
4 8 27 0.1554 -0.0184
4 8 28 3.7686 -0.0525
4 8 29 -2.5001 -0.0529
4 8 30 -5.6115 0.0030
4 8 31 1.0899 -0.0111
4 8 32 4.5585 0.0403
4 8 33 1.2573 0.0434
4 8 34 -1.3126 0.0441
4 8 35 -1.3596 0.0186
4 8 36 -0.4643 -0.1063
4 9 4 -2.0830 0.0253
4 9 5 -26.9707 -0.0232
4 9 6 5.8905 -0.0058
4 9 7 10.7155 -0.0098
4 9 8 -15.6773 -0.0461
4 9 9 14.4371 0.0181
4 9 10 22.0133 0.0156
4 9 11 -26.9931 0.0188
4 9 12 -19.8889 0.0269
4 9 13 19.9353 0.0043
4 9 14 11.7833 0.0285
4 9 15 -3.8174 -0.0340
4 9 16 -2.3504 -0.0171
4 9 17 -6.6085 -0.0014
4 9 18 -4.0140 -0.0611
4 9 19 6.1941 0.0102
4 9 20 4.6905 -0.0015
4 9 21 -0.6419 0.0058
4 9 22 -1.2587 0.0513
4 9 23 -2.6152 0.0160
4 9 24 -2.3702 0.0553
4 9 25 1.4773 -0.0015
4 9 26 3.3655 -0.0482
4 9 27 1.3992 -0.0376
4 9 28 -0.8662 -0.0731
4 9 29 -2.4367 0.0007
4 9 30 -2.7571 0.0216
4 9 31 0.7131 0.0374
4 9 32 3.1600 0.0768
4 9 33 1.0249 -0.0068
4 9 34 -0.2263 -0.0238
4 10 4 -0.1916 0.0024
4 10 5 -32.7660 -0.0059
4 10 6 3.2913 0.0084
4 10 7 24.1459 -0.0104
4 10 8 -11.7448 0.0029
4 10 9 -4.3472 0.0091
4 10 10 17.9753 -0.0062
4 10 11 -10.8923 0.0289
4 10 12 -16.3178 0.0113
4 10 13 13.1033 0.0015
4 10 14 8.0920 -0.0174
4 10 15 -5.9988 -0.0330
4 10 16 2.0329 0.0098
4 10 17 -0.7781 -0.0225
4 10 18 -9.3468 0.0049
4 10 19 1.2943 0.0161
4 10 20 10.1918 -0.0234
4 10 21 1.4542 0.0470
4 10 22 -4.6083 0.0189
4 10 23 -1.4041 -0.0036
4 10 24 -2.4711 0.0190
4 10 25 -1.7030 -0.0273
4 10 26 5.2151 -0.0180
4 10 27 3.8020 -0.0420
4 10 28 -2.2985 -0.0271
4 10 29 -3.1223 0.0238
4 10 30 -2.1548 0.0170
4 10 31 1.0075 0.0617
4 10 32 3.3715 0.0360
4 10 33 0.3823 -0.0591
4 11 4 6.7666 0.0189
4 11 5 -21.0985 0.0087
4 11 6 -5.4127 -0.0048
4 11 7 18.7695 0.0074
4 11 8 -0.9050 0.0140
4 11 9 -6.5974 -0.0088
4 11 10 7.9183 -0.0032
4 11 11 -4.1939 0.0022
4 11 12 -9.7065 -0.0097
4 11 13 6.7123 0.0080
4 11 14 5.0025 -0.0002
4 11 15 -3.4127 -0.0083
4 11 16 2.4992 -0.0118
4 11 17 1.0358 -0.0027
4 11 18 -8.3560 0.0169
4 11 19 -2.7793 -0.0085
4 11 20 9.3054 0.0126
4 11 21 5.0076 0.0135
4 11 22 -4.5433 -0.0074
4 11 23 -3.0882 0.0217
4 11 24 -1.8576 -0.0102
4 11 25 -1.4954 -0.0226
4 11 26 4.1309 -0.0148
4 11 27 3.9484 -0.0124
4 11 28 -1.8337 0.0026
4 11 29 -2.9691 -0.0103
4 11 30 -0.8522 0.0468
4 11 31 0.6992 0.0394
4 11 32 1.5907 -0.0340
4 12 4 1.5252 0.0140
4 12 5 -8.1823 0.0053
4 12 6 -3.9317 0.0150
4 12 7 9.7335 -0.0060
4 12 8 1.1490 -0.0137
4 12 9 -3.5443 0.0041
4 12 10 4.8135 -0.0041
4 12 11 -3.4827 -0.0068
4 12 12 -7.7475 0.0038
4 12 13 5.4947 -0.0001
4 12 14 4.4455 0.0061
4 12 15 -3.7440 0.0096
4 12 16 1.6627 -0.0083
4 12 17 3.6194 -0.0099
4 12 18 -5.7802 -0.0068
4 12 19 -6.6530 0.0071
4 12 20 6.0564 0.0068
4 12 21 8.5857 -0.0010
4 12 22 -2.9733 0.0280
4 12 23 -5.6800 -0.0063
4 12 24 -0.8653 -0.0193
4 12 25 -0.1180 0.0136
4 12 26 2.4683 -0.0291
4 12 27 3.7946 -0.0240
4 12 28 -2.0916 -0.0078
4 12 30 1.6258 0.0701
4 12 31 0.6494 0.0062
4 13 4 -2.7162 -0.0061
4 13 5 -8.5560 -0.0014
4 13 6 -1.3455 0.0070
4 13 7 9.4264 -0.0089
4 13 8 0.2672 -0.0001
4 13 9 -5.0952 0.0007
4 13 10 3.0334 -0.0045
4 13 11 -0.5157 0.0042
4 13 12 -3.5690 0.0009
4 13 13 2.4357 0.0084
4 13 14 0.8406 0.0071
4 13 15 -0.9315 -0.0187
4 13 16 1.6298 -0.0108
4 13 17 1.0957 0.0083
4 13 18 -1.9685 0.0023
4 13 19 -4.6352 0.0014
4 13 20 1.2530 0.0010
4 13 21 7.3373 0.0118
4 13 22 -0.4019 0.0149
4 13 23 -5.3829 -0.0078
4 13 24 -0.6014 -0.0032
4 13 25 0.2174 -0.0173
4 13 26 1.5080 -0.0395
4 13 28 -1.9696 0.0173
4 13 29 -3.0065 0.0628
4 14 4 1.6418 -0.0064
4 14 5 -6.6538 -0.0073
4 14 6 -4.4359 -0.0073
4 14 7 6.0953 0.0053
4 14 8 2.5713 0.0059
4 14 9 -3.1704 0.0014
4 14 10 0.1021 0.0028
4 14 11 0.8061 -0.0019
4 14 12 -0.0512 0.0045
4 14 13 -0.9707 -0.0019
4 14 14 -0.7714 -0.0132
4 14 15 2.4653 0.0010
4 14 16 -0.2325 -0.0019
4 14 17 -1.9224 -0.0097
4 14 18 1.9360 0.0132
4 14 19 -1.5796 0.0234
4 14 20 -2.1180 0.0036
4 14 21 4.9465 0.0010
4 14 22 0.8893 -0.0031
4 14 23 -4.9834 -0.0326
4 14 27 0.2072 0.0283
4 15 4 3.3569 0.0098
4 15 5 1.8292 -0.0107
4 15 6 -6.3960 -0.0033
4 15 7 -1.6876 0.0064
4 15 8 4.7973 -0.0107
4 15 9 2.1865 0.0047
4 15 10 -1.7069 0.0048
4 15 11 -1.1864 0.0030
4 15 12 0.9141 -0.0007
4 15 13 -1.0180 -0.0256
4 15 14 -1.5041 0.0119
4 15 15 2.9464 0.0253
4 15 16 1.0017 -0.0249
4 15 17 -3.1839 -0.0088
4 15 18 0.3508 0.0265
4 15 19 1.0608 -0.0008
4 15 20 -0.7895 -0.0015
4 15 21 1.9346 0.0499
4 15 22 -0.0038 -0.0350
4 15 23 -3.1454 -0.1274
4 15 24 0.7220 0.0362
4 16 4 -0.5030 0.0104
4 16 5 1.9390 -0.0090
4 16 6 -3.7712 -0.0006
4 16 7 -1.1066 -0.0106
4 16 8 3.0305 -0.0046
4 16 9 1.4478 0.0215
4 16 10 0.0638 -0.0181
4 16 11 -1.3450 -0.0143
4 16 12 -0.8522 0.0158
4 16 13 0.2041 0.0001
4 16 14 -0.7425 0.0141
4 16 15 1.5584 0.0185
4 16 16 1.3396 -0.0155
4 17 4 0.5385 -0.0032
4 17 5 -1.4416 -0.0047
4 17 6 -3.0899 -0.0129
4 17 7 2.5010 -0.0193
4 17 8 1.7171 0.0468
4 17 9 -1.0211 0.0234
5 0 5 19.4811 -1.0874
5 0 7 9.7201 0.7270
5 0 9 -22.3618 0.1031
5 0 11 12.4710 0.0502
5 0 13 4.9876 -0.2379
5 0 15 -14.5700 -0.1006
5 0 17 11.7688 0.1423
5 0 19 -2.7379 0.0183
5 0 21 -3.3486 0.0825
5 0 23 3.3476 -0.0617
5 0 25 -1.7630 -0.0881
5 0 27 3.2480 -0.0031
5 0 29 -6.2001 0.0465
5 0 31 5.8504 0.0970
5 0 33 -1.6565 -0.0549
5 0 35 -1.9305 -0.0832
5 0 37 2.0045 0.0583
5 0 39 -0.6016 -0.0507
5 1 5 35.7111 -0.4732
5 1 6 32.9855 0.3024
5 1 7 -5.0585 0.3393
5 1 8 -20.0782 0.2168
5 1 9 -11.4973 0.1953
5 1 10 -9.0010 -0.1803
5 1 11 5.1727 -0.1818
5 1 12 25.8376 -0.1416
5 1 13 8.1333 -0.0516
5 1 14 -21.1736 -0.0167
5 1 15 -12.4966 -0.0340
5 1 16 11.6393 0.1370
5 1 17 6.6716 0.0473
5 1 18 -10.4614 0.0500
5 1 19 0.1769 0.0679
5 1 20 13.9623 -0.0437
5 1 21 -1.0819 0.0133
5 1 22 -15.8179 -0.0680
5 1 23 -1.9667 -0.0466
5 1 24 15.3017 -0.0066
5 1 25 2.6692 -0.0577
5 1 26 -12.1700 0.0437
5 1 27 1.2957 -0.0043
5 1 28 6.1136 0.0158
5 1 29 -6.0487 0.0707
5 1 30 0.4532 -0.0015
5 1 31 6.3219 0.0266
5 1 32 -4.9024 -0.0049
5 1 33 -1.8219 -0.0268
5 1 34 6.5018 -0.0353
5 1 35 -2.2533 -0.0226
5 1 36 -5.2577 0.0113
5 1 37 2.1930 -0.0333
5 1 38 2.4449 0.0258
5 1 39 -0.2740 -0.0192
5 1 40 -0.5920 -0.0061
5 2 5 40.9660 0.2247
5 2 6 32.7541 0.0549
5 2 7 -17.4978 -0.0180
5 2 8 -31.2154 0.2504
5 2 9 4.5402 -0.0431
5 2 10 -0.6917 -0.1316
5 2 11 -9.3344 -0.1186
5 2 12 25.3504 -0.1839
5 2 13 16.7448 0.0050
5 2 14 -20.5698 0.0203
5 2 15 -13.7436 0.1426
5 2 16 6.9566 0.1495
5 2 17 3.9332 -0.0244
5 2 18 -6.7622 0.0370
5 2 19 0.3617 -0.0397
5 2 20 15.5823 -0.0671
5 2 21 5.1078 -0.0255
5 2 22 -21.0070 -0.0679
5 2 23 -11.9255 0.0071
5 2 24 20.0337 0.0121
5 2 25 10.9314 0.0209
5 2 26 -14.0885 0.0327
5 2 27 -2.6005 0.0112
5 2 28 4.6177 0.0292
5 2 29 -5.7246 -0.0058
5 2 30 4.9681 0.0069
5 2 31 7.7800 -0.0186
5 2 32 -11.0588 -0.0158
5 2 33 -3.4551 0.0013
5 2 34 12.4334 -0.0555
5 2 35 -1.4420 0.0270
5 2 36 -9.6293 -0.0057
5 2 37 2.0603 -0.0073
5 2 38 4.8632 0.0779
5 2 39 -0.1292 -0.0715
5 2 40 -1.4106 0.0011
5 3 5 -12.8097 0.1466
5 3 7 14.7299 0.0530
5 3 8 -13.2886 -0.0292
5 3 9 -5.6530 -0.1179
5 3 10 -1.4097 0.0591
5 3 11 -9.3118 -0.1005
5 3 12 19.1983 -0.0656
5 3 13 18.0365 0.0332
5 3 14 -15.2955 0.0325
5 3 15 -14.4941 0.1192
5 3 16 5.1478 0.0559
5 3 17 4.7437 0.0406
5 3 18 -7.3768 -0.0362
5 3 19 -0.4119 -0.1103
5 3 20 16.5754 -0.0321
5 3 21 5.8532 -0.0375
5 3 22 -20.7681 0.0070
5 3 23 -13.3442 0.0228
5 3 24 17.8761 0.0224
5 3 25 12.7865 0.0434
5 3 26 -11.1035 -0.0083
5 3 27 -3.2582 0.0352
5 3 28 2.8381 -0.0051
5 3 29 -7.3961 -0.0290
5 3 30 5.0362 0.0253
5 3 31 11.5010 -0.0532
5 3 32 -10.4946 -0.0078
5 3 33 -8.1371 0.0014
5 3 34 11.9507 -0.0327
5 3 35 2.5173 0.0483
5 3 36 -9.2620 -0.0062
5 3 37 0.2814 0.0318
5 3 38 4.6233 0.0467
5 3 39 -0.2131 -0.0938
5 4 5 -57.5110 0.0331
5 4 7 46.1193 -0.0405
5 4 8 -4.8252 -0.1118
5 4 9 -19.9639 0.0376
5 4 10 1.4509 -0.0583
5 4 11 -7.6426 -0.0394
5 4 12 5.0170 0.1085
5 4 13 21.7336 -0.0033
5 4 14 -2.8806 0.0356
5 4 15 -17.3619 0.0259
5 4 16 2.7577 -0.0028
5 4 17 4.6737 0.0345
5 4 18 -9.9536 -0.0548
5 4 19 2.2538 -0.0328
5 4 20 15.5319 -0.0430
5 4 21 1.2776 -0.0318
5 4 22 -14.2870 0.0448
5 4 23 -9.3709 -0.0023
5 4 24 9.9469 0.0353
5 4 25 12.4808 0.0351
5 4 26 -6.1744 -0.0026
5 4 27 -6.0432 0.0244
5 4 28 3.2570 -0.0278
5 4 29 -4.7043 -0.0068
5 4 30 -0.1993 -0.0089
5 4 31 10.5161 -0.0553
5 4 32 -3.3381 0.0110
5 4 33 -8.5996 -0.0059
5 4 34 5.6648 -0.0045
5 4 35 3.6550 0.0555
5 4 36 -4.8549 0.0054
5 4 37 -0.3774 0.0275
5 4 38 2.0129 0.0311
5 5 5 -32.3606 0.0030
5 5 6 -1.2068 0.0436
5 5 7 31.4429 -0.0673
5 5 8 -1.0424 -0.0564
5 5 9 -12.4357 -0.0315
5 5 10 -0.0672 -0.0389
5 5 11 -15.1834 0.0802
5 5 12 0.2409 0.0180
5 5 13 29.4525 0.0370
5 5 14 0.5813 0.0654
5 5 15 -20.0921 -0.0516
5 5 16 4.5057 -0.0070
5 5 17 1.4917 -0.0153
5 5 18 -12.4487 -0.0356
5 5 19 7.8633 -0.0064
5 5 20 12.4189 -0.0293
5 5 21 -4.6106 0.0118
5 5 22 -4.3978 0.0068
5 5 23 -4.5725 0.0128
5 5 24 -1.5767 0.0479
5 5 25 11.2925 0.0108
5 5 26 0.9000 0.0099
5 5 27 -9.0837 0.0040
5 5 28 2.6458 -0.0318
5 5 29 0.2548 -0.0275
5 5 30 -4.4976 -0.0202
5 5 31 5.5941 -0.0217
5 5 32 3.2378 0.0072
5 5 33 -4.5417 0.0145
5 5 34 -0.5441 0.0083
5 5 35 1.3989 0.0416
5 5 36 -0.7813 0.0258
5 5 37 0.0178 0.0237
5 6 5 -4.9973 0.0126
5 6 6 -17.6921 -0.0087
5 6 7 13.3848 -0.0399
5 6 8 16.2590 -0.0216
5 6 9 -6.6686 -0.0430
5 6 10 -8.0761 0.0322
5 6 11 -10.2794 0.0076
5 6 12 1.6583 0.0241
5 6 13 18.8135 0.1056
5 6 14 0.0040 -0.0185
5 6 15 -9.7643 -0.0252
5 6 16 5.3022 -0.0118
5 6 17 -5.8440 -0.0662
5 6 18 -12.5107 -0.0225
5 6 19 13.6977 -0.0161
5 6 20 10.0776 0.0143
5 6 21 -10.7877 0.0260
5 6 22 2.4033 0.0266
5 6 23 1.8543 0.0450
5 6 24 -11.5933 0.0054
5 6 25 5.9390 -0.0004
5 6 26 9.8618 -0.0145
5 6 27 -6.4776 -0.0233
5 6 28 -2.8229 -0.0300
5 6 29 1.5330 -0.0254
5 6 30 -2.3297 0.0109
5 6 31 1.2121 -0.0172
5 6 32 3.6713 0.0176
5 6 33 0.2194 0.0380
5 6 34 -2.1373 0.0087
5 6 35 -1.3649 0.0434
5 6 36 0.0352 0.0040
5 7 5 1.7432 0.0276
5 7 6 -37.9789 -0.0169
5 7 7 5.5177 -0.0019
5 7 8 32.3849 -0.0269
5 7 9 -5.9183 -0.0110
5 7 10 -11.7707 0.0364
5 7 11 1.7460 0.0096
5 7 12 -6.0298 0.0482
5 7 13 0.9990 0.0069
5 7 14 11.4339 0.0070
5 7 15 0.9243 0.0110
5 7 16 -3.6710 -0.0947
5 7 17 -7.0520 -0.0371
5 7 18 -8.5068 -0.0044
5 7 19 13.4102 -0.0079
5 7 20 10.8830 0.0389
5 7 21 -14.3342 0.0433
5 7 22 -0.4124 0.0620
5 7 23 8.7553 -0.0012
5 7 24 -10.4719 -0.0113
5 7 25 -2.4936 -0.0110
5 7 26 11.7129 -0.0668
5 7 27 0.4189 -0.0177
5 7 28 -5.7895 -0.0206
5 7 29 -0.3524 0.0036
5 7 30 -0.8574 0.0322
5 7 31 -1.1721 0.0073
5 7 32 4.4704 0.0489
5 7 33 2.5202 0.0038
5 7 34 -3.7468 0.0029
5 7 35 -1.3194 0.0204
5 8 5 20.1861 -0.0382
5 8 6 -40.9808 0.0046
5 8 7 -7.2220 0.0357
5 8 8 40.5240 -0.0159
5 8 9 -3.1132 0.0190
5 8 10 -18.2430 0.0122
5 8 11 7.5557 0.0119
5 8 12 -7.5612 0.0146
5 8 13 -5.6496 -0.0152
5 8 14 18.6219 0.0116
5 8 15 0.9720 -0.0482
5 8 16 -10.9138 -0.0385
5 8 17 -0.9435 0.0020
5 8 18 -4.2562 -0.0228
5 8 19 7.0694 0.0475
5 8 20 11.4703 0.0352
5 8 21 -12.0364 0.0331
5 8 22 -5.9159 0.0362
5 8 23 11.3351 -0.0296
5 8 24 -4.2586 -0.0096
5 8 25 -8.1588 -0.0585
5 8 26 9.2567 -0.0445
5 8 27 4.9682 0.0061
5 8 28 -6.4922 -0.0231
5 8 29 -0.7027 0.0502
5 8 30 -0.1842 0.0462
5 8 31 -3.3882 0.0261
5 8 32 4.7955 0.0289
5 8 33 3.9687 -0.0387
5 8 34 -4.1879 -0.0141
5 9 5 37.4591 -0.0087
5 9 6 -21.9084 0.0193
5 9 7 -20.2599 -0.0005
5 9 8 31.4855 0.0136
5 9 9 2.8617 0.0308
5 9 10 -20.3235 -0.0124
5 9 11 6.3421 -0.0037
5 9 12 -1.3032 -0.0121
5 9 13 -5.6862 -0.0177
5 9 14 14.7846 -0.0119
5 9 15 0.3884 -0.0108
5 9 16 -11.8179 0.0095
5 9 17 1.6118 -0.0218
5 9 18 -0.2585 0.0265
5 9 19 1.7200 0.0481
5 9 20 8.6725 -0.0075
5 9 21 -5.8029 0.0322
5 9 22 -7.0308 -0.0061
5 9 23 7.6104 -0.0378
5 9 24 -1.2153 -0.0205
5 9 25 -7.4979 -0.0481
5 9 26 7.6495 -0.0009
5 9 27 4.8334 0.0048
5 9 28 -7.2308 0.0246
5 9 29 0.4492 0.0619
5 9 30 2.2216 0.0117
5 9 31 -4.7347 0.0205
5 9 32 1.9164 -0.0181
5 9 33 4.8884 -0.0719
5 10 5 29.3351 0.0145
5 10 6 -2.3682 0.0061
5 10 7 -18.3839 0.0184
5 10 8 17.9103 -0.0005
5 10 9 2.2785 -0.0266
5 10 10 -16.5644 0.0039
5 10 11 9.3456 0.0042
5 10 12 1.5336 -0.0267
5 10 13 -11.4675 -0.0098
5 10 14 11.9413 0.0016
5 10 15 6.9547 0.0124
5 10 16 -13.5023 0.0126
5 10 17 -2.3520 0.0057
5 10 18 5.6094 0.0149
5 10 19 0.7494 -0.0046
5 10 20 2.5965 0.0111
5 10 21 -1.2477 0.0073
5 10 22 -4.2542 -0.0322
5 10 23 3.1123 -0.0127
5 10 24 -0.3045 -0.0236
5 10 25 -5.5618 -0.0193
5 10 26 5.1772 0.0215
5 10 27 5.6959 0.0249
5 10 28 -6.1740 0.0392
5 10 29 -2.0733 0.0231
5 10 30 4.3130 -0.0151
5 10 31 -1.8738 -0.0264
5 10 32 -1.8919 -0.0332
5 11 5 11.0555 -0.0008
5 11 6 1.1159 0.0008
5 11 7 -9.5630 0.0149
5 11 8 13.1225 -0.0124
5 11 9 0.5774 -0.0162
5 11 10 -13.9046 -0.0075
5 11 11 8.7159 -0.0173
5 11 12 2.4069 0.0058
5 11 13 -11.8227 0.0207
5 11 14 9.0367 0.0011
5 11 15 8.6538 0.0022
5 11 16 -11.8700 0.0108
5 11 17 -3.3808 0.0013
5 11 18 7.2646 -0.0025
5 11 19 -0.6189 0.0058
5 11 20 -0.8512 -0.0101
5 11 21 2.1122 -0.0234
5 11 22 -2.6870 0.0056
5 11 23 -0.4966 0.0044
5 11 24 2.0397 -0.0193
5 11 25 -3.4754 -0.0021
5 11 26 0.5243 0.0257
5 11 27 5.9570 0.0249
5 11 28 -2.2115 0.0075
5 11 29 -3.9073 0.0057
5 11 30 2.3486 -0.0308
5 11 31 0.2007 -0.0428
5 12 5 3.2814 -0.0037
5 12 6 0.1632 -0.0125
5 12 7 -8.2980 -0.0006
5 12 8 11.8294 0.0046
5 12 9 6.0969 -0.0076
5 12 10 -14.6750 -0.0032
5 12 11 0.4918 0.0054
5 12 12 7.8537 -0.0081
5 12 13 -5.8898 0.0004
5 12 14 0.8307 0.0180
5 12 15 6.8435 0.0117
5 12 16 -4.8594 -0.0055
5 12 17 -3.6030 -0.0146
5 12 18 3.7230 0.0059
5 12 19 -1.0291 0.0041
5 12 20 -0.3547 -0.0151
5 12 21 3.7592 -0.0000
5 12 22 -2.3147 -0.0084
5 12 23 -2.8356 -0.0084
5 12 24 2.5165 0.0242
5 12 25 -0.7212 0.0112
5 12 26 -0.6523 -0.0051
5 12 27 3.3104 -0.0033
5 12 28 -0.8258 0.0032
5 12 29 -2.5222 0.0117
5 12 30 0.6137 -0.0163
5 13 5 -1.9001 -0.0032
5 13 6 6.5066 -0.0026
5 13 7 -6.2995 0.0045
5 13 8 5.0183 -0.0039
5 13 9 7.9082 -0.0076
5 13 10 -10.2056 0.0162
5 13 11 -2.4574 0.0022
5 13 12 7.3681 -0.0110
5 13 13 -4.0517 0.0029
5 13 14 -1.1091 -0.0125
5 13 15 6.0385 0.0089
5 13 16 -2.6514 0.0282
5 13 17 -2.9510 -0.0125
5 13 18 2.1993 -0.0136
5 13 19 -1.7610 0.0049
5 13 20 -0.1524 -0.0048
5 13 21 4.3069 -0.0089
5 13 22 -0.8989 -0.0051
5 13 23 -3.4855 0.0047
5 13 24 0.3180 0.0106
5 13 25 1.1689 0.0065
5 13 26 1.0879 0.0017
5 13 27 0.1556 0.0033
5 13 28 -1.5705 0.0124
5 14 5 -7.0196 0.0058
5 14 6 6.1199 -0.0156
5 14 7 -2.0934 0.0036
5 14 8 1.8426 0.0074
5 14 9 5.6824 -0.0161
5 14 10 -4.1433 -0.0085
5 14 11 -2.3840 0.0086
5 14 12 1.1480 0.0157
5 14 13 -1.9148 -0.0031
5 14 14 2.5023 -0.0102
5 14 15 2.1619 0.0163
5 14 16 -3.2236 0.0020
5 14 17 0.8757 -0.0128
5 14 18 1.4916 0.0042
5 14 19 -3.6159 -0.0044
5 14 20 0.0649 -0.0137
5 14 21 3.6842 -0.0010
5 14 22 -0.2267 0.0073
5 14 26 0.5891 0.0371
5 15 5 -7.7281 0.0013
5 15 6 -1.6543 -0.0136
5 15 7 1.2360 -0.0049
5 15 8 4.0831 -0.0097
5 15 9 1.9296 -0.0118
5 15 10 -2.2657 -0.0004
5 15 11 -1.0944 0.0093
5 15 12 -1.1278 0.0220
5 15 13 -0.4198 0.0125
5 15 14 2.2664 -0.0017
5 15 15 -0.2979 -0.0100
5 15 16 -1.1148 -0.0067
5 15 17 2.7340 0.0024
5 15 18 -0.1971 -0.0370
5 15 19 -4.1350 -0.0221
5 15 20 0.6597 0.0647
5 15 21 2.7965 0.0222
5 15 22 -0.3660 -0.0562
5 16 5 -2.9733 0.0055
5 16 6 -2.5159 0.0016
5 16 7 0.5338 -0.0380
5 16 8 2.9119 -0.0075
5 16 9 0.2803 0.0277
5 16 10 -1.7267 -0.0128
5 16 11 0.4841 0.0121
5 16 12 1.1216 0.0474
5 16 13 -1.4988 -0.0236
5 16 14 -1.6610 -0.0326
5 16 15 0.9824 0.0274
5 17 5 -1.0605 0.0496
5 17 6 -0.3814 -0.0137
5 17 7 -0.0316 -0.0803
5 17 8 0.6051 0.0354
6 0 6 40.7539 1.5486
6 0 8 -1.4318 -0.3271
6 0 10 -52.5915 -0.1298
6 0 12 64.0815 -0.2957
6 0 14 -23.0525 0.1083
6 0 16 -28.0812 0.2715
6 0 18 52.8238 -0.0515
6 0 20 -50.5164 -0.0836
6 0 22 34.2693 -0.0548
6 0 24 -14.3740 -0.0430
6 0 26 0.5559 0.0964
6 0 28 3.5220 0.0692
6 0 30 -4.0432 -0.0371
6 0 32 5.6207 -0.0441
6 0 34 -6.0521 -0.0825
6 0 36 4.7324 0.0866
6 0 38 -4.1161 0.0302
6 0 40 3.6147 0.0352
6 1 6 25.0845 0.6481
6 1 7 2.3625 -0.1098
6 1 8 0.8554 0.0140
6 1 9 -2.8110 -0.3939
6 1 10 -43.9556 -0.3315
6 1 11 3.2777 -0.0268
6 1 12 53.9292 -0.0418
6 1 13 -5.9575 0.2270
6 1 14 -19.0437 0.1397
6 1 15 12.7439 0.0676
6 1 16 -23.2547 0.1166
6 1 17 -18.1638 -0.0285
6 1 18 40.7710 -0.0336
6 1 19 15.8833 -0.1001
6 1 20 -36.0009 -0.1153
6 1 21 -8.0090 -0.0572
6 1 22 22.9161 -0.0251
6 1 23 1.2269 0.0482
6 1 24 -8.9851 0.0502
6 1 25 1.6223 0.0835
6 1 26 -0.2926 0.0271
6 1 27 -1.5922 0.0108
6 1 28 2.7985 0.0718
6 1 29 0.2448 -0.0499
6 1 30 -3.3732 -0.0697
6 1 31 0.7281 -0.0589
6 1 32 5.2312 -0.0577
6 1 33 -0.2568 0.0114
6 1 34 -5.6582 0.0027
6 1 35 -0.6623 0.0715
6 1 36 3.8301 0.0314
6 1 37 0.5850 0.0018
6 1 38 -2.6278 0.0660
6 1 39 0.1797 -0.0557
6 1 40 2.3472 0.0105
6 2 6 4.1561 -0.1477
6 2 7 -1.4734 0.0070
6 2 8 3.7325 -0.0280
6 2 9 6.6853 -0.2938
6 2 10 -26.7794 -0.0621
6 2 11 -5.9752 -0.0147
6 2 12 32.7829 0.0744
6 2 13 0.5551 0.2156
6 2 14 -12.0816 0.1378
6 2 15 10.8390 0.0566
6 2 16 -10.5358 -0.0696
6 2 17 -21.8264 -0.0803
6 2 18 15.1389 -0.0862
6 2 19 21.5274 -0.0989
6 2 20 -8.3397 -0.0333
6 2 21 -10.2511 -0.0283
6 2 22 2.7330 0.0596
6 2 23 -1.5128 0.0940
6 2 24 -0.6740 0.0734
6 2 25 7.2443 0.0734
6 2 26 0.3503 -0.0293
6 2 27 -7.8349 -0.0266
6 2 28 -0.3823 -0.0331
6 2 29 5.8229 -0.0823
6 2 30 -1.1560 -0.0295
6 2 31 -3.2947 -0.0335
6 2 32 3.6486 0.0093
6 2 33 1.9646 0.0391
6 2 34 -3.8153 0.0342
6 2 35 -1.8659 0.0801
6 2 36 1.5676 0.0098
6 2 37 1.7288 0.0112
6 2 38 -0.1247 -0.0106
6 2 39 -0.9417 -0.1154
6 3 6 16.6780 -0.0575
6 3 7 13.0235 -0.0382
6 3 8 -8.1991 -0.1338
6 3 9 0.7705 0.0797
6 3 10 -4.0279 0.0713
6 3 11 -6.8377 -0.0082
6 3 12 7.9515 0.1027
6 3 13 5.0007 0.0513
6 3 14 -3.0086 0.0274
6 3 15 5.9280 0.0031
6 3 16 -0.6302 -0.0588
6 3 17 -17.9537 -0.0904
6 3 18 -2.9261 -0.1051
6 3 19 17.9792 -0.0132
6 3 20 8.1426 0.0204
6 3 21 -6.3916 0.0442
6 3 22 -7.5078 0.0944
6 3 23 -5.1699 0.0532
6 3 24 1.0033 0.0370
6 3 25 10.5463 0.0040
6 3 26 5.4665 -0.0446
6 3 27 -11.1387 -0.0623
6 3 28 -6.8010 -0.0798
6 3 29 8.6904 -0.0218
6 3 30 3.3553 0.0087
6 3 31 -4.7007 0.0087
6 3 32 0.0604 0.0599
6 3 33 1.5425 0.0365
6 3 34 -0.2860 0.0281
6 3 35 -0.3570 0.0444
6 3 36 -0.9281 -0.0223
6 3 37 0.4754 -0.0224
6 3 38 0.9920 -0.0460
6 3 39 -0.7665 -0.1014
6 4 6 31.4006 -0.0309
6 4 7 24.4329 -0.0038
6 4 8 -19.6222 0.0534
6 4 9 -7.3706 0.0330
6 4 10 10.6092 0.0248
6 4 11 -7.3344 0.1178
6 4 12 -5.5314 0.0021
6 4 13 10.6006 -0.0475
6 4 14 0.5543 -0.0169
6 4 15 -1.5401 -0.0584
6 4 16 4.9968 -0.0340
6 4 17 -7.3892 -0.0342
6 4 18 -11.2985 -0.0017
6 4 19 5.2331 0.0131
6 4 20 16.3219 0.0144
6 4 21 2.8552 0.0750
6 4 22 -14.4477 0.0466
6 4 23 -7.0316 0.0220
6 4 24 4.6707 0.0035
6 4 25 7.1121 -0.0499
6 4 26 5.2214 -0.0529
6 4 27 -6.4586 -0.0577
6 4 28 -7.7868 -0.0315
6 4 29 4.4926 0.0226
6 4 30 4.3750 0.0273
6 4 31 -1.0969 0.0347
6 4 32 -1.1936 0.0557
6 4 33 -1.4939 0.0282
6 4 34 0.8733 0.0010
6 4 35 2.4299 -0.0136
6 4 36 -1.3498 -0.0476
6 4 37 -2.1281 -0.0322
6 4 38 0.8901 -0.0352
6 5 6 23.1421 -0.0073
6 5 7 24.8763 0.0023
6 5 8 -19.7041 0.0544
6 5 9 -10.3841 0.0139
6 5 10 14.6509 0.0700
6 5 11 -4.2580 0.0083
6 5 12 -9.2813 -0.0617
6 5 13 7.8953 0.0147
6 5 14 2.8969 -0.0509
6 5 15 -3.6171 -0.0564
6 5 16 3.1504 -0.0036
6 5 17 3.0336 -0.0014
6 5 18 -10.8276 0.0357
6 5 19 -8.8292 0.0298
6 5 20 19.2292 0.0401
6 5 21 12.2773 0.0263
6 5 22 -19.9038 -0.0038
6 5 23 -8.0911 -0.0006
6 5 24 9.8888 -0.0316
6 5 25 1.4027 -0.0425
6 5 26 1.4523 -0.0348
6 5 27 1.8196 -0.0176
6 5 28 -5.4563 0.0030
6 5 29 -1.9944 0.0283
6 5 30 3.5451 0.0445
6 5 31 1.7936 0.0270
6 5 32 -1.0856 0.0333
6 5 33 -2.0177 0.0056
6 5 34 0.3442 -0.0311
6 5 35 2.3713 -0.0336
6 5 36 -0.6666 -0.0432
6 6 6 20.5211 -0.0123
6 6 7 15.4997 0.0250
6 6 8 -20.6063 0.0431
6 6 9 -4.7614 0.0139
6 6 10 17.4400 0.0018
6 6 11 -2.4523 -0.0205
6 6 12 -13.9663 -0.0065
6 6 13 2.2159 -0.0448
6 6 14 9.7157 -0.0337
6 6 15 -2.3950 0.0199
6 6 16 -4.7856 -0.0102
6 6 17 9.1561 0.0084
6 6 18 -3.2980 0.0328
6 6 19 -17.4677 0.0395
6 6 20 14.2124 0.0264
6 6 21 19.0648 -0.0045
6 6 22 -18.9199 -0.0089
6 6 23 -12.0279 -0.0467
6 6 24 11.7209 -0.0330
6 6 25 1.6138 -0.0182
6 6 26 -0.7255 -0.0137
6 6 27 4.5753 0.0319
6 6 28 -3.8000 0.0156
6 6 29 -3.7488 0.0269
6 6 30 2.1827 0.0275
6 6 31 0.2845 0.0006
6 6 32 -0.0156 0.0101
6 6 33 0.9221 -0.0128
6 6 34 -0.6431 -0.0192
6 6 35 -0.1284 -0.0442
6 7 6 21.1248 0.0168
6 7 7 7.4372 0.0283
6 7 8 -16.9561 0.0028
6 7 9 1.9754 0.0092
6 7 10 12.5269 -0.0186
6 7 11 -5.3752 -0.0177
6 7 12 -10.9604 -0.0257
6 7 13 1.6410 -0.0298
6 7 14 10.0037 0.0167
6 7 15 0.2291 -0.0073
6 7 16 -8.9143 0.0198
6 7 17 5.8875 0.0418
6 7 18 5.7352 0.0026
6 7 19 -14.5430 0.0231
6 7 20 2.5252 -0.0001
6 7 21 17.1799 -0.0132
6 7 22 -10.6906 -0.0305
6 7 23 -11.1444 -0.0461
6 7 24 9.8240 0.0017
6 7 25 0.4486 -0.0146
6 7 26 -2.5159 0.0173
6 7 27 7.0971 0.0455
6 7 28 -1.2182 0.0098
6 7 29 -6.7962 0.0259
6 7 30 0.2022 0.0048
6 7 31 2.2474 -0.0152
6 7 32 0.0590 -0.0314
6 7 33 0.4889 -0.0117
6 7 34 0.8532 0.0181
6 8 6 15.0259 0.0432
6 8 7 7.0001 0.0011
6 8 8 -10.5310 -0.0131
6 8 9 4.2595 -0.0069
6 8 10 3.6004 -0.0325
6 8 11 -8.2700 -0.0082
6 8 12 -0.3635 -0.0112
6 8 13 2.0856 -0.0071
6 8 14 2.0466 0.0083
6 8 15 5.3389 0.0209
6 8 16 -7.2122 0.0433
6 8 17 -3.2867 -0.0030
6 8 18 11.2543 0.0064
6 8 19 -6.3294 0.0129
6 8 20 -7.8271 -0.0402
6 8 21 12.4320 -0.0168
6 8 22 -1.4907 -0.0228
6 8 23 -9.0307 -0.0226
6 8 24 7.2411 0.0081
6 8 25 -0.1871 0.0184
6 8 26 -6.4028 0.0429
6 8 27 7.7786 0.0153
6 8 28 4.3276 0.0108
6 8 29 -9.0661 0.0012
6 8 30 -2.6831 -0.0281
6 8 31 5.1625 -0.0114
6 8 32 -0.3142 -0.0376
6 8 33 -0.9029 0.0058
6 9 6 4.4378 -0.0076
6 9 7 -0.7412 -0.0120
6 9 8 -3.9014 -0.0018
6 9 9 12.8023 -0.0303
6 9 10 -2.4935 -0.0228
6 9 11 -14.8434 0.0051
6 9 12 7.8046 -0.0029
6 9 13 4.9576 0.0224
6 9 14 -6.4058 0.0242
6 9 15 7.3366 0.0088
6 9 16 -1.4477 0.0127
6 9 17 -9.8562 0.0014
6 9 18 9.2933 -0.0005
6 9 19 1.3377 -0.0295
6 9 20 -9.7184 -0.0296
6 9 21 7.7520 -0.0010
6 9 22 2.3170 -0.0176
6 9 23 -8.7822 0.0018
6 9 24 6.1613 0.0240
6 9 25 2.8393 0.0295
6 9 26 -10.2290 0.0319
6 9 27 3.9650 0.0116
6 9 28 9.3204 -0.0033
6 9 29 -6.5192 -0.0508
6 9 30 -4.8475 -0.0375
6 9 31 3.9738 0.0039
6 9 32 -0.1463 -0.0164
6 10 6 3.8454 -0.0073
6 10 7 -6.0517 -0.0279
6 10 8 -6.9453 -0.0187
6 10 9 19.8634 -0.0129
6 10 10 3.4482 0.0012
6 10 11 -22.0986 0.0115
6 10 12 4.1027 0.0089
6 10 13 10.9704 0.0262
6 10 14 -8.1779 0.0083
6 10 15 4.1362 0.0008
6 10 16 3.7815 0.0131
6 10 17 -11.5951 -0.0207
6 10 18 4.8889 -0.0243
6 10 19 7.5320 -0.0118
6 10 20 -9.3859 -0.0130
6 10 21 1.5396 -0.0072
6 10 22 6.3692 0.0046
6 10 23 -6.6561 0.0320
6 10 24 0.7680 0.0239
6 10 25 4.9224 0.0182
6 10 26 -6.4420 0.0124
6 10 27 -0.1393 -0.0244
6 10 28 7.0747 -0.0214
6 10 29 -2.2154 -0.0313
6 10 30 -3.3674 -0.0315
6 10 31 0.7482 0.0073
6 11 6 6.7242 -0.0092
6 11 7 -1.1340 -0.0171
6 11 8 -10.4325 0.0125
6 11 9 17.2101 -0.0165
6 11 10 8.0593 -0.0092
6 11 11 -22.5826 0.0344
6 11 12 1.0873 0.0096
6 11 13 12.9862 0.0039
6 11 14 -9.0895 0.0006
6 11 15 2.7295 -0.0031
6 11 16 7.7313 0.0007
6 11 17 -12.6128 -0.0163
6 11 18 1.2275 -0.0125
6 11 19 11.6865 -0.0198
6 11 20 -9.2724 -0.0062
6 11 21 -4.0905 0.0162
6 11 22 10.8133 0.0181
6 11 23 -2.2470 0.0356
6 11 24 -6.4579 0.0101
6 11 25 2.9395 -0.0038
6 11 26 0.5781 -0.0121
6 11 27 -0.0677 -0.0432
6 11 28 2.6060 -0.0144
6 11 29 -1.7600 -0.0078
6 11 30 -2.2458 0.0049
6 12 6 0.1418 -0.0114
6 12 7 4.2371 -0.0033
6 12 8 -3.8006 0.0171
6 12 9 9.2029 -0.0090
6 12 10 3.6304 0.0089
6 12 11 -15.2573 0.0056
6 12 12 2.4756 -0.0152
6 12 13 8.6821 0.0259
6 12 14 -8.9795 0.0049
6 12 15 3.9185 -0.0212
6 12 16 9.0974 -0.0038
6 12 17 -12.3514 -0.0061
6 12 18 -2.5209 -0.0108
6 12 19 11.8418 -0.0083
6 12 20 -5.4470 0.0137
6 12 21 -5.3736 0.0092
6 12 22 9.5392 0.0140
6 12 23 -0.4020 0.0328
6 12 24 -8.0640 -0.0119
6 12 25 1.7712 -0.0226
6 12 26 3.3816 -0.0082
6 12 27 -0.2829 -0.0301
6 12 28 0.4641 -0.0152
6 12 29 -1.0149 0.0254
6 13 6 -6.2968 -0.0070
6 13 7 2.6756 -0.0140
6 13 8 1.9811 0.0101
6 13 9 4.5959 -0.0017
6 13 10 1.8060 0.0032
6 13 11 -9.0023 -0.0033
6 13 12 -0.0550 0.0066
6 13 13 5.7015 0.0157
6 13 14 -5.7199 -0.0116
6 13 15 2.5647 -0.0009
6 13 16 9.1776 -0.0084
6 13 17 -8.9390 -0.0207
6 13 18 -6.7015 0.0021
6 13 19 8.7784 0.0038
6 13 20 0.7131 0.0123
6 13 21 -3.8062 0.0231
6 13 22 3.9976 0.0115
6 13 23 -0.5795 -0.0101
6 13 24 -4.6583 -0.0230
6 13 25 1.8118 -0.0032
6 13 26 2.1215 0.0046
6 13 27 -1.3645 -0.0187
6 14 6 -5.9438 -0.0099
6 14 7 3.5965 0.0137
6 14 8 2.1941 0.0073
6 14 9 0.8605 -0.0176
6 14 10 3.2982 0.0031
6 14 11 -5.5572 0.0076
6 14 12 -3.2691 0.0124
6 14 13 5.3409 0.0098
6 14 14 -2.9502 -0.0054
6 14 15 -0.3614 -0.0167
6 14 16 8.1799 -0.0250
6 14 17 -4.2193 0.0004
6 14 18 -7.3320 0.0110
6 14 19 4.4889 0.0015
6 14 20 2.6889 0.0162
6 14 21 -1.8251 0.0255
6 15 6 -1.9609 -0.0044
6 15 7 5.2384 0.0037
6 15 8 -0.5904 0.0126
6 15 9 -1.3101 0.0308
6 15 10 4.5105 0.0048
6 15 11 -3.1969 -0.0206
6 15 12 -3.7817 -0.0091
6 15 13 3.9004 0.0008
6 15 14 -1.5433 0.0048
6 15 15 -1.0129 -0.0089
6 15 16 5.5572 -0.0067
6 15 17 -1.4533 -0.0108
6 15 18 -5.0337 -0.0101
6 15 19 1.6589 0.0427
6 15 20 2.2950 0.0311
6 15 21 -0.8646 -0.0167
6 16 6 -2.9698 0.0057
6 16 7 2.7942 -0.0134
6 16 8 0.3518 0.0341
6 16 9 -0.9760 0.0404
6 16 10 2.8999 0.0012
6 16 11 -0.6766 -0.0035
6 16 12 -3.1077 -0.0653
6 16 13 0.5327 -0.0464
7 0 7 30.5345 -0.7352
7 0 9 -14.1442 -0.0584
7 0 11 -24.9336 0.0671
7 0 13 53.0998 0.1261
7 0 15 -50.9190 0.0703
7 0 17 28.4551 -0.0988
7 0 19 -6.6360 -0.0648
7 0 21 -3.4412 0.0068
7 0 23 2.9356 -0.0291
7 0 25 0.6079 0.1937
7 0 27 0.2847 -0.0648
7 0 29 -5.8355 -0.1227
7 0 31 9.3900 0.0293
7 0 33 -7.2382 0.0154
7 0 35 2.8041 0.0532
7 0 37 -0.0545 0.0353
7 0 39 -0.7961 -0.0968
7 1 7 32.5984 -0.2223
7 1 8 23.1608 -0.1035
7 1 9 -18.3703 -0.1753
7 1 10 2.5500 0.1459
7 1 11 -17.1166 0.2148
7 1 12 -24.8133 0.1088
7 1 13 43.9708 0.0675
7 1 14 30.0686 0.0054
7 1 15 -42.0824 -0.0730
7 1 16 -18.9830 -0.0760
7 1 17 19.6564 -0.0435
7 1 18 4.5720 -0.1233
7 1 19 1.2656 -0.0320
7 1 20 1.8090 0.0591
7 1 21 -8.6209 0.0222
7 1 22 0.5816 0.1133
7 1 23 5.6817 0.0473
7 1 24 -5.5571 -0.0077
7 1 25 -1.5484 0.0644
7 1 26 7.6487 -0.0446
7 1 27 2.0928 -0.0662
7 1 28 -5.6457 -0.0364
7 1 29 -6.2291 -0.0826
7 1 30 1.7584 -0.0295
7 1 31 8.6133 0.0096
7 1 32 1.2846 0.0581
7 1 33 -6.7017 0.0860
7 1 34 -2.4230 0.0395
7 1 35 3.0299 0.0292
7 1 36 2.0074 -0.0019
7 1 37 -0.4894 -0.0075
7 1 38 -0.8280 -0.0588
7 1 39 -0.5271 -0.1204
7 2 7 27.2419 0.0014
7 2 8 47.4356 -0.0354
7 2 9 -22.9456 0.1011
7 2 10 -11.9015 0.1313
7 2 11 -1.5915 0.1049
7 2 12 -24.0455 0.0905
7 2 13 23.0592 -0.0448
7 2 14 36.1498 -0.0682
7 2 15 -22.3258 -0.1264
7 2 16 -24.4604 -0.1018
7 2 17 4.2774 0.0011
7 2 18 6.4440 -0.0315
7 2 19 11.4587 0.0617
7 2 20 3.7670 0.1055
7 2 21 -13.9901 0.0407
7 2 22 -2.9972 0.0672
7 2 23 8.2524 0.0037
7 2 24 -4.0699 -0.0431
7 2 25 -3.5324 -0.0257
7 2 26 8.9787 -0.0733
7 2 27 3.1915 -0.0595
7 2 28 -6.5743 -0.0189
7 2 29 -4.6475 -0.0008
7 2 30 0.2180 0.0287
7 2 31 4.5850 0.0503
7 2 32 3.8348 0.0686
7 2 33 -2.8534 0.0387
7 2 34 -4.3816 0.0201
7 2 35 1.3762 -0.0133
7 2 36 3.5361 -0.0581
7 2 37 -0.6825 -0.0277
7 2 38 -2.0424 -0.0935
7 3 7 3.8041 -0.0256
7 3 8 50.8785 0.1463
7 3 9 -16.2043 0.1821
7 3 10 -24.1566 -0.0222
7 3 11 9.2651 0.0050
7 3 12 -10.1406 -0.0208
7 3 13 0.8867 -0.1218
7 3 14 26.0703 -0.0427
7 3 15 -1.7351 -0.0470
7 3 16 -19.9216 -0.0458
7 3 17 -4.7167 0.0292
7 3 18 5.5027 0.0455
7 3 19 10.0279 0.0885
7 3 20 4.9131 0.0863
7 3 21 -9.5649 0.0173
7 3 22 -6.0027 -0.0126
7 3 23 4.8903 -0.0546
7 3 24 -1.0005 -0.0730
7 3 25 -0.6585 -0.0430
7 3 26 7.6986 -0.0349
7 3 27 -0.4858 -0.0161
7 3 28 -6.7677 0.0242
7 3 29 0.5675 0.0570
7 3 30 1.0627 0.0564
7 3 31 -2.2596 0.0541
7 3 32 2.4232 0.0277
7 3 33 3.9160 -0.0350
7 3 34 -2.7315 -0.0251
7 3 35 -2.6458 -0.0680
7 3 36 2.5237 -0.0607
7 3 37 -0.0523 0.0434
7 3 38 -1.9565 -0.0581
7 4 7 -10.0372 0.0628
7 4 8 38.8228 0.0094
7 4 9 -12.3669 -0.0015
7 4 10 -27.0428 -0.0092
7 4 11 20.4713 -0.0255
7 4 12 2.7305 -0.0768
7 4 13 -19.8332 -0.0561
7 4 14 13.5815 -0.0113
7 4 15 15.5210 -0.0227
7 4 16 -12.2658 0.0381
7 4 17 -9.9094 0.0919
7 4 18 2.1692 0.0352
7 4 19 6.1878 0.0288
7 4 20 4.6656 0.0223
7 4 21 -4.5360 -0.0316
7 4 22 -3.7870 -0.0298
7 4 23 2.1511 -0.0576
7 4 24 -2.3850 -0.0771
7 4 25 0.5071 -0.0214
7 4 26 7.7993 0.0298
7 4 27 -1.3025 0.0411
7 4 28 -8.1604 0.0461
7 4 29 2.0917 0.0664
7 4 30 5.1912 0.0204
7 4 31 -4.9818 -0.0009
7 4 32 -2.7471 -0.0136
7 4 33 6.9514 -0.0751
7 4 34 1.2854 -0.0399
7 4 35 -4.7878 -0.0571
7 4 36 0.2469 -0.0169
7 4 37 0.9158 0.1001
7 5 7 -7.5335 0.0025
7 5 8 22.0074 -0.0077
7 5 9 -14.0933 -0.0297
7 5 10 -21.5775 -0.0722
7 5 11 26.6233 -0.0415
7 5 12 7.7047 0.0031
7 5 13 -26.8475 0.0016
7 5 14 5.0791 0.0112
7 5 15 19.0118 0.0177
7 5 16 -4.7719 0.0457
7 5 17 -9.7893 0.0560
7 5 18 -2.2807 0.0140
7 5 19 4.2891 -0.0013
7 5 20 4.6872 -0.0372
7 5 21 -1.7041 -0.0541
7 5 22 -1.0744 -0.0355
7 5 23 -0.7180 -0.0342
7 5 24 -3.8648 -0.0012
7 5 25 1.6823 0.0191
7 5 26 6.9209 0.0459
7 5 27 -0.4095 0.0483
7 5 28 -7.3274 0.0269
7 5 29 0.5877 0.0410
7 5 30 6.3259 -0.0206
7 5 31 -3.6002 -0.0498
7 5 32 -5.3453 -0.0459
7 5 33 5.4875 -0.0643
7 5 34 3.6931 -0.0060
7 5 35 -3.9960 0.0013
7 6 7 -6.4885 -0.0172
7 6 8 13.6126 -0.0350
7 6 9 -11.1232 -0.0307
7 6 10 -18.5242 -0.0232
7 6 11 20.6725 -0.0116
7 6 12 11.8679 -0.0088
7 6 13 -19.0091 0.0223
7 6 14 -3.3087 0.0598
7 6 15 12.7116 0.0334
7 6 16 2.8689 0.0105
7 6 17 -7.7144 0.0072
7 6 18 -6.4313 -0.0135
7 6 19 4.4510 -0.0399
7 6 20 5.8573 -0.0459
7 6 21 -0.4582 -0.0190
7 6 22 -1.9916 -0.0196
7 6 23 -4.0096 0.0064
7 6 24 -0.9016 0.0473
7 6 25 5.1751 0.0248
7 6 26 1.9759 0.0360
7 6 27 -2.3783 0.0270
7 6 28 -1.8835 -0.0101
7 6 29 0.2896 -0.0095
7 6 30 1.9590 -0.0369
7 6 31 -1.3895 -0.0403
7 6 32 -3.1637 -0.0351
7 6 33 2.6691 -0.0345
7 6 34 3.3651 0.0170
7 7 7 -1.4231 -0.0392
7 7 8 7.7124 -0.0387
7 7 9 -8.1652 -0.0091
7 7 10 -14.3110 0.0050
7 7 11 10.8260 0.0067
7 7 12 11.1340 0.0262
7 7 13 -7.9418 0.0278
7 7 14 -4.7136 0.0161
7 7 15 5.3656 0.0256
7 7 16 3.2566 0.0142
7 7 17 -5.0749 -0.0324
7 7 18 -4.5977 -0.0457
7 7 19 3.9247 -0.0359
7 7 20 2.3065 -0.0322
7 7 21 0.1818 0.0071
7 7 22 2.1384 0.0409
7 7 23 -5.2454 0.0382
7 7 24 -3.5868 0.0247
7 7 25 7.4456 0.0072
7 7 26 1.8871 0.0031
7 7 27 -5.3057 -0.0032
7 7 28 -0.0623 -0.0195
7 7 29 1.9701 -0.0307
7 7 30 0.0899 -0.0249
7 7 31 -1.1731 -0.0179
7 7 32 -1.6598 -0.0167
7 7 33 1.8693 0.0158
7 8 7 11.4189 -0.0280
7 8 8 0.2986 -0.0209
7 8 9 -10.7163 -0.0064
7 8 10 -4.4851 0.0225
7 8 11 5.1938 0.0332
7 8 12 1.2300 0.0214
7 8 13 1.0616 0.0217
7 8 14 2.6117 0.0161
7 8 15 -3.2539 -0.0180
7 8 16 -0.6680 -0.0320
7 8 17 0.6253 -0.0300
7 8 18 -3.5898 -0.0172
7 8 19 1.9393 -0.0120
7 8 20 2.0411 -0.0132
7 8 21 -0.8458 0.0330
7 8 22 4.4075 0.0482
7 8 23 -2.3759 0.0230
7 8 24 -7.3252 0.0194
7 8 25 4.5591 -0.0101
7 8 26 4.2839 -0.0395
7 8 27 -4.1409 -0.0183
7 8 28 -0.6419 -0.0118
7 8 29 2.1891 -0.0268
7 8 30 -0.1667 0.0112
7 8 31 -1.0319 0.0090
7 8 32 -0.3585 -0.0198
7 9 7 21.2231 -0.0075
7 9 8 2.2589 0.0048
7 9 9 -14.8764 0.0128
7 9 10 0.6408 0.0144
7 9 11 4.0951 0.0274
7 9 12 -7.4168 0.0212
7 9 13 6.0024 0.0093
7 9 14 9.1834 -0.0172
7 9 15 -10.0133 -0.0344
7 9 16 -2.6137 -0.0247
7 9 17 5.7595 -0.0241
7 9 18 -6.1249 -0.0001
7 9 19 1.5844 0.0181
7 9 20 7.5890 0.0235
7 9 21 -5.1425 0.0256
7 9 22 -0.8933 0.0125
7 9 23 4.0925 0.0137
7 9 24 -4.8119 -0.0035
7 9 25 -1.6446 -0.0183
7 9 26 3.6257 -0.0318
7 9 27 -0.2149 -0.0289
7 9 28 0.3695 -0.0038
7 9 29 0.8757 -0.0118
7 9 30 -2.2036 0.0424
7 9 31 -0.1109 0.0346
7 10 7 13.4381 -0.0124
7 10 8 9.3702 0.0206
7 10 9 -10.0977 0.0278
7 10 10 -1.3828 0.0127
7 10 11 2.0781 0.0137
7 10 12 -9.7613 -0.0056
7 10 13 6.8648 -0.0213
7 10 14 13.0522 -0.0117
7 10 15 -11.9654 -0.0085
7 10 16 -5.4654 -0.0314
7 10 17 9.6135 -0.0051
7 10 18 -5.8589 0.0262
7 10 19 -1.9297 0.0153
7 10 20 10.8294 0.0290
7 10 21 -4.2284 0.0086
7 10 22 -6.3824 0.0043
7 10 23 5.2056 -0.0027
7 10 24 -0.5118 -0.0354
7 10 25 -2.7536 -0.0027
7 10 26 2.1307 -0.0349
7 10 27 -0.5508 -0.0167
7 10 28 0.9257 0.0470
7 10 29 2.5020 -0.0099
7 10 30 -3.4446 0.0272
7 10 32 3.1904 -0.0346
7 11 7 3.0483 0.0056
7 11 8 11.5360 0.0057
7 11 9 -6.2189 0.0054
7 11 10 -1.9571 0.0154
7 11 11 4.3236 0.0055
7 11 12 -12.7832 -0.0099
7 11 13 2.4404 -0.0227
7 11 14 19.3342 -0.0156
7 11 15 -9.9157 -0.0023
7 11 16 -12.0725 -0.0072
7 11 17 12.7984 0.0147
7 11 18 -1.4955 0.0055
7 11 19 -9.2449 0.0206
7 11 20 9.5221 0.0389
7 11 21 2.8628 -0.0187
7 11 22 -7.5165 -0.0044
7 11 23 1.4496 -0.0201
7 11 24 0.7729 -0.0455
7 11 25 -1.6856 0.0091
7 11 26 2.9037 -0.0078
7 11 27 -1.0269 0.0195
7 11 28 -1.4956 0.0390
7 11 29 3.2355 -0.0079
7 11 30 -1.0141 0.0183
7 12 7 1.1132 0.0074
7 12 8 10.8171 0.0045
7 12 9 -7.1390 -0.0026
7 12 10 -0.7806 0.0017
7 12 11 8.8804 -0.0024
7 12 12 -14.9900 0.0061
7 12 13 -3.2805 -0.0139
7 12 14 22.4523 -0.0141
7 12 15 -5.5862 -0.0013
7 12 16 -15.3699 -0.0079
7 12 17 11.6129 0.0180
7 12 18 1.2783 0.0157
7 12 19 -11.4181 0.0239
7 12 20 7.8241 0.0152
7 12 21 5.6572 -0.0317
7 12 22 -7.2221 -0.0127
7 12 23 1.1543 -0.0256
7 12 24 1.2381 -0.0290
7 12 25 -3.7610 0.0253
7 12 26 3.0275 0.0232
7 12 27 1.4681 0.0177
7 12 28 -2.7345 0.0230
7 13 7 -1.7775 0.0043
7 13 8 12.1518 0.0112
7 13 9 -4.3767 0.0083
7 13 10 -2.9087 0.0016
7 13 11 8.7635 -0.0121
7 13 12 -11.2662 -0.0054
7 13 13 -6.6978 -0.0151
7 13 14 18.3892 0.0049
7 13 15 0.2253 0.0033
7 13 16 -13.6524 -0.0058
7 13 17 5.8742 0.0286
7 13 18 2.7700 0.0028
7 13 19 -7.4674 0.0032
7 13 20 4.9259 0.0143
7 13 21 3.2554 -0.0388
7 13 22 -5.1900 -0.0220
7 13 23 2.7706 0.0083
7 13 24 1.1043 -0.0056
7 13 25 -4.8209 0.0127
7 13 26 1.8427 0.0202
7 14 7 -7.0667 0.0178
7 14 8 11.3727 0.0019
7 14 9 0.9624 0.0128
7 14 10 -6.5395 -0.0079
7 14 11 5.7158 -0.0097
7 14 12 -3.0887 -0.0090
7 14 13 -7.7431 -0.0332
7 14 14 9.6630 0.0082
7 14 15 4.0057 0.0221
7 14 16 -8.8624 0.0217
7 14 17 2.1744 0.0289
7 14 18 2.9593 -0.0245
7 14 19 -5.2866 -0.0224
7 14 20 1.9415 -0.0020
7 14 21 3.1083 -0.0152
7 15 7 -9.5630 0.0016
7 15 8 8.2529 0.0153
7 15 9 4.1783 0.0132
7 15 10 -7.1693 -0.0379
7 15 11 3.4935 -0.0020
7 15 12 1.8591 -0.0032
7 15 13 -7.6361 -0.0339
7 15 14 3.6383 0.0120
7 15 15 5.3060 0.0380
7 15 16 -5.1223 0.0335
7 15 17 0.2463 0.0051
7 15 18 2.5697 -0.0294
7 15 19 -3.1949 -0.0292
7 16 7 -5.7467 -0.0130
7 16 8 4.6960 0.0117
7 16 9 3.6212 -0.0242
7 16 10 -3.6381 -0.0302
7 16 11 1.0786 0.0316
8 0 8 25.1289 0.4629
8 0 10 -35.9290 -0.0951
8 0 12 21.6477 -0.0671
8 0 14 1.1622 0.0607
8 0 16 -9.8589 -0.0830
8 0 18 0.4078 0.0379
8 0 20 13.7302 0.0203
8 0 22 -19.4188 -0.0018
8 0 24 13.5015 0.0357
8 0 26 -1.8691 -0.0696
8 0 28 -6.0647 -0.0096
8 0 30 5.9312 0.0374
8 0 32 -1.5926 0.0116
8 0 34 -1.7327 0.0143
8 0 36 2.7849 -0.0089
8 0 38 -2.0021 -0.0888
8 1 8 13.6669 0.1253
8 1 9 15.7179 0.0846
8 1 10 -28.3383 0.0481
8 1 11 -13.1191 -0.0413
8 1 12 18.4625 -0.0761
8 1 13 9.2673 -0.0413
8 1 14 4.3070 -0.0530
8 1 15 -7.0038 -0.0244
8 1 16 -17.4864 0.0066
8 1 17 7.8961 0.0286
8 1 18 11.5160 0.0710
8 1 19 -11.5843 0.0200
8 1 20 4.0127 -0.0138
8 1 21 13.5174 0.0323
8 1 22 -13.6824 0.0228
8 1 23 -8.9503 -0.0331
8 1 24 10.7040 -0.0412
8 1 25 0.0836 -0.0247
8 1 26 -0.6922 -0.0536
8 1 27 5.9603 -0.0133
8 1 28 -6.0614 0.0522
8 1 29 -6.0987 0.0161
8 1 30 5.6736 0.0073
8 1 31 3.4274 0.0494
8 1 32 -2.1901 0.0535
8 1 33 -1.4777 -0.0163
8 1 34 -0.3187 -0.0270
8 1 35 0.8266 -0.0044
8 1 36 1.4188 -0.0863
8 1 37 -0.6589 -0.0582
8 2 8 -4.3339 0.0019
8 2 9 19.1970 0.0386
8 2 10 -17.6473 0.0086
8 2 11 -18.1276 -0.0848
8 2 12 18.6044 -0.0660
8 2 13 13.0407 -0.0439
8 2 14 1.3781 -0.0377
8 2 15 -10.9860 0.0169
8 2 16 -21.8289 0.0572
8 2 17 13.8717 0.0703
8 2 18 24.2276 0.0548
8 2 19 -18.1207 0.0099
8 2 20 -9.9852 -0.0291
8 2 21 17.7328 -0.0333
8 2 22 -4.7469 -0.0209
8 2 23 -9.3364 -0.0353
8 2 24 8.0705 -0.0278
8 2 25 -3.5999 -0.0116
8 2 26 -2.6571 0.0001
8 2 27 12.9545 0.0323
8 2 28 -1.9517 0.0297
8 2 29 -13.8182 0.0343
8 2 30 2.0070 0.0229
8 2 31 8.7312 0.0144
8 2 32 -0.6369 0.0166
8 2 33 -3.4296 -0.0512
8 2 34 0.2432 -0.0328
8 2 35 0.7849 -0.0494
8 2 36 -0.0566 -0.0936
8 2 37 -0.1133 0.0372
8 3 8 -13.3226 0.0065
8 3 9 16.9277 -0.0482
8 3 10 -10.6039 -0.0995
8 3 11 -15.8387 -0.0373
8 3 12 21.3882 -0.0370
8 3 13 8.5718 -0.0075
8 3 14 -8.7525 0.0731
8 3 15 -5.6555 0.0310
8 3 16 -12.3182 0.0424
8 3 17 9.7334 0.0555
8 3 18 21.5619 -0.0021
8 3 19 -14.9613 -0.0059
8 3 20 -14.1685 -0.0418
8 3 21 14.5623 -0.0777
8 3 22 0.3072 -0.0477
8 3 23 -6.4448 0.0012
8 3 24 8.5089 0.0263
8 3 25 -5.8825 0.0206
8 3 26 -9.2267 0.0499
8 3 27 15.3033 0.0209
8 3 28 6.3491 0.0019
8 3 29 -16.4816 0.0483
8 3 30 -4.3085 -0.0260
8 3 31 10.8388 -0.0392
8 3 32 3.0272 -0.0049
8 3 33 -4.1298 -0.0509
8 3 34 -1.1720 -0.0262
8 3 35 0.0293 -0.0321
8 3 36 -0.2991 0.0086
8 3 37 1.3213 0.0793
8 4 8 -21.1284 -0.0566
8 4 9 16.7094 -0.0273
8 4 10 -0.4003 -0.0465
8 4 11 -14.8426 0.0348
8 4 12 16.6408 -0.0039
8 4 13 5.0233 0.0203
8 4 14 -12.4155 0.0698
8 4 15 2.1927 0.0382
8 4 16 -4.0770 0.0347
8 4 17 -0.6019 -0.0153
8 4 18 15.6931 -0.0394
8 4 19 -7.1658 -0.0414
8 4 20 -14.8326 -0.0495
8 4 21 12.6761 -0.0255
8 4 22 5.2532 -0.0218
8 4 23 -9.4968 0.0286
8 4 24 5.1049 0.0475
8 4 25 -0.4993 0.0407
8 4 26 -10.2310 0.0647
8 4 27 9.1176 -0.0052
8 4 28 9.5937 -0.0170
8 4 29 -10.8468 -0.0109
8 4 30 -6.5068 -0.0735
8 4 31 7.5538 -0.0347
8 4 32 3.3549 -0.0171
8 4 33 -3.5293 -0.0046
8 4 34 -0.7696 0.0325
8 4 35 0.4949 0.0223
8 5 8 -24.6930 -0.0278
8 5 9 14.3686 -0.0354
8 5 10 4.3007 0.0256
8 5 11 -15.7372 0.0629
8 5 12 14.3024 0.0313
8 5 13 5.6411 0.0309
8 5 14 -14.9892 0.0155
8 5 15 6.6172 0.0123
8 5 16 1.7650 -0.0340
8 5 17 -10.1529 -0.0386
8 5 18 9.8429 -0.0039
8 5 19 2.3005 -0.0532
8 5 20 -11.5992 -0.0251
8 5 21 8.4850 0.0059
8 5 22 6.1335 0.0122
8 5 23 -11.5398 0.0711
8 5 24 0.9206 0.0351
8 5 25 5.7146 0.0247
8 5 26 -5.7137 0.0306
8 5 27 1.2884 -0.0439
8 5 28 6.6115 -0.0440
8 5 29 -3.8073 -0.0402
8 5 30 -4.1343 -0.0473
8 5 31 3.0405 -0.0200
8 5 32 0.7242 0.0028
8 5 33 -1.9157 0.0579
8 5 34 0.9782 0.0653
8 6 8 -18.0986 0.0028
8 6 9 5.5317 0.0274
8 6 10 0.5510 0.0353
8 6 11 -13.0971 0.0130
8 6 12 15.1457 0.0533
8 6 13 5.1709 0.0269
8 6 14 -16.2989 -0.0217
8 6 15 9.0612 -0.0379
8 6 16 6.1834 -0.0618
8 6 17 -16.5415 -0.0162
8 6 18 2.3082 -0.0127
8 6 19 12.1839 -0.0054
8 6 20 -3.4988 0.0467
8 6 21 -1.9128 0.0139
8 6 22 1.3355 0.0167
8 6 23 -4.5928 0.0408
8 6 24 0.4977 0.0108
8 6 25 4.0458 0.0062
8 6 26 -1.8461 -0.0192
8 6 27 -0.6790 -0.0537
8 6 28 2.1497 -0.0451
8 6 29 -0.8881 -0.0286
8 6 30 -0.5742 0.0020
8 6 31 0.3092 0.0232
8 6 32 -1.1975 0.0282
8 6 33 0.1945 0.0549
8 7 8 -6.7539 0.0044
8 7 9 2.5660 0.0274
8 7 10 -5.1052 0.0343
8 7 11 -12.9237 0.0359
8 7 12 13.5597 0.0095
8 7 13 7.0980 -0.0346
8 7 14 -12.7661 -0.0220
8 7 15 6.2496 -0.0363
8 7 16 6.7026 -0.0334
8 7 17 -14.6551 -0.0216
8 7 18 -3.2874 -0.0016
8 7 19 13.1131 0.0583
8 7 20 3.7412 0.0514
8 7 21 -5.4510 0.0322
8 7 22 -3.2192 0.0049
8 7 23 -1.0531 -0.0289
8 7 24 0.4492 -0.0207
8 7 25 2.9355 -0.0311
8 7 26 1.5516 -0.0184
8 7 27 -2.3573 -0.0000
8 7 28 -2.1080 -0.0136
8 7 29 2.3661 -0.0126
8 7 30 2.3481 0.0183
8 7 31 -2.9256 0.0339
8 7 32 -1.6792 0.0245
8 8 8 -0.4701 0.0126
8 8 9 6.6814 0.0337
8 8 10 -7.7658 0.0122
8 8 11 -13.5564 0.0067
8 8 12 11.2135 -0.0197
8 8 13 7.4947 -0.0270
8 8 14 -8.4542 -0.0372
8 8 15 3.9057 -0.0304
8 8 16 3.9194 0.0084
8 8 17 -10.3351 0.0023
8 8 18 -3.0549 0.0458
8 8 19 8.5382 0.0470
8 8 20 5.0487 0.0093
8 8 21 -2.1017 0.0200
8 8 22 -3.9236 -0.0228
8 8 23 -3.0179 -0.0375
8 8 24 -1.3199 -0.0408
8 8 25 4.0304 -0.0361
8 8 26 5.3693 0.0134
8 8 27 -3.5167 0.0254
8 8 28 -5.6241 0.0298
8 8 29 4.2965 0.0129
8 8 30 3.9073 0.0009
8 8 31 -4.8831 -0.0158
8 9 8 2.5626 0.0227
8 9 9 7.0644 0.0035
8 9 10 -9.3723 -0.0109
8 9 11 -7.7024 -0.0036
8 9 12 10.6519 -0.0288
8 9 13 -0.2120 -0.0343
8 9 14 -6.0258 -0.0176
8 9 15 8.9423 0.0152
8 9 16 -0.0840 0.0188
8 9 17 -11.1153 0.0244
8 9 18 2.1041 0.0433
8 9 19 6.9644 0.0096
8 9 20 0.2705 -0.0057
8 9 21 -1.0911 -0.0242
8 9 22 -1.2213 -0.0332
8 9 23 -2.0138 -0.0277
8 9 24 -2.4323 -0.0199
8 9 25 0.9050 0.0240
8 9 26 6.5114 0.0039
8 9 27 0.9255 0.0235
8 9 28 -6.8054 0.0435
8 9 29 0.1343 -0.0104
8 9 30 4.4304 0.0006
8 9 32 -1.7935 0.0148
8 10 8 8.1905 0.0040
8 10 9 6.8126 0.0009
8 10 10 -11.1184 -0.0169
8 10 11 -3.1001 -0.0191
8 10 12 9.6786 -0.0128
8 10 13 -6.7086 -0.0065
8 10 14 -4.1569 0.0011
8 10 15 14.1155 0.0092
8 10 16 -2.1665 0.0351
8 10 17 -13.0912 0.0375
8 10 18 5.1010 -0.0124
8 10 19 6.1981 -0.0037
8 10 20 -3.0826 -0.0115
8 10 21 -0.3065 -0.0429
8 10 22 -0.5334 -0.0106
8 10 23 -0.4406 -0.0258
8 10 24 0.9215 0.0175
8 10 25 -2.8733 0.0433
8 10 26 1.7849 -0.0009
8 10 27 5.3863 0.0556
8 10 28 -3.5692 -0.0153
8 10 29 -3.7157 -0.0712
8 10 30 3.0058 0.0287
8 11 8 9.0005 -0.0092
8 11 9 12.5389 -0.0125
8 11 10 -9.0347 -0.0196
8 11 11 -8.2992 0.0116
8 11 12 7.6196 0.0108
8 11 13 -2.6799 -0.0080
8 11 14 -4.5926 0.0043
8 11 15 11.4007 0.0077
8 11 16 0.7533 0.0276
8 11 17 -10.7366 0.0099
8 11 18 1.7060 -0.0171
8 11 19 2.7971 0.0061
8 11 20 -0.6940 -0.0400
8 11 21 3.4860 -0.0282
8 11 22 -2.7974 0.0162
8 11 23 -2.8869 -0.0205
8 11 24 4.6857 0.0337
8 11 25 -1.5334 0.0498
8 11 26 -2.9757 0.0083
8 11 27 4.0769 0.0070
8 11 28 0.2180 -0.0505
8 12 8 2.2253 -0.0080
8 12 9 13.4626 -0.0124
8 12 10 -3.1535 -0.0130
8 12 11 -11.5088 0.0061
8 12 12 4.6828 0.0047
8 12 13 1.2756 0.0097
8 12 14 -4.9311 0.0193
8 12 15 8.1311 -0.0109
8 12 16 2.7041 0.0059
8 12 17 -8.7300 0.0134
8 12 18 -0.0116 -0.0170
8 12 19 1.7591 -0.0139
8 12 20 -0.3907 -0.0253
8 12 21 4.3988 -0.0119
8 12 22 -1.4776 0.0132
8 12 23 -4.5755 0.0171
8 12 24 3.2072 0.0458
8 12 25 1.1795 0.0252
8 12 26 -2.8830 -0.0416
8 13 8 -4.9440 0.0062
8 13 9 8.6277 0.0142
8 13 10 3.0006 -0.0327
8 13 11 -10.0995 -0.0187
8 13 12 0.6106 0.0063
8 13 13 2.7878 0.0129
8 13 14 -2.3270 0.0367
8 13 15 5.0073 0.0018
8 13 16 0.2589 -0.0103
8 13 17 -6.1225 -0.0075
8 13 18 3.1848 -0.0298
8 13 19 1.6083 -0.0019
8 13 20 -4.5223 -0.0050
8 13 21 2.8919 -0.0205
8 13 22 2.9750 0.0400
8 13 23 -3.8580 0.0578
8 13 24 -0.2633 0.0034
8 14 8 -6.0627 -0.0164
8 14 9 3.4678 0.0091
8 14 10 5.2379 -0.0193
8 14 11 -6.3643 0.0006
8 14 12 -1.2788 0.0003
8 14 13 2.3700 0.0056
8 14 14 -1.6842 0.0327
8 14 15 2.4195 -0.0014
8 14 16 1.0848 -0.0056
8 14 17 -3.0717 -0.0114
8 14 18 1.8479 -0.0364
8 14 19 0.6287 -0.0057
8 14 20 -3.6231 0.0092
8 14 21 1.7497 0.0167
8 15 8 -3.8395 -0.0140
8 15 9 -0.4010 0.0084
8 15 10 5.6935 -0.0143
8 15 11 -2.5533 0.0058
8 15 12 -3.4220 0.0406
8 15 13 1.3844 0.0127
8 15 14 -0.3482 -0.0431
8 15 15 0.9283 -0.0116
8 15 16 1.9991 0.0330
9 0 9 -13.7637 -0.5066
9 0 11 15.4259 -0.0316
9 0 13 -16.6927 0.1842
9 0 15 22.2415 0.0959
9 0 17 -27.8349 -0.1377
9 0 19 24.5533 0.0103
9 0 21 -11.0007 -0.0002
9 0 23 -3.5121 -0.0234
9 0 25 9.3795 0.0791
9 0 27 -6.5400 -0.0753
9 0 29 2.0337 0.0746
9 0 31 -0.6457 -0.0483
9 0 33 1.1824 -0.0381
9 0 35 -1.0072 0.0489
9 1 9 -8.8673 -0.2502
9 1 10 -6.1589 0.0445
9 1 11 7.0711 -0.0199
9 1 12 13.1739 0.1472
9 1 13 -5.2518 0.1268
9 1 14 -16.4774 -0.0071
9 1 15 9.7315 0.0651
9 1 16 14.2154 -0.0387
9 1 17 -17.6425 -0.0923
9 1 18 -8.7113 -0.0497
9 1 19 19.2444 -0.0348
9 1 20 2.1652 0.0211
9 1 21 -9.6277 0.0567
9 1 22 3.7160 0.0289
9 1 23 -4.1984 -0.0518
9 1 24 -6.0398 0.0083
9 1 25 11.0569 0.0397
9 1 26 3.6870 -0.0400
9 1 27 -8.5207 0.0188
9 1 28 0.0886 0.0246
9 1 29 3.5765 0.0028
9 1 30 -1.7129 0.0022
9 1 31 -1.7774 -0.0279
9 1 32 1.2981 0.0028
9 1 33 1.8696 -0.0459
9 1 34 -0.5192 -0.0239
9 1 35 -1.2494 0.0075
9 1 36 -0.0029 -0.0091
9 2 9 -8.2978 0.0032
9 2 10 -4.5151 -0.0244
9 2 11 -2.3519 0.0264
9 2 12 15.0259 0.1363
9 2 13 11.6306 0.0454
9 2 14 -21.7018 0.0356
9 2 15 -9.7210 -0.0005
9 2 16 19.7301 -0.0570
9 2 17 -1.9484 -0.0671
9 2 18 -10.2576 -0.0593
9 2 19 11.8339 -0.0026
9 2 20 -2.0064 0.0086
9 2 21 -9.7262 0.0564
9 2 22 11.3454 0.0385
9 2 23 -1.5973 -0.0227
9 2 24 -13.4620 0.0249
9 2 25 9.8482 -0.0063
9 2 26 8.9339 -0.0058
9 2 27 -8.7731 0.0099
9 2 28 -2.7931 -0.0307
9 2 29 3.7121 0.0143
9 2 30 -0.7502 -0.0182
9 2 31 -1.0686 -0.0200
9 2 32 1.2886 0.0220
9 2 33 0.7337 -0.0203
9 2 34 -0.3773 0.0010
9 2 35 -0.4952 -0.0237
9 2 36 -0.4931 0.0229
9 3 9 -15.6053 -0.0228
9 3 10 3.2312 -0.0213
9 3 11 -5.4738 0.0649
9 3 12 2.7394 0.0205
9 3 13 21.8127 0.0687
9 3 14 -10.4116 0.0356
9 3 15 -20.8523 -0.0583
9 3 16 13.2980 -0.0345
9 3 17 5.9468 -0.0693
9 3 18 -7.6411 -0.0273
9 3 19 9.0510 0.0049
9 3 20 -4.0444 -0.0034
9 3 21 -12.5524 0.0661
9 3 22 14.3171 0.0389
9 3 23 5.0093 0.0189
9 3 24 -16.8094 0.0098
9 3 25 3.3144 -0.0322
9 3 26 11.5230 -0.0036
9 3 27 -4.6034 -0.0235
9 3 28 -3.7621 -0.0259
9 3 29 0.7073 0.0036
9 3 30 -1.2541 -0.0158
9 3 31 2.3638 -0.0018
9 3 32 2.1267 0.0096
9 3 33 -2.2966 0.0325
9 3 34 -0.9184 0.0175
9 3 35 0.8209 -0.0171
9 4 9 -18.4584 0.0093
9 4 10 3.4848 0.0580
9 4 11 -8.9907 0.0043
9 4 12 -9.3373 -0.0127
9 4 13 29.5044 0.0353
9 4 14 6.2708 -0.0443
9 4 15 -28.6772 -0.0069
9 4 16 2.1833 -0.0157
9 4 17 11.7307 -0.0593
9 4 18 -7.2909 -0.0091
9 4 19 6.0316 -0.0077
9 4 20 3.6249 0.0478
9 4 21 -13.1159 0.0583
9 4 22 5.3954 0.0159
9 4 23 8.8377 0.0258
9 4 24 -11.0230 -0.0118
9 4 25 -1.2589 -0.0321
9 4 26 8.3383 -0.0224
9 4 27 -1.5885 -0.0304
9 4 28 -1.1063 -0.0432
9 4 29 -0.8138 -0.0068
9 4 30 -3.3267 0.0488
9 4 31 3.2755 0.0052
9 4 32 2.7465 0.0312
9 4 33 -2.7304 0.0715
9 4 34 -0.8251 -0.0455
9 5 9 -20.2000 0.0383
9 5 10 1.2492 0.0539
9 5 11 -6.9497 -0.0054
9 5 12 -17.8541 0.0044
9 5 13 29.6650 -0.0553
9 5 14 21.0903 -0.0480
9 5 15 -32.1030 -0.0015
9 5 16 -9.6454 -0.0276
9 5 17 17.3522 0.0276
9 5 18 -4.8771 0.0147
9 5 19 0.6810 0.0050
9 5 20 10.1594 0.0307
9 5 21 -10.0942 0.0171
9 5 22 -4.5744 0.0398
9 5 23 8.2398 -0.0094
9 5 24 -3.2454 -0.0340
9 5 25 -1.5648 -0.0231
9 5 26 4.6785 -0.0399
9 5 27 -1.9146 -0.0229
9 5 28 -0.2440 -0.0340
9 5 29 0.8422 0.0257
9 5 30 -3.1062 0.0697
9 5 31 0.6338 0.0357
9 5 32 2.3275 0.0675
9 5 33 -0.5083 -0.0044
9 6 9 -22.4466 0.0054
9 6 10 3.6402 -0.0172
9 6 11 0.1313 0.0128
9 6 12 -23.2416 -0.0116
9 6 13 21.3664 -0.0492
9 6 14 29.3467 -0.0107
9 6 15 -27.0819 -0.0451
9 6 16 -17.7675 0.0102
9 6 17 17.4928 0.0541
9 6 18 0.1714 0.0248
9 6 19 -2.9291 0.0492
9 6 20 9.6872 -0.0148
9 6 21 -6.6628 -0.0106
9 6 22 -7.9504 0.0057
9 6 23 7.3503 -0.0403
9 6 24 0.8078 -0.0068
9 6 25 -2.6261 -0.0344
9 6 26 3.2425 -0.0270
9 6 27 -0.9453 0.0137
9 6 28 -1.7585 0.0016
9 6 29 1.0315 0.0428
9 6 30 -0.9675 0.0578
9 6 31 -0.0530 0.0531
9 6 33 -0.3808 -0.0789
9 7 9 -20.6351 0.0071
9 7 10 0.5503 -0.0235
9 7 11 6.5683 -0.0271
9 7 12 -18.0656 -0.0421
9 7 13 9.3638 0.0072
9 7 14 25.2937 0.0106
9 7 15 -15.6981 -0.0048
9 7 16 -16.4278 0.0321
9 7 17 11.7993 0.0032
9 7 18 0.5090 0.0344
9 7 19 -3.6920 0.0287
9 7 20 10.1901 -0.0177
9 7 21 -2.9261 -0.0086
9 7 22 -10.8081 -0.0587
9 7 23 4.7848 -0.0231
9 7 24 5.0826 0.0050
9 7 25 -2.4986 -0.0289
9 7 26 -0.1571 0.0278
9 7 27 -0.0947 0.0407
9 7 28 -0.4651 0.0229
9 7 29 0.5713 0.0274
9 7 30 -0.7267 0.0188
9 7 32 0.4568 -0.0336
9 8 9 -11.6000 -0.0174
9 8 10 -5.9830 -0.0312
9 8 11 8.0689 -0.0260
9 8 12 -9.1707 -0.0047
9 8 13 0.0056 0.0123
9 8 14 16.6180 0.0104
9 8 15 -5.3423 0.0480
9 8 16 -10.5870 0.0165
9 8 17 6.1921 -0.0056
9 8 18 -1.7657 0.0062
9 8 19 -4.5343 -0.0347
9 8 20 10.4093 -0.0047
9 8 21 2.4184 -0.0129
9 8 22 -11.5436 -0.0286
9 8 23 -1.5023 0.0090
9 8 24 7.7813 -0.0116
9 8 25 1.9266 0.0080
9 8 26 -4.0307 0.0351
9 8 27 -2.1052 0.0393
9 8 28 2.9788 0.0202
9 8 29 1.2677 -0.0040
9 9 9 -3.8244 -0.0195
9 9 10 -4.7488 -0.0030
9 9 11 5.9572 -0.0120
9 9 12 -7.6803 0.0140
9 9 13 -3.5693 0.0250
9 9 14 12.7047 0.0256
9 9 15 0.1617 0.0219
9 9 16 -7.0370 -0.0076
9 9 17 3.0355 -0.0063
9 9 18 -1.4757 -0.0298
9 9 19 -5.6459 -0.0270
9 9 20 5.4916 -0.0102
9 9 21 6.6658 -0.0106
9 9 22 -5.0942 0.0280
9 9 23 -6.2639 0.0079
9 9 24 3.2920 0.0186
9 9 25 5.3834 0.0238
9 9 26 -1.8465 -0.0156
9 9 27 -3.9247 0.0080
9 9 28 1.5650 -0.0188
9 9 29 1.9016 0.0178
9 9 30 -1.7547 0.0120
9 10 9 -1.6255 -0.0059
9 10 10 -0.5955 -0.0033
9 10 11 2.5574 0.0132
9 10 12 -8.1487 0.0213
9 10 13 -2.2694 0.0191
9 10 14 10.2476 0.0107
9 10 15 1.5791 -0.0052
9 10 16 -4.2752 -0.0104
9 10 17 0.4905 -0.0295
9 10 18 -1.6811 -0.0250
9 10 19 -3.3594 0.0034
9 10 20 1.7035 -0.0126
9 10 21 4.3540 0.0216
9 10 22 1.4507 0.0305
9 10 23 -3.3502 0.0024
9 10 24 -2.9056 0.0377
9 10 25 2.6397 -0.0098
9 10 26 2.0456 -0.0352
9 10 27 -2.2353 -0.0187
9 10 28 -0.5671 -0.0285
9 10 29 0.9233 0.0472
9 11 9 -0.8258 -0.0007
9 11 10 -2.8509 0.0239
9 11 11 0.8009 0.0142
9 11 12 -2.7354 -0.0100
9 11 13 -1.0882 0.0075
9 11 14 3.5946 0.0004
9 11 15 2.0402 -0.0113
9 11 16 1.6011 -0.0093
9 11 17 -2.6380 -0.0196
9 11 18 -6.1386 -0.0047
9 11 19 2.7616 -0.0035
9 11 20 4.1491 0.0034
9 11 21 -3.1299 0.0343
9 11 22 1.5992 0.0165
9 11 23 2.9077 0.0162
9 11 24 -4.2771 0.0071
9 11 25 -1.2238 -0.0449
9 11 26 2.4053 -0.0404
9 12 9 1.1328 0.0061
9 12 10 -3.7385 0.0071
9 12 11 0.1423 0.0009
9 12 12 0.4506 0.0031
9 12 13 -0.2003 -0.0033
9 12 14 -0.6266 -0.0182
9 12 15 0.5191 -0.0044
9 12 16 5.1205 0.0063
9 12 17 -2.4146 -0.0059
9 12 18 -8.3482 -0.0099
9 12 19 5.4048 0.0096
9 12 20 5.5070 0.0151
9 12 21 -6.7572 -0.0015
9 12 22 0.4892 0.0284
9 12 23 4.6221 0.0261
9 12 24 -3.1277 -0.0433
9 12 25 -1.0386 -0.0528
9 13 9 3.0685 -0.0140
9 13 10 -2.5079 -0.0062
9 13 11 -0.9577 0.0120
9 13 12 -0.1752 -0.0018
9 13 13 1.8317 0.0062
9 13 14 -0.4928 -0.0048
9 13 15 -3.2638 -0.0267
9 13 16 4.3991 0.0012
9 13 17 2.1903 0.0042
9 13 18 -6.2390 0.0041
9 13 19 1.2088 0.0397
9 13 20 3.2519 -0.0094
9 13 21 -3.3014 -0.0303
9 13 22 0.8921 0.0465
9 14 9 1.8842 -0.0070
9 14 10 -0.6396 0.0259
9 14 11 0.2026 -0.0018
9 14 12 -2.8331 -0.0243
9 14 13 0.9876 0.0224
9 14 14 2.0345 -0.0121
9 14 15 -2.7855 -0.0291
9 14 16 1.9657 0.0176
9 14 17 2.4721 -0.0039
9 14 18 -3.8082 0.0137
9 14 19 -0.3310 0.0501
9 15 9 1.0500 -0.0248
9 15 10 -0.2093 0.0168
9 15 11 0.0265 0.0080
9 15 12 -3.5058 -0.0277
9 15 13 1.0121 -0.0124
9 15 14 3.2259 -0.0052
10 0 10 17.8025 0.4210
10 0 12 -9.5628 0.2045
10 0 14 12.9371 -0.0447
10 0 16 -16.0144 -0.1840
10 0 18 8.8891 0.0058
10 0 20 2.3886 -0.0188
10 0 22 -7.8435 0.1532
10 0 24 7.1613 0.0203
10 0 26 -4.7262 -0.1444
10 0 28 2.2749 0.0229
10 0 30 -0.8452 0.0077
10 0 32 1.2237 -0.0041
10 0 34 -1.4916 0.1175
10 1 10 5.7738 0.2449
10 1 11 8.2301 0.1209
10 1 12 0.2131 0.1064
10 1 13 -4.0992 -0.0663
10 1 14 5.9115 -0.1030
10 1 15 2.7921 -0.1911
10 1 16 -11.8219 -0.0726
10 1 17 -4.0499 0.0264
10 1 18 7.1112 0.0171
10 1 19 5.9535 0.1088
10 1 20 3.5542 0.0179
10 1 21 -6.2999 0.0578
10 1 22 -10.0601 0.0760
10 1 23 4.7308 -0.0617
10 1 24 9.7343 -0.0260
10 1 25 -2.4946 -0.0692
10 1 26 -6.1001 -0.0433
10 1 27 0.3772 0.0134
10 1 28 2.7970 -0.0137
10 1 29 1.2172 0.0610
10 1 30 -1.6920 -0.0141
10 1 31 -1.4316 -0.0033
10 1 32 2.1024 0.0345
10 1 33 0.3849 -0.0529
10 1 34 -1.6888 0.1169
10 1 35 0.3770 0.0659
10 2 10 -13.0922 0.0283
10 2 11 12.8802 0.0807
10 2 12 13.2657 -0.0848
10 2 13 -6.9315 -0.0502
10 2 14 -1.3734 -0.0708
10 2 15 2.7112 -0.1338
10 2 16 -8.5655 0.0301
10 2 17 -0.9517 0.0188
10 2 18 6.5394 0.0769
10 2 19 1.5094 0.1077
10 2 20 3.5880 -0.0078
10 2 21 -2.8384 0.0380
10 2 22 -11.3216 -0.0201
10 2 23 2.8340 -0.0721
10 2 24 10.8595 -0.0296
10 2 25 -0.7414 -0.0503
10 2 26 -4.8611 -0.0010
10 2 27 -2.1669 0.0045
10 2 28 0.1397 0.0307
10 2 29 3.7408 0.0652
10 2 30 0.0388 -0.0147
10 2 31 -3.1230 0.0097
10 2 32 1.4062 -0.0089
10 2 33 1.5512 -0.0360
10 2 34 -1.1182 0.0852
10 3 10 -24.7888 0.0174
10 3 11 7.8931 -0.0648
10 3 12 17.0586 -0.0897
10 3 13 -5.0319 0.0179
10 3 14 1.5144 -0.0585
10 3 15 1.7524 0.0033
10 3 16 -13.2412 0.0427
10 3 17 2.0335 -0.0030
10 3 18 10.0543 0.0828
10 3 19 -4.3153 0.0431
10 3 20 1.5318 -0.0138
10 3 21 3.3945 0.0057
10 3 22 -9.7243 -0.0428
10 3 23 -0.7672 -0.0564
10 3 24 7.9275 -0.0266
10 3 25 -0.3628 -0.0208
10 3 26 0.5872 0.0044
10 3 27 -0.8017 0.0387
10 3 28 -6.8221 0.0409
10 3 29 2.1959 0.0388
10 3 30 6.1841 0.0146
10 3 31 -2.4273 -0.0247
10 3 32 -2.2708 -0.0390
10 3 33 1.9180 -0.0273
10 3 34 -0.0104 0.0380
10 4 10 -34.2853 -0.0272
10 4 11 -1.0568 -0.0680
10 4 12 21.2727 -0.0284
10 4 13 -1.5359 -0.0354
10 4 14 2.5803 0.0208
10 4 15 3.7222 0.0634
10 4 16 -16.7586 0.0117
10 4 17 -2.0614 0.0090
10 4 18 13.5696 0.0150
10 4 19 -1.8183 0.0329
10 4 20 -0.9689 -0.0111
10 4 21 2.8580 -0.0373
10 4 22 -7.9136 -0.0163
10 4 23 0.8983 -0.0452
10 4 24 5.4948 -0.0137
10 4 25 -5.3472 -0.0078
10 4 26 4.6156 0.0202
10 4 27 5.6003 0.0585
10 4 28 -11.8830 0.0143
10 4 29 -1.8258 0.0443
10 4 30 10.6256 0.0010
10 4 31 -2.0394 -0.0510
10 4 32 -4.7622 -0.0169
10 5 10 -37.4601 -0.0236
10 5 11 -9.9149 0.0061
10 5 12 27.1455 -0.0607
10 5 13 0.8952 -0.0196
10 5 14 -3.9307 0.0627
10 5 15 6.8214 -0.0088
10 5 16 -13.1514 0.0600
10 5 17 -6.6847 0.0258
10 5 18 14.1660 -0.0381
10 5 19 0.4154 0.0239
10 5 20 -3.6809 -0.0472
10 5 21 3.5284 -0.0148
10 5 22 -6.0020 -0.0021
10 5 23 0.1213 -0.0412
10 5 24 5.6284 0.0128
10 5 25 -6.7874 -0.0175
10 5 26 2.7519 0.0420
10 5 27 8.3398 0.0665
10 5 28 -9.0512 0.0079
10 5 29 -3.4361 0.0307
10 5 30 7.8052 -0.0364
10 5 31 -2.0524 -0.0646
10 6 10 -29.5910 -0.0027
10 6 11 -16.2449 0.0222
10 6 12 26.1666 -0.0383
10 6 13 0.7257 0.0242
10 6 14 -8.2361 -0.0021
10 6 15 10.2908 -0.0092
10 6 16 -9.4707 0.0808
10 6 17 -9.2243 -0.0151
10 6 18 15.2438 -0.0039
10 6 19 -0.5573 -0.0077
10 6 20 -8.9150 -0.0701
10 6 21 7.9558 0.0122
10 6 22 -0.2747 -0.0153
10 6 23 -5.5919 -0.0066
10 6 24 3.0768 0.0242
10 6 25 -2.3696 -0.0058
10 6 26 0.9656 0.0555
10 6 27 6.4621 0.0425
10 6 28 -4.9119 0.0019
10 6 29 -3.7509 0.0061
10 6 30 4.4243 -0.0462
10 6 31 -0.4697 -0.1186
10 7 10 -15.4049 -0.0008
10 7 11 -13.8085 0.0164
10 7 12 17.3354 -0.0016
10 7 13 -3.2264 0.0161
10 7 14 -7.0774 -0.0069
10 7 15 14.9149 0.0160
10 7 16 -6.6765 0.0068
10 7 17 -13.5166 -0.0226
10 7 18 14.1363 0.0147
10 7 19 2.3117 -0.0194
10 7 20 -11.9008 -0.0214
10 7 21 7.7303 -0.0120
10 7 22 4.6501 -0.0248
10 7 23 -7.9695 0.0222
10 7 24 0.1268 0.0389
10 7 25 0.5764 0.0321
10 7 26 0.2364 0.0125
10 7 27 5.0587 0.0144
10 7 28 -2.1827 0.0014
10 7 29 -4.1644 -0.0433
10 7 30 2.1253 -0.0651
10 7 31 0.6958 -0.0923
10 8 10 -2.6409 0.0241
10 8 11 -10.3087 0.0278
10 8 12 7.1810 -0.0004
10 8 13 -3.4633 -0.0039
10 8 14 -5.2638 0.0015
10 8 15 15.3009 -0.0097
10 8 16 -1.2666 -0.0100
10 8 17 -15.7580 -0.0101
10 8 18 7.1104 -0.0185
10 8 19 5.9975 0.0159
10 8 20 -7.3827 0.0109
10 8 21 4.2258 -0.0197
10 8 22 2.6274 0.0004
10 8 23 -6.0576 0.0067
10 8 24 1.5712 0.0402
10 8 25 0.1454 0.0241
10 8 26 -1.6006 -0.0138
10 8 27 5.3434 0.0179
10 8 29 -5.2389 -0.0730
10 8 30 0.8445 -0.0287
10 9 10 4.7702 0.0068
10 9 11 -11.4053 0.0237
10 9 12 0.7229 0.0001
10 9 13 1.8414 -0.0094
10 9 14 -3.7877 -0.0161
10 9 15 9.2386 -0.0279
10 9 16 2.8540 0.0025
10 9 17 -11.1518 -0.0070
10 9 18 -0.2055 0.0074
10 9 19 3.6052 0.0234
10 9 20 -0.2781 -0.0132
10 9 21 4.9535 0.0209
10 9 22 -2.0662 0.0066
10 9 23 -7.2054 -0.0139
10 9 24 3.8131 0.0256
10 9 25 3.4940 -0.0164
10 9 26 -2.5588 -0.0011
10 9 27 0.6752 -0.0019
10 9 28 0.0561 -0.0544
10 10 10 8.0785 -0.0088
10 10 11 -8.9437 -0.0024
10 10 12 -3.1242 -0.0118
10 10 13 4.5197 0.0002
10 10 14 -0.2612 -0.0231
10 10 15 2.1522 -0.0149
10 10 16 0.8022 0.0144
10 10 17 -3.3331 0.0070
10 10 18 -0.2714 0.0259
10 10 19 -1.4665 -0.0120
10 10 20 0.6893 -0.0063
10 10 21 7.0779 0.0475
10 10 22 -1.9928 -0.0243
10 10 23 -9.0175 -0.0256
10 10 24 2.6470 0.0096
10 10 25 6.8867 -0.0156
10 10 26 -1.9056 0.0127
10 10 27 -3.3982 -0.0192
10 11 10 8.4864 -0.0160
10 11 11 -1.4633 -0.0245
10 11 12 -5.2791 -0.0103
10 11 13 1.1537 -0.0035
10 11 14 2.9253 -0.0113
10 11 15 0.4549 0.0209
10 11 16 -2.9899 0.0204
10 11 17 -0.1710 -0.0047
10 11 18 3.9193 0.0095
10 11 19 -2.1314 0.0001
10 11 20 -3.3861 0.0029
10 11 21 4.9001 0.0039
10 11 22 1.3715 -0.0352
10 11 23 -6.1080 -0.0095
10 11 24 0.3248 0.0228
10 11 25 4.5686 -0.0078
10 12 10 5.2957 0.0018
10 12 11 2.6622 0.0034
10 12 12 -4.4711 -0.0268
10 12 13 -2.6024 -0.0059
10 12 14 2.8427 0.0191
10 12 15 2.4936 0.0104
10 12 16 -3.3997 0.0104
10 12 17 -1.1479 -0.0087
10 12 18 5.6518 0.0137
10 12 19 -0.5956 0.0337
10 12 20 -5.8742 -0.0430
10 12 21 1.8164 -0.0434
10 12 22 3.1146 0.0076
10 13 10 0.8937 -0.0017
10 13 11 1.8468 0.0047
10 13 12 -1.5826 -0.0098
10 13 13 -2.3411 0.0266
10 13 14 0.2565 -0.0051
10 13 15 2.2668 -0.0336
10 13 16 -0.2474 0.0279
10 13 17 -0.4023 0.0129
10 13 18 2.1104 0.0244
10 13 19 -1.6181 0.0152
10 14 10 0.0135 -0.0187
10 14 11 -0.7754 -0.0144
10 14 12 -0.8191 -0.0033
10 14 13 -0.3607 0.0344
10 14 14 0.2681 0.0023
10 14 15 1.0968 -0.0360
10 14 16 -0.1463 0.0168
11 0 11 -7.4158 0.3032
11 0 13 21.8480 -0.2984
11 0 15 -20.3895 -0.0989
11 0 17 6.7085 0.0369
11 0 19 6.0285 0.1589
11 0 21 -8.2716 0.0249
11 0 23 1.8442 -0.1098
11 0 25 4.0430 -0.0313
11 0 27 -4.0135 -0.0246
11 0 29 0.9058 0.1000
11 0 31 0.7705 -0.0033
11 0 33 -0.5764 0.0490
11 1 11 -3.0782 0.1712
11 1 12 -10.9750 -0.2667
11 1 13 16.5213 -0.2086
11 1 14 14.4352 -0.0398
11 1 15 -15.5041 0.0155
11 1 16 -12.8634 0.1542
11 1 17 3.3507 0.0588
11 1 18 7.9037 0.1053
11 1 19 7.8913 0.0597
11 1 20 -1.6235 -0.0686
11 1 21 -9.4319 -0.0191
11 1 22 -3.8712 -0.1125
11 1 23 3.0151 -0.0888
11 1 24 5.7154 0.0129
11 1 25 2.5759 0.0189
11 1 26 -3.6250 0.0633
11 1 27 -2.2275 0.0156
11 1 28 1.0043 0.0187
11 1 29 -0.7948 0.0314
11 1 30 0.0122 -0.0260
11 1 31 1.5417 0.0234
11 1 32 -0.4950 0.0219
11 1 33 -0.1814 -0.0003
11 2 11 2.0924 -0.0724
11 2 12 -13.4667 -0.1194
11 2 13 7.6143 0.0399
11 2 14 16.5474 -0.0194
11 2 15 -5.8539 0.0759
11 2 16 -12.3151 0.1177
11 2 17 -3.0894 0.0460
11 2 18 4.8086 0.0674
11 2 19 9.4048 -0.0554
11 2 20 3.1195 -0.1002
11 2 21 -7.5511 -0.0708
11 2 22 -9.9150 -0.0733
11 2 23 0.7507 0.0054
11 2 24 12.2844 0.0406
11 2 25 3.1355 0.0627
11 2 26 -9.2092 0.0650
11 2 27 -0.7931 0.0156
11 2 28 4.8518 0.0058
11 2 29 -3.0217 -0.0196
11 2 30 -2.6165 -0.0325
11 2 31 2.8461 -0.0113
11 2 32 1.4736 -0.0138
11 2 33 0.0391 -0.0052
11 3 11 -2.4228 -0.0525
11 3 12 -11.4923 0.0979
11 3 13 6.8017 0.0703
11 3 14 13.4828 0.0184
11 3 15 -1.2591 0.0552
11 3 16 -8.2435 0.0192
11 3 17 -6.5440 0.0087
11 3 18 0.4592 -0.0303
11 3 19 8.0049 -0.0622
11 3 20 6.6066 -0.0564
11 3 21 -1.7905 -0.0582
11 3 22 -11.7737 -0.0028
11 3 23 -6.0286 0.0433
11 3 24 12.8391 0.0579
11 3 25 8.1474 0.0677
11 3 26 -9.3875 0.0444
11 3 27 -3.4301 -0.0157
11 3 28 5.0732 -0.0451
11 3 29 -2.1062 -0.0416
11 3 30 -2.7188 -0.0429
11 3 31 3.0882 0.0050
11 3 32 1.3906 0.0180
11 4 11 -8.3511 0.0645
11 4 12 -7.7326 0.0400
11 4 13 9.3100 0.0474
11 4 14 9.4697 0.0620
11 4 15 -0.9842 -0.0228
11 4 16 -6.4826 -0.0103
11 4 17 -6.9822 -0.0382
11 4 18 1.5012 -0.0677
11 4 19 6.6270 -0.0108
11 4 20 2.4980 -0.0221
11 4 21 1.6437 -0.0017
11 4 22 -4.5403 0.0267
11 4 23 -10.6994 0.0427
11 4 24 4.6396 0.0535
11 4 25 12.9457 0.0349
11 4 26 -3.7805 0.0178
11 4 27 -7.3214 -0.0526
11 4 28 3.2969 -0.0573
11 4 29 0.2266 -0.0438
11 4 30 -2.7304 -0.0401
11 4 31 2.4469 0.0464
11 5 11 -7.2446 0.0301
11 5 12 -2.7493 -0.0161
11 5 13 6.9406 0.0528
11 5 14 2.6558 -0.0022
11 5 15 0.8387 -0.0234
11 5 16 -0.3400 0.0108
11 5 17 -8.3235 -0.0653
11 5 18 -1.5189 -0.0245
11 5 19 8.8394 -0.0085
11 5 20 0.5223 -0.0147
11 5 21 -1.6068 0.0387
11 5 22 2.1268 0.0330
11 5 23 -7.6760 0.0559
11 5 24 -3.0165 0.0218
11 5 25 10.8699 -0.0082
11 5 26 0.6047 -0.0154
11 5 27 -5.6782 -0.0672
11 5 28 2.8219 -0.0322
11 5 29 -1.3172 -0.0263
11 6 11 -6.6242 0.0181
11 6 12 -1.2495 -0.0155
11 6 13 7.6167 0.0011
11 6 14 -1.3775 -0.0252
11 6 15 -2.3990 0.0078
11 6 16 6.4645 -0.0056
11 6 17 -4.4350 -0.0221
11 6 18 -7.6509 0.0026
11 6 19 7.5865 -0.0336
11 6 20 2.5659 0.0096
11 6 21 -4.0183 0.0293
11 6 22 4.4870 0.0325
11 6 23 -3.6358 0.0619
11 6 24 -7.2377 -0.0047
11 6 25 7.8440 -0.0256
11 6 26 4.0979 -0.0400
11 6 27 -4.7730 -0.0732
11 6 28 0.6291 -0.0289
11 6 29 -0.4974 0.0280
11 7 11 -8.6586 0.0023
11 7 12 -6.8831 -0.0201
11 7 13 11.9849 0.0086
11 7 14 2.5859 -0.0103
11 7 15 -9.2791 -0.0246
11 7 16 6.1391 -0.0019
11 7 17 3.4246 0.0167
11 7 18 -9.3797 -0.0057
11 7 19 2.1436 -0.0090
11 7 20 3.7340 0.0176
11 7 21 -3.5381 0.0084
11 7 22 5.1227 0.0268
11 7 23 -0.5709 0.0317
11 7 24 -9.4324 -0.0148
11 7 25 5.2636 -0.0326
11 7 26 6.8529 -0.0202
11 7 27 -5.0039 -0.0519
11 7 28 -1.6106 -0.0739
11 7 29 1.4873 0.0607
11 8 11 -7.9266 -0.0033
11 8 12 -8.0705 -0.0084
11 8 13 11.4606 0.0081
11 8 14 5.6610 -0.0183
11 8 15 -9.7937 -0.0047
11 8 16 3.5027 0.0161
11 8 17 4.9332 -0.0131
11 8 18 -9.2877 0.0025
11 8 19 1.7141 0.0143
11 8 20 5.5912 0.0161
11 8 21 -6.6316 0.0262
11 8 22 3.4816 -0.0160
11 8 23 5.3362 -0.0190
11 8 24 -9.4283 0.0006
11 8 25 0.0066 -0.0253
11 8 27 -2.4760 -0.0254
11 8 28 -3.7368 -0.0708
11 9 11 -0.8076 -0.0035
11 9 12 -2.2355 -0.0208
11 9 13 3.8626 0.0081
11 9 14 4.3555 -0.0022
11 9 15 -3.8995 0.0224
11 9 16 1.8479 -0.0004
11 9 17 0.5950 -0.0256
11 9 18 -8.6717 0.0254
11 9 19 5.5775 0.0085
11 9 20 7.8342 0.0010
11 9 21 -10.7781 0.0141
11 9 22 -0.5874 -0.0222
11 9 23 9.7108 -0.0120
11 9 24 -5.2297 -0.0090
11 9 25 -3.6176 -0.0341
11 10 11 3.3646 -0.0192
11 10 12 1.1561 0.0025
11 10 13 0.0672 0.0247
11 10 14 2.2632 -0.0054
11 10 15 -2.9038 0.0095
11 10 16 1.6452 -0.0048
11 10 17 1.8351 -0.0038
11 10 18 -7.4075 0.0166
11 10 19 3.1492 -0.0059
11 10 20 7.9249 -0.0108
11 10 21 -7.7651 0.0018
11 10 22 -3.2042 0.0042
11 10 23 7.4074 -0.0207
11 10 24 -1.1243 -0.0211
11 10 25 -2.9967 0.0087
11 11 11 2.8023 -0.0053
11 11 12 0.3375 0.0196
11 11 13 -0.2489 0.0204
11 11 14 1.3852 -0.0089
11 11 15 -3.4470 -0.0143
11 11 16 1.7617 0.0013
11 11 17 4.3441 0.0152
11 11 18 -5.3261 -0.0048
11 11 19 -1.3752 -0.0100
11 11 20 5.3966 -0.0090
11 11 21 -2.4305 0.0018
11 11 22 -2.5059 0.0158
11 12 11 1.9146 -0.0112
11 12 12 -2.5798 0.0025
11 12 13 -1.4654 -0.0006
11 12 14 3.7923 -0.0137
11 12 15 -1.0296 0.0157
11 12 16 -1.6250 0.0198
11 12 17 3.0869 -0.0251
11 12 18 -0.5880 -0.0189
11 12 19 -2.5691 0.0163
11 12 20 0.8887 -0.0048
11 13 11 2.2614 0.0139
11 13 12 -1.3435 -0.0307
11 13 13 -3.3249 -0.0524
11 13 14 2.7993 0.0095
11 13 15 2.0812 0.0828
11 13 17 -0.1520 -0.0755
11 14 11 1.2285 0.0179
11 14 12 0.5091 -0.0472
12 0 12 24.1110 -0.1905
12 0 14 -3.1458 0.0223
12 0 16 -11.5552 0.0473
12 0 18 11.9441 0.1471
12 0 20 -2.4675 -0.1487
12 0 22 -6.5935 -0.0197
12 0 24 7.4094 -0.0135
12 0 26 -1.1002 0.0419
12 0 28 -4.0530 0.1012
12 0 30 3.4145 -0.1050
12 1 12 18.8940 -0.0486
12 1 13 8.3560 0.0945
12 1 14 -1.1832 0.0145
12 1 15 -1.3591 0.1045
12 1 16 -11.6130 0.0467
12 1 17 -2.8312 -0.0603
12 1 18 12.0049 -0.0160
12 1 19 2.1349 -0.0502
12 1 20 -3.5844 -0.0419
12 1 21 1.2677 -0.0154
12 1 22 -4.1605 -0.0178
12 1 23 -2.9698 0.0060
12 1 24 4.1772 0.0162
12 1 25 1.5677 0.0571
12 1 26 1.6484 0.0645
12 1 27 0.2451 0.0104
12 1 28 -5.3081 0.0201
12 1 29 -0.2150 -0.0137
12 1 30 3.4286 -0.1062
12 1 31 -0.6075 -0.0463
12 2 12 8.6077 0.1289
12 2 13 6.0965 0.0383
12 2 14 2.0820 -0.0012
12 2 15 6.2830 0.0381
12 2 16 -9.7424 -0.0498
12 2 17 -11.7293 -0.0590
12 2 18 8.5772 -0.0572
12 2 19 8.7646 -0.0578
12 2 20 -1.6341 0.0120
12 2 21 -2.5149 0.0563
12 2 22 -3.0284 0.0416
12 2 23 -0.6536 0.0160
12 2 24 0.7266 0.0135
12 2 25 -0.4503 0.0193
12 2 26 4.7393 0.0194
12 2 27 2.0271 -0.0182
12 2 28 -6.2446 -0.0125
12 2 29 -1.4296 -0.0377
12 2 30 2.9207 -0.1100
12 2 31 0.0806 0.0009
12 3 12 3.7904 0.0775
12 3 13 2.2977 0.0051
12 3 14 1.8241 -0.0102
12 3 15 11.1603 -0.0853
12 3 16 -4.8367 -0.0949
12 3 17 -16.4086 -0.0237
12 3 18 1.5750 -0.0050
12 3 19 12.7576 0.0050
12 3 20 4.0903 0.0521
12 3 21 -5.9521 0.0814
12 3 22 -5.7661 0.0276
12 3 23 1.6782 0.0045
12 3 24 1.9071 -0.0158
12 3 25 -0.6984 -0.0387
12 3 26 2.6774 -0.0073
12 3 27 0.3677 -0.0395
12 3 28 -3.1776 -0.0131
12 3 29 0.6029 0.0057
12 3 30 0.7305 -0.0567
12 4 12 -0.2242 -0.0066
12 4 13 2.0746 -0.0074
12 4 14 2.4178 -0.0466
12 4 15 6.4302 -0.0660
12 4 16 -1.6737 -0.0544
12 4 17 -9.7195 -0.0347
12 4 18 -3.2724 0.0531
12 4 19 6.8578 0.0847
12 4 20 8.0521 0.0557
12 4 21 -1.8781 0.0285
12 4 22 -8.1096 -0.0101
12 4 23 -0.8811 -0.0113
12 4 24 4.0123 -0.0591
12 4 25 1.2086 -0.0594
12 4 26 -0.4019 0.0054
12 4 27 -1.3714 -0.0283
12 4 28 0.1179 0.0107
12 5 12 -7.7360 -0.0284
12 5 13 0.1873 -0.0374
12 5 14 7.4544 -0.0354
12 5 15 2.2076 -0.0188
12 5 16 -3.8806 -0.0162
12 5 17 -2.2849 0.0130
12 5 18 -2.2044 0.0687
12 5 19 -0.3309 0.0517
12 5 20 7.1322 0.0331
12 5 21 2.7032 0.0116
12 5 22 -7.0313 -0.0425
12 5 23 -2.2025 -0.0457
12 5 24 2.2689 -0.0651
12 5 25 0.3903 -0.0448
12 5 26 2.1127 0.0386
12 5 27 -0.1656 0.0149
12 6 12 -7.2908 -0.0354
12 6 13 -4.2850 -0.0228
12 6 14 7.8626 -0.0145
12 6 15 2.6839 -0.0047
12 6 16 -4.9742 0.0235
12 6 17 1.1590 0.0316
12 6 18 -0.5520 0.0367
12 6 19 -5.0247 0.0279
12 6 20 6.0855 0.0215
12 6 21 5.1770 -0.0266
12 6 22 -7.2668 -0.0735
12 6 23 -1.6481 -0.0233
12 6 24 2.8390 -0.0387
12 6 25 -1.2262 -0.0378
12 6 26 2.2073 0.0784
12 6 27 0.6614 0.0606
12 7 12 -0.8264 -0.0031
12 7 13 -3.7003 -0.0087
12 7 14 5.0777 -0.0120
12 7 15 1.4722 0.0177
12 7 16 -5.6768 0.0167
12 7 17 4.4480 0.0169
12 7 18 1.5492 0.0365
12 7 19 -9.7231 0.0066
12 7 20 4.6183 -0.0040
12 7 21 8.9814 -0.0428
12 7 22 -7.6645 -0.0661
12 7 23 -3.3742 -0.0059
12 7 24 5.2325 -0.0294
12 7 25 -1.1062 0.0049
12 7 26 -0.9733 0.1312
12 8 12 3.9121 -0.0037
12 8 13 -1.4513 -0.0132
12 8 14 4.1352 0.0026
12 8 15 0.3772 0.0209
12 8 16 -9.2658 0.0027
12 8 17 4.7423 0.0285
12 8 18 7.2710 0.0128
12 8 19 -10.3080 -0.0250
12 8 20 -0.7815 0.0029
12 8 21 10.7738 -0.0371
12 8 22 -4.0583 -0.0620
12 8 23 -5.7555 0.0027
12 8 24 4.0787 0.0128
12 8 25 0.4625 0.0422
12 9 12 3.6415 0.0087
12 9 13 -0.8668 -0.0070
12 9 14 3.9073 -0.0084
12 9 15 0.5330 0.0057
12 9 16 -11.2084 0.0130
12 9 17 2.6941 0.0359
12 9 18 11.9145 -0.0070
12 9 19 -6.5662 -0.0307
12 9 20 -6.4283 -0.0137
12 9 21 7.3709 -0.0307
12 9 22 0.7433 -0.0247
12 9 23 -3.8112 0.0221
12 10 12 4.9824 0.0134
12 10 13 -0.7021 -0.0260
12 10 14 -2.0823 -0.0020
12 10 15 2.0830 0.0096
12 10 16 -3.9165 0.0069
12 10 17 -0.3266 0.0160
12 10 18 7.3964 -0.0085
12 10 19 -2.0469 -0.0033
12 10 20 -5.4137 -0.0147
12 10 21 2.6636 -0.0480
12 10 22 1.6019 -0.0112
12 11 12 5.3575 -0.0059
12 11 13 -0.4104 -0.0130
12 11 14 -5.8832 0.0234
12 11 15 3.9928 -0.0130
12 11 16 2.1684 -0.0049
12 11 17 -2.9400 0.0302
12 11 18 2.0128 -0.0119
12 11 19 0.8019 -0.0176
12 12 12 3.4159 -0.0208
12 12 13 3.1763 0.0235
12 12 14 -4.3498 0.0557
12 12 15 0.3454 -0.0446
12 12 16 2.6238 -0.0254
12 12 17 -0.0206 0.0571
12 13 12 0.2898 -0.0457
13 0 13 10.6628 0.1315
13 0 15 -4.1590 -0.1249
13 0 17 -6.7964 0.0571
13 0 19 9.8699 -0.0642
13 0 21 -1.1374 0.0366
13 0 23 -9.0275 0.0338
13 0 25 9.1723 -0.0280
13 0 27 -1.8643 0.0123
13 0 29 -2.4289 -0.0370
13 1 13 11.7690 0.0038
13 1 14 -2.8178 -0.0240
13 1 15 -6.2318 0.0143
13 1 16 4.9384 -0.0515
13 1 17 -3.3879 -0.0927
13 1 18 -5.5429 0.0398
13 1 19 6.4726 0.0567
13 1 20 4.1095 -0.0148
13 1 21 0.7364 0.0173
13 1 22 -0.8200 0.0018
13 1 23 -9.6158 0.0210
13 1 24 -2.2363 0.0534
13 1 25 9.6491 -0.0063
13 1 26 2.2942 -0.0210
13 1 27 -2.4128 -0.0658
13 1 28 0.1891 -0.0606
13 1 29 -2.3525 -0.0105
13 2 13 11.8021 -0.0467
13 2 14 3.0615 -0.0185
13 2 15 -7.8291 0.0266
13 2 16 2.2049 -0.0365
13 2 17 0.1378 -0.0285
13 2 18 -5.3185 0.0647
13 2 19 3.5040 0.0097
13 2 20 3.6457 -0.0091
13 2 21 0.5481 0.0431
13 2 22 1.5354 0.0068
13 2 23 -7.1363 0.0023
13 2 24 -5.7647 -0.0164
13 2 25 8.0595 -0.0161
13 2 26 5.5369 0.0137
13 2 27 -2.9071 -0.0832
13 2 28 -2.1464 -0.0797
13 3 13 6.5939 -0.0253
13 3 14 8.2771 -0.0547
13 3 15 -4.8154 0.0044
13 3 16 -1.4884 0.0721
13 3 17 -1.2790 0.0532
13 3 18 -3.6001 0.0004
13 3 19 5.4797 -0.0168
13 3 20 2.5178 -0.0030
13 3 21 -4.1087 0.0009
13 3 22 2.5995 0.0007
13 3 23 -0.1942 0.0047
13 3 24 -6.1111 -0.0335
13 3 25 2.2346 -0.0170
13 3 26 5.3218 0.0135
13 3 27 -0.9805 -0.0771
13 3 28 -2.3804 -0.0353
13 4 13 1.3753 -0.0225
13 4 14 5.7291 0.0205
13 4 15 -1.4147 0.0523
13 4 16 0.1746 0.0682
13 4 17 -2.9391 0.0051
13 4 18 -5.4068 0.0112
13 4 19 6.8893 0.0049
13 4 20 5.3674 -0.0659
13 4 21 -6.8788 -0.0403
13 4 22 -1.1016 -0.0065
13 4 23 4.1760 0.0217
13 4 24 -2.6824 0.0082
13 4 25 -1.9335 -0.0048
13 4 26 3.1517 0.0235
13 5 13 1.0584 0.0265
13 5 14 3.6417 0.0474
13 5 15 -1.3712 0.0639
13 5 16 0.2708 0.0590
13 5 17 -1.0455 -0.0271
13 5 18 -4.8338 -0.0192
13 5 19 4.0529 -0.0461
13 5 20 6.1013 -0.0383
13 5 21 -4.5225 -0.0214
13 5 22 -3.6888 -0.0521
13 5 23 2.2558 0.0619
13 5 24 0.4301 0.0628
13 6 13 -0.4049 0.0470
13 6 14 4.3963 0.0264
13 6 15 0.9429 0.0625
13 6 16 -1.4545 0.0143
13 6 17 -2.0334 -0.0245
13 6 18 -2.4911 -0.0312
13 6 19 3.4091 -0.1010
13 6 20 3.6467 -0.0150
13 6 21 -3.2271 0.0115
13 6 22 -2.3971 -0.0145
13 6 23 0.9016 0.0871
13 6 24 1.1856 0.0720
13 6 25 0.8559 0.0077
13 7 13 -0.5309 0.0391
13 7 14 2.1404 0.0104
13 7 15 2.7781 0.0312
13 7 16 0.0134 -0.0178
13 7 17 -4.8445 -0.0147
13 7 18 -3.0330 -0.0382
13 7 19 5.2786 -0.0859
13 7 20 2.9270 -0.0133
13 7 21 -3.4583 0.0386
13 7 22 -1.1227 0.0491
13 7 23 0.6926 0.0680
13 7 24 0.6845 0.0677
13 8 13 2.8352 0.0146
13 8 14 0.2253 -0.0021
13 8 15 -0.6189 0.0236
13 8 16 1.4684 -0.0143
13 8 17 -2.8521 -0.0536
13 8 18 -3.3718 -0.0256
13 8 19 4.2554 -0.0068
13 8 20 2.6837 -0.0269
13 8 21 -2.3036 0.0400
13 8 22 -0.8534 0.0923
13 8 23 -0.4508 0.0485
13 9 13 5.7826 0.0061
13 9 14 0.7152 0.0063
13 9 15 -4.6294 -0.0034
13 9 16 1.7575 -0.0222
13 9 17 1.4026 -0.0255
13 9 18 -2.1947 -0.0052
13 9 19 1.0066 -0.0226
13 9 20 0.6644 0.0055
13 10 13 2.4046 0.0251
13 10 14 3.1525 0.0129
13 10 15 -1.7407 -0.0280
13 10 16 -0.2568 -0.0385
13 10 17 0.5001 -0.0000
13 10 18 0.0592 0.0126
13 10 19 0.4777 -0.0148
13 11 13 -0.7225 0.0100
13 11 14 5.5401 -0.0004
13 11 15 0.3844 -0.0088
13 11 16 -3.3372 -0.0335
14 0 14 5.7881 -0.4366
14 0 16 -2.7977 0.3140
14 0 18 -3.4929 0.0131
14 0 20 7.5700 -0.0485
14 0 22 -4.7072 -0.0199
14 0 24 -2.0837 -0.0546
14 0 26 5.1089 0.0797
14 1 14 3.7743 -0.1457
14 1 15 2.9027 0.1292
14 1 16 -2.1235 0.0781
14 1 17 1.9408 -0.0069
14 1 18 -3.6534 0.1092
14 1 19 -4.4031 -0.0532
14 1 20 8.1705 -0.0781
14 1 21 3.3169 0.0331
14 1 22 -6.4344 -0.0518
14 1 23 -0.6761 -0.0075
14 1 24 0.4985 0.0129
14 1 25 -0.7980 -0.0798
14 1 26 3.0366 0.0383
14 2 14 1.8445 0.0353
14 2 15 0.1700 0.0508
14 2 16 -3.6366 -0.0051
14 2 17 6.4288 0.0248
14 2 18 -0.6184 0.0063
14 2 19 -10.0342 -0.0319
14 2 20 6.0040 -0.0217
14 2 21 8.0490 -0.0169
14 2 22 -6.8921 -0.0212
14 2 23 -2.9346 0.0222
14 2 24 3.5042 0.0058
14 2 25 -0.3438 -0.0776
14 2 26 -0.2049 0.0440
14 3 14 2.2129 0.0282
14 3 15 -1.3598 -0.0275
14 3 16 -8.1596 0.0334
14 3 17 7.2044 -0.0267
14 3 18 6.4009 -0.0527
14 3 19 -11.3570 0.0293
14 3 20 -0.6380 -0.0046
14 3 21 10.0492 0.0000
14 3 22 -2.6271 -0.0009
14 3 23 -4.4378 0.0229
14 3 24 1.9993 -0.0382
14 3 25 -0.0709 -0.1138
14 4 14 1.4097 -0.0058
14 4 15 3.9360 -0.0867
14 4 16 -10.2654 -0.0210
14 4 17 0.6191 -0.0121
14 4 18 11.0574 0.0230
14 4 19 -5.5261 -0.0203
14 4 20 -5.4914 0.0115
14 4 21 6.7844 0.0520
14 4 22 0.5145 -0.0287
14 4 23 -3.9336 0.0159
14 4 24 0.7170 -0.0730
14 4 25 0.5476 -0.0656
14 5 14 -1.7532 -0.0371
14 5 15 7.2231 0.0031
14 5 16 -6.6392 -0.0702
14 5 17 -5.2642 -0.0421
14 5 18 8.8405 0.0454
14 5 19 0.4948 -0.0059
14 5 20 -4.8033 0.0527
14 5 21 2.7742 0.0280
14 5 22 -0.0626 -0.0233
14 5 23 -2.6905 -0.0016
14 6 14 -1.7818 -0.0133
14 6 15 6.1352 0.0183
14 6 16 -3.3649 -0.0652
14 6 17 -7.8844 -0.0210
14 6 18 5.0697 0.0142
14 6 19 3.6350 0.0152
14 6 20 -2.9925 0.0683
14 6 21 1.1209 0.0442
14 6 22 0.1700 -0.0219
14 7 14 -1.6078 -0.0435
14 7 15 5.1574 -0.0378
14 7 16 -0.9756 0.0151
14 7 17 -8.8702 0.0070
14 7 18 2.0202 -0.0149
14 7 19 5.6928 0.0506
14 7 20 -1.1992 0.0756
14 7 21 -0.6514 0.0249
14 8 14 -3.7122 -0.0362
14 8 15 4.4852 -0.0212
14 8 16 2.3267 0.0288
14 8 17 -7.2019 -0.0105
14 8 18 -0.4812 0.0313
[truncated: 2,696,458 more chars]
